# Supplementary material for: Impact of consumer confidence on the expected returns of the Tokyo Stock Exchange: A comparative analysis of consumption and production-based asset pricing models
Source: PLoS One. 2020 Nov 3;15(11):e0241318. doi: 10.1371/journal.pone.0241318 (PMC7608913; doi:10.1371/journal.pone.0241318)
Supplement: S1 File — (TXT) [file pone.0241318.s003.txt]

Date	11	12	13	14	15	21	22	23	24	25	31	32	33	34	35	41	42	43	44	45	51	52	53	54	55
1992-02-01	-0.0649753122576007	-0.0594778596371514	-0.074158277835442	-0.0787928556672932	-0.0348751098697175	-0.0785310180954013	-0.0438137653709849	-0.0602890093275607	-0.0411541033299297	-0.0674365662409663	-0.01384281357867	-0.0518202629715592	-0.010834475430722	-0.0111106430529016	-0.0322217022399504	-0.0053785766184912	-0.00514384141275413	-0.0289772987996764	-0.029663192196811	-0.0335916266945622	-0.0950006208133018	-0.084209851419796	-0.0430371957471429	-0.012533623777714	0.0334875300333484
1992-03-01	-0.00900486356022804	-0.00934256759136605	-0.00594914798857521	0.00030585219068217	-0.00629545444463309	0.00792317059784959	0.00577923658403108	-0.0046587601827514	-0.0278769779482488	-0.00511916512310303	-0.0278165249554826	0.00457791767489684	0.0304924286205186	-0.0374578622986188	-0.0589445245816266	-0.0245323509083954	-0.0314886021654287	-0.0289159226292232	-0.0375197615016763	-0.06758749519787	-0.0618778440610906	-0.0508826495476366	-0.0306835969643391	-0.0593265517892618	-0.0595145780807512
1992-04-01	-0.08451622271686	-0.111338199989137	-0.067269802468979	-0.0822596246843111	-0.0696912610526053	-0.101085034783252	-0.0712673855162356	-0.0754349276180317	-0.084732725596641	-0.107088742000287	-0.12676209236163	-0.0953542273378011	-0.095711637406682	-0.0860427133976577	-0.0655593783471794	-0.115493820319321	-0.105682903044021	-0.082312293932996	-0.0682587788678142	-0.0923225002023414	-0.17508637771436	-0.1411693163612	-0.0944198335426962	-0.100152989152337	-0.055635881382974
1992-05-01	-0.0979475934361302	-0.0648928938107848	-0.0425134643014837	-0.0628495433957789	-0.0608177545305211	-0.0983210944630722	-0.080024740305089	-0.0896608301784166	-0.0980942905185134	-0.00846002874993725	-0.0584444609578082	-0.0358528283920495	-0.078691483376401	-0.0497942340456313	-0.0883042841640348	-0.0875410536187144	-0.0197306463761281	-0.0483838601827856	-0.0490439617387423	-0.0617917984565265	-0.0905932253924666	-0.0261972788587318	-0.0504301670754012	0.0362771758913354	0.0518977228757165
1992-06-01	0.0720884716063098	0.0405029779752914	0.0752088265113907	0.0316589787290877	0.132665041641488	0.12586341732567	0.0803101087379722	0.0530320640253096	0.0923664533630495	0.0421106794974324	0.119994500450377	0.0540220731919255	0.0874907785383359	0.0508797190555862	0.0530117828854089	0.059530787583953	0.0470413898202997	0.0384182868822272	0.0495873223274454	0.0650767833888863	0.0320778114236386	0.0354201342083817	0.0270473078436401	0.0463913083481273	0.00792762058673087
1992-07-01	-0.0577587712153608	-0.0659169723831033	-0.110454521468847	-0.0989620539095521	-0.0983787239624836	-0.0667859723932903	-0.0705001967373593	-0.0998913314809536	-0.0444018167843155	-0.116434802944536	-0.120181360843996	-0.0828382931346453	-0.0814217572260382	-0.0487243365344125	-0.0678571420676392	-0.112632262122814	-0.0675766969155188	-0.0485470062167427	-0.0432773322336537	-0.0845142028119364	-0.0817922476329433	-0.0632841955457875	-0.0936057111934293	-0.0576495244071427	-0.0369766250065636
1992-08-01	-0.014513391887583	-0.0707568609361262	-0.0406560542544523	-0.0435725847585989	-0.0604618244592941	-0.0695514984676395	-0.0400085428043831	-0.0546507107513825	-0.0684978132417463	-0.0397092617536991	-0.080916135004626	-0.116293109707099	-0.04136292165219	-0.0589576473631303	-0.0553495190001433	-0.0831856857425804	-0.05996913872939	-0.0530268063402032	-0.0516460479120485	-0.0577850897644958	-0.0197343358969616	0.00444037354700178	-0.0275793274032007	-0.0452328548565594	-0.0855302868087156
1992-09-01	0.0234081737487672	0.0421889442657064	0.0270010831530272	0.00363077865068855	0.0255236202374449	0.106056093081091	0.043750925890789	0.0360844580831832	0.0872280145925598	0.0332931933229264	0.0979073051427643	0.074912627631411	0.0453562363675605	0.0356049084881544	0.0979864295070371	0.112432427722183	0.0796364270957922	0.0823476958365023	0.0777896523056405	0.134784777478962	0.286437249248179	0.13744811460644	0.140589824290571	0.10421544496334	0.0773901543047401
1992-10-01	-0.0186486748851368	0.0371717105857453	0.0109617723534134	0.0669213251618303	-0.0104855934422045	-0.0382760243908234	-0.0156648254314343	-0.0172194215956514	-0.0438906934505426	0.00598349891902109	0.0273531096857228	8.25141639280824e-05	-0.0243901097285158	-0.0272145924626109	-0.0329684844730898	-0.0581814394865625	-0.0247368853629967	-0.00846175596240312	-0.000734360640589652	-0.0358890261235604	-0.078788042408	-0.0238916703050016	-0.0236620252610509	-0.0289937042228424	-0.0376362373895863
1992-11-01	-0.0186833775363093	-0.0394986663801297	-0.0303224890344722	-0.0334456155128868	-0.0280709037349477	-0.0704594659916576	-0.0337475842557285	-0.0534774353330433	-0.043383609784578	-0.053465536632673	-0.0491717638982074	-0.0440544132261051	-0.00960155074216474	0.0115254897036132	-0.059255328318541	-0.0496751035368031	-0.0558323405479342	-0.0268960109972833	-0.0168398031634982	-0.036171502007317	0.0052175228883059	-0.0177698395309259	-0.0234900333586789	-0.0174818294990025	-0.00802247256334346
1992-12-01	-0.00060069871815404	-0.0258821539183634	-0.0186044343678945	-0.00211646855063869	0.0331900145071797	0.0156783385692276	-0.0286531106519229	-0.0426773413990467	0.00448475034258788	-0.00561342281213865	0.00898528707576486	-0.00411231351204819	0.0101871982267703	-0.00415703727969621	-0.0127937241534055	0.0426694422791544	-0.00056871836498984	-0.0018961497652601	0.0139967772652357	0.0130570889666052	0.0459691664919863	0.00964945263682074	0.00587407380295719	0.0301997434863138	0.0342246876192707
1993-01-01	0.0216009561686333	0.0626986501453042	0.0635999874356573	0.0679500398797221	0.0641997678127301	0.0215785512775558	0.0182314772292663	0.0601287334322465	0.0356266444008773	0.0232996155004309	-0.00022202503637889	0.0669791663644985	0.0167160850589515	-0.00457480020514658	0.0251884075909476	0.0082088943513743	0.00276591339073469	-0.000852946339058215	0.00454900324749879	0.022343314772127	0.00448757303519992	-0.00392689363579674	0.00119157727277002	0.0110425824044384	0.0116582179368737
1993-02-01	-0.00415977631106157	-0.0485480346652817	-0.0403578801498554	-0.0517568898082306	0.0045229740920729	-0.0446847348477163	-0.0147121477796431	-0.014991731575682	-0.050936408904162	-0.0437656235162067	-0.00424197666825575	-0.0196709993631932	-0.0349640216097323	-0.0351570687407455	-0.030267034416961	0.00336517769738875	-0.00265244231952289	-0.0202705208975397	-0.0136025385115212	-0.0191425461735487	-0.0122605447203569	-0.00607757247822844	0.00352992488056991	-0.00952914010100872	0.0284641256662531
1993-03-01	0.0899822155475943	0.0795340553149813	0.0864177645906968	0.0848754075712629	0.0644381918458529	0.00417063902512573	0.00295871083654757	0.0033862203078171	0.0254813636299253	0.0461446769618761	-0.0184620116032556	0.00860049525568747	-0.00147376648100876	0.0292602264384079	-0.0310625154823143	0.00624809438504932	-0.0172471618940448	0.000145376967268239	-0.0131770185168787	-0.0298946745007168	-0.0109269975380772	-0.00438878694540511	-0.0356381487963429	-0.0344380687931267	-0.0382639339217223
1993-04-01	0.110622866219631	0.0970007832772878	0.138300179971634	0.109440495916098	0.15376159863289	0.0865149101400619	0.13817808983456	0.129927129702141	0.153316829599218	0.18943978638272	0.184182634075112	0.165086117070577	0.16887266990443	0.269299515734662	0.243646866411205	0.144804139196956	0.102174044590434	0.142929621422075	0.142303810187755	0.240665018835336	0.181935120038574	0.159610923715178	0.197404998959585	0.210202065871186	0.205769604060738
1993-05-01	0.170013350473566	0.118354013761726	0.143419430551572	0.124481669319281	0.142072302099988	0.111626392404891	0.149524547834596	0.11075598756587	0.105976537887046	0.17567759033927	0.13128703362516	0.103237711185727	0.129509351147111	0.130709309348291	0.200295333640792	0.0874264842918433	0.0889114410986884	0.112631918324044	0.179693837630206	0.222711387412294	0.0543726548110975	0.110389782405008	0.136976951679598	0.158386054556476	0.147914652883355
1993-06-01	0.33337729228465	0.233146428012103	0.222153945435967	0.280220796665568	0.245156961426932	0.130668511537694	0.151426117018104	0.168779173843065	0.198273772305192	0.210309315347433	0.126478103127159	0.114777161613742	0.101190368137448	0.0847847107831251	0.0962471433823218	0.0378690945382072	0.057932222811796	0.0503601065229245	0.0507577110372915	0.0499285592586598	0.0133183511410039	-0.0126974945350087	-0.0143496087571075	-0.0207183026053102	-0.0616103427427065
1993-07-01	-0.0745096845037954	-0.0566418136183953	-0.0854652797388894	-0.0745499112253486	-0.068528083810818	-0.0485633877504739	-0.0488203869150678	-0.0539251152424735	-0.0518514910803893	-0.0383760777891216	-0.0232328772347804	-0.0586313609137573	-0.0521068408197149	-0.0574062638801536	-0.0577996567145646	-0.0449895227216928	-0.0584151264386198	-0.0203959919857631	-0.00469697285332141	-0.0469075529728056	0.0377166826146182	0.0028635302242303	-0.0407906341262171	-0.0266799431460539	-0.0439682154018554
1993-08-01	-0.0644518116731267	0.0161022375308214	-0.00456150454484931	-0.0287012879438223	-0.0239653032953769	-0.0175772980136284	-0.00130546901850226	0.00775804508454414	-0.00701165008453763	-0.00110239311908052	0.00229995189239827	0.0100590186854428	0.0154013436929556	0.00208227613878858	0.0302283680882016	0.0230447702919194	0.0325353269952708	0.0283434566017806	0.0303913913550047	0.0159862484699892	0.0631081053376689	0.0319788053546116	0.0389198999894166	0.0500974961237492	0.0347129502961002
1993-09-01	0.0322235841501892	0.0327474963677449	0.0534360082248843	0.0449757067070682	0.022500046470227	-0.000393207367591752	0.0104503655663921	-0.00385209660944587	0.0378850431132564	0.0113751680858619	0.0322172729261891	0.0173645685189486	0.021904287893783	0.0217990034692463	0.014039539351885	0.0154607908137436	0.00338036629202318	0.030978765912562	0.0229765967407909	0.032846115667271	-0.00514967444843998	-0.00276623443657042	0.0455287108186625	0.060443500072844	0.0414316546451641
1993-10-01	-0.0970138590050733	-0.0286947280385322	-0.0448271259942907	-0.0203683445155239	-0.0591839233932223	-0.0502865144731457	-0.0223356240623235	0.00554585219680441	-0.023957772931234	-0.00307866937360565	-0.0232616910840336	0.00382900942475493	-0.003485708574065	-0.0480251078348446	-0.0318019268809411	0.0129047540223792	0.00419647213431704	-0.0274251795300726	-0.0453323010763874	-0.040114446749723	-0.0343618192324357	-0.0194019011692916	-0.0409983704084009	-0.0438253501914046	-0.00448741442818994
1993-11-01	-0.0742175153599725	-0.0938406906317679	-0.0670560983264074	-0.0988333028760523	-0.0652258752243389	-0.0853198799293916	-0.0437979806764312	-0.0647537270719298	-0.0465087740656337	-0.0499945602171299	-0.0509733191741079	-0.0644989134983866	-0.0591881230141175	-0.0589045677665511	-0.075368807793534	-0.0748535670637153	-0.031607994264979	-0.0554646545044822	-0.0512777887534754	-0.0415134568297464	0.0169372152381105	0.0126806558496139	0.00565121609340976	0.0141577212290609	0.00907731294792422
1993-12-01	-0.143328430067544	-0.107344685471821	-0.120975330000209	-0.143014538358644	-0.113612702988028	-0.121427254861684	-0.125945525500985	-0.132329526914156	-0.128538446529687	-0.143241323296847	-0.158205338124945	-0.116112151494163	-0.106633409248467	-0.124623446541283	-0.155494911684277	-0.115332351235712	-0.111892773496499	-0.111500733766438	-0.129447679028898	-0.143752955189486	-0.131377339452894	-0.0753627429611436	-0.0929145196506234	-0.102647099966868	-0.0504916740811836
1994-01-01	0.0257471619743912	-0.0169123131165465	0.00233668297955139	0.0388509205162026	0.0573349081323666	0.0194316533386433	0.00824522767907487	0.0528991856716974	0.0174291135399136	0.0360508048253152	0.0409722550773329	0.00756524010292445	-0.0221971978091085	0.00282698733104599	0.0101931132603873	0.0201629345941641	0.0103009053402769	0.00688321752763842	0.00197338410178702	0.0318311774347607	-0.0204703291332099	-0.00598181334156803	0.0067681084912679	0.0187570384704268	0.0446877476877713
1994-02-01	0.205206387613335	0.182461228789982	0.17364600752639	0.164129415424156	0.140352761008463	0.154006202864267	0.201407218432952	0.18646119475518	0.168277420845298	0.16346264130635	0.185692026156704	0.1143676347144	0.157084865865092	0.16380194707197	0.239161677414997	0.14687490581515	0.165196225358807	0.149881770694118	0.200086463597909	0.163848774712597	0.128324346840568	0.134531074612036	0.17413714414165	0.179159584883662	0.141931784639729
1994-03-01	-0.0170440582871977	0.00938468660258938	-0.0119626661291501	0.0297496389483613	0.0148803447458057	0.00707673019330314	0.0279348177367366	0.0355546982657627	0.0199182334604971	0.0298364461322551	0.0243013527520577	-0.0231546681513702	0.0066054320293967	0.0240167235063674	0.00669875056385538	0.0270279694415461	0.00875685163174642	0.00168007820908623	-0.0160065012568792	0.00542141795643904	0.00409239156226929	-0.00385459938268261	0.0292004419363915	0.000109950581483343	0.0106786979048369
1994-04-01	-0.0025094412844713	0.0261909073921763	0.0941389052854841	0.0273665319241606	0.0516321016889967	0.0253904208652964	0.0007081574557824	0.0341821173000025	0.024277171942022	0.0262125885836271	0.0691485802674999	-0.0107189829242758	-0.00656330211369987	0.0270464939092372	0.0136040221885538	-0.0171858694218772	-0.0238515703636288	-0.0184117868664261	0.00395361822978644	0.013936916800976	-0.0689726100244809	-0.0559991578997484	-0.0485866841913146	-0.0283339624625159	-0.037309055100695
1994-05-01	0.113869101712203	0.10247958203571	0.108272516841897	0.0663614029516995	0.114375614561397	0.0530970653015857	0.0530107141468693	0.0306847712641182	0.0737572687825094	0.0417686603207832	-0.0193023485556887	0.0359672409602308	0.040735966540302	0.00649410806654927	0.0269647529402322	-0.00480052068338307	-0.00164849747599526	0.0141239772930492	0.0377952580860987	0.00557619646755036	0.0183757032891994	0.019501308109062	0.00953594893473431	0.0218041226784359	-0.020718146386283
1994-06-01	0.112987168324816	0.0628196384241947	0.0263473777941104	0.0714612933905161	0.0930678419190646	0.0739562211093785	0.0480785181222077	0.00924848315278646	0.0828236059929522	0.0664831957696173	0.0351484889682444	0.0262765910774232	0.0331061372738492	0.0641659320545244	0.0684754766673756	0.0262232506080099	0.0389775791917811	0.0446005879684459	0.050172953169046	0.0685106563839875	0.0404971959864128	0.071224393671474	0.115198136617998	0.0864640715743065	0.115959071546359
1994-07-01	0.124749514347599	0.0789840435786293	0.103566185023404	0.126871519500659	0.130131387732257	0.0252447987685447	0.0731096230410856	0.0336082764929268	0.0550712832223969	0.14057027422354	0.0190926299278669	0.0077773515965151	0.0317976318133317	0.0479467655724019	0.0509694713175956	0.024857698280849	0.0223096608544533	0.0180614557992949	-0.00146194114469313	0.0416932879776335	-0.0379012608638108	-0.0283894635098454	-0.0308665543984067	-0.0190299751841258	-0.0383070660965013
1994-08-01	-0.0473456529941841	-0.0293291626654895	-0.0611493119696928	0.0100228386720305	-0.0184653162975775	-0.00560120710699013	-0.0073530335919835	-0.0183916730440627	0.0141044190505693	-0.00972548890953079	-0.0384607149460367	-0.0281062738412433	-0.00703004003348748	-0.0245495351919251	-0.014551786301832	-0.0288508567955908	-0.0221761285550914	-0.0278933958953116	-0.0125242560152607	-0.0305505552143544	-0.022340373723994	-0.0224984680333692	-0.0254995956201939	-0.00585007962537355	-0.0393927843639507
1994-09-01	-0.0553829058074279	-0.0136159761355076	-0.00989795515530632	-0.0428734001554657	0.017057354100777	-0.0336283926839777	-0.0134898882611495	-0.0325056744227904	-0.0433027922677212	-0.0207894006838573	-0.00560128698750856	-0.0143471666026334	-0.016017506180154	-0.010618852315207	-0.027437874610676	-0.0158459125457417	0.011178287643054	-0.00193825857710783	0.00122599376576916	0.00546895490053066	-0.00567437888344661	0.0168071183323462	-0.00763871138784216	0.0113853540353058	0.047074329790846
1994-10-01	-0.0301355792635895	-0.0292677025139844	-0.0533160917238467	-0.00227077554165606	-0.0573433656005994	-0.0491468593811826	-0.0581749490797686	-0.0471031108118789	-0.0242233556978604	-0.0200288488504048	-0.060537237615769	-0.0594103003044492	-0.0510613657616927	-0.028600516561252	-0.0302048138443862	-0.0605082558880217	-0.0439918824563531	-0.035051373189741	-0.0217546288114093	-0.0428427421456399	-0.0311466365655558	-0.0351851378320667	-0.0109391771898778	-0.0141322516429147	-0.0636287394884413
1994-11-01	0.0546946729131243	0.0971850325782723	0.0207332365657249	0.0252620985977984	0.00426876884486995	0.0524218134093157	0.00890608871030315	-0.010810259589702	0.0221739814360151	0.0264146380588536	0.000403199104932333	-0.0145544685590291	0.0134184801260234	-0.0223293846531723	0.00396554806701693	0.000216518836417961	-0.0183659354917999	-0.00973681837175609	0.00950460646995078	-0.0163414818818087	-0.019080753761761	0.00786243495386793	0.00474944422660972	0.0152421700397831	0.00725900255297785
1994-12-01	-0.0462928491727059	-0.0504836439785786	-0.0569530449135818	-0.0371902959669985	-0.0216508419251413	-0.0668488843366919	-0.0284895800885542	-0.0485545699478947	-0.0491444953083527	-0.0239289504022091	-0.0766756043792044	-0.063871627165507	-0.0518943949121458	-0.0560485055434268	-0.0637918117157223	-0.0681005708679709	-0.0595477037764637	-0.045125603390785	-0.0376585453947912	-0.0733744598430219	-0.0208803437133264	-0.0308228939769125	-0.0490564775629249	-0.026194261548131	-0.0383925959712672
1995-01-01	0.0506367903967885	0.000948063745096396	0.00344758784893513	-0.0120598633959582	0.0212524537463997	0.040996851258977	0.0501921023114775	0.0329134281693218	0.0210911224414837	0.0189034056542568	0.0362440826327337	0.00470156178351457	0.0269768470291007	0.0364045813104898	0.0445495778449572	0.0254958026417842	0.0554342002846384	0.0379928217855578	0.035829143803139	0.023027206199203	0.0436768171337729	0.0151711630855978	0.0356369985160837	0.0163116609044671	0.038924076651268
1995-02-01	0.00112877167683953	-0.0302819809150631	0.0113693155576829	0.0416412795949413	0.0157977423606863	-0.103403862985469	-0.0649279006682817	0.0566474574411105	-0.0476520488203406	-0.00335778640685703	-0.0570216629816423	-0.102410092496402	-0.0175484215888861	-0.00512493480541644	-0.0378797020794783	-0.110070336034299	-0.04809889236146	-0.00204090597397799	-0.0196665006643639	-0.029249139700371	-0.0411575219217517	-0.0609005571401378	-0.0877501803802051	-0.00798875083400971	-0.0489813430491451
1995-03-01	-0.0491724774533056	-0.0826157297872296	-0.0725228820119301	-0.0719313732534641	-0.0586233709872206	0.107484075708319	-0.0837414645330101	-0.0974345277366248	-0.0726988313016773	-0.0737951940052337	-0.0895375091801995	-0.0887374095791346	-0.114337617917861	-0.0887904931438621	-0.0625294510531127	-0.107141164449786	-0.11754968793174	-0.113982925529508	-0.0474295546323213	-0.0859165721154422	-0.0900047188405608	-0.0939880045748716	-0.0972592425997456	-0.0873707347127604	-0.0592671916704712
1995-04-01	-0.0678383134159387	0.0450736120361642	-0.0567877317238159	-0.0675020726191592	-0.0380354039059192	-0.0897853474655206	-0.0751266442283661	-0.0603740088955691	-0.0611688646741394	-0.0525315658230867	-0.0473098229967594	-0.0572127290631013	-0.0752570263771892	-0.049985770669517	-0.0361310840106926	-0.0934831017772814	-0.0572681765116294	-0.0570911024014569	-0.0532218748749519	-0.051437159599629	-0.0762116052697805	-0.0626725706920343	-0.0307408454035946	-0.0642653370329803	-0.0534163311351231
1995-05-01	0.0208802289128652	-0.0109253664344961	-0.0138106113385325	-0.00924191396368448	-0.0220778954585305	0.0446537615467461	0.0186802979627587	-0.00941320967819502	-0.00944570892587132	0.00401220859684449	0.050657207856936	0.0562444847615531	0.0218876156022158	-0.00724707645293462	0.00459537072096892	0.0749231982354664	0.0473294576794525	0.0333297571110596	0.0359429190306295	0.0197502847391787	0.122323697125903	0.0919234862936346	0.0568480804287849	0.074655814253707	0.0483253690480878
1995-06-01	-0.106073248987352	-0.0397699843465907	-0.0535149610814445	-0.0684907505055792	-0.0610115457563613	0.053152149214017	-0.0731981656122506	-0.0505254412510289	-0.0730742940437979	-0.069684849573525	-0.0891485806940962	-0.0724910814861572	-0.0855220281891736	-0.0592633016186607	-0.0588973867672454	-0.092798578993503	-0.102585489278955	-0.0655109621588164	-0.044149741249617	-0.0539046029363928	-0.0498178396278929	-0.04959252311756	-0.0549862326259992	-0.0348231636164168	-0.0417061150685306
1995-07-01	-0.105955741606111	-0.126200827065063	-0.097940511020696	-0.0404797600521572	-0.0460741106395019	-0.0650556462699908	-0.0848315686016023	-0.0601409926607916	-0.0477644664692508	-0.0548338877335804	-0.0531777484263167	-0.0272360441141968	-0.0306523868556992	-0.0425297387797347	-0.0516403684565028	-0.0842458705277539	-0.0666198157062885	-0.0400873137507171	-0.0322765334622454	-0.0506153413460471	-0.100966826283575	-0.0667702921694964	-0.0223219998158614	-0.0428281106390892	-0.0150385863697768
1995-08-01	0.0962924356579142	0.0904739731423233	0.040601387477102	0.0556686266033764	0.0538884718832912	0.151846334583822	0.0987597470628907	0.0442748948373478	0.0763281510489776	0.0612528416100756	0.115888333650771	0.0921180779276481	0.102668856244404	0.093084162105275	0.0518091971576321	0.191950563976229	0.143890831746327	0.0839674613680351	0.0752060027966329	0.0668422948976263	0.169321913489209	0.121639411574313	0.116611892866128	0.0679584653330432	0.111762263089133
1995-09-01	0.147646185287824	0.129587859040178	0.16478517703232	0.0762463977299592	0.0637238855591836	0.121718654823816	0.116207782753016	0.0859676386947478	0.0510410411849295	0.0755505386767903	0.138624751358663	0.160109619626075	0.203457919839607	0.0946452862717444	0.0588886460958071	0.169531090802184	0.137651442605778	0.113473850428165	0.0701169235440647	0.0468897094032388	0.0529035937948579	0.0818230621199894	0.11267517402423	0.07279370257678	0.0626136156862147
1995-10-01	-0.0455470685659168	-0.0507008226227169	-0.0382634037121307	-0.0358164091403472	-0.00451942251876618	-0.012945500169247	-0.0069739797381903	-0.0220428093682233	0.0082002660183453	-0.00388734553272793	0.0244057198388881	-0.0137617755001624	-0.00588779273611245	-0.000613284374275502	-0.0135771184801095	0.0201789573282792	-0.0282773285731166	-0.0136305927818666	-0.00603693901564621	-0.00807581127598896	0.039163127314398	0.014609882945925	-0.00246126663835207	-0.00402449843324608	-0.00577905907124591
1995-11-01	0.0737430708548223	0.139940455307048	0.114120062899334	0.0210287455617805	0.051847115233677	-0.0113898434243512	0.00178593441793915	-0.0253439375343287	0.0170801784173365	0.0102741087804251	-0.00374445988579842	0.00687098179466768	0.0524648528531049	0.015006068474588	-0.0146532502150047	-0.0126572956581988	-0.00113611344580079	-0.0149769839605295	-0.00829097517361723	-0.0202315699027061	-0.0422651480085452	-0.00847709065706955	-0.00910194490879426	-0.0222047940453397	-0.0262209607746864
1995-12-01	0.123856542066767	0.0504530361006382	-0.00721610276740084	0.0280186668222271	0.04448416643127	0.0817740459715845	0.0744251355047756	0.04958936952071	0.0120997322383905	0.087751981767842	0.0601784317149558	0.0852729480019671	0.0750753989235231	0.0682841873753581	0.0799244455831021	0.0887062486096717	0.0680344806991938	0.0521907841399825	0.0680737383403477	0.0367193475411599	0.0883897541145936	0.0900811604598167	0.0738241169379038	0.039720107782562	0.0534970725673794
1996-01-01	0.126186848115507	0.0619635741761012	0.113291590128156	0.103619989994815	0.118605288257433	0.0710893370184466	0.0867792966114651	0.0853590674146029	0.0628261626328832	0.120323643854481	0.0489052806018518	0.0439234312805507	0.0650425457388431	0.0761053801784738	0.152000461159046	0.038465684318491	0.0862787694323236	0.0596045908306223	0.0547471842486642	0.102786949886893	0.0502058201569775	0.0751678851564767	0.0625042600105722	0.0574993830749174	0.108385319710509
1996-02-01	0.0318343379109284	0.0354118860195869	0.0502872093651212	0.0556965720454745	0.0593953379619867	0.054638863236866	0.107530396798324	0.0717965946648912	0.0955554283789087	0.106543626022446	0.0538658956971598	0.0456551961622442	0.0385833022317965	0.0470689723527546	0.0711260087329215	0.0658361928581606	0.0827146181166907	0.0622175199477594	0.0530977582768625	0.0497868166413119	0.0101011388852784	0.0221594157680793	0.0489093754914064	0.0408927549607928	0.0450657677422275
1996-03-01	-0.0216716429404591	-0.0430481615421854	-0.035370997205147	0.0231999407022589	-0.037882642934455	-0.0542390155966084	-0.040274271512689	-0.0513953144001922	-0.0400542392896066	0.0774720016038281	-0.00688555695970297	-0.0519215689289948	-0.0215421556580143	-0.0413212318430177	-0.0295415482094545	-0.0133034406950965	-0.0271669301598625	-0.0247815882879967	-0.0357109914839966	-0.0333434277464279	-0.0519115949428578	-0.0452807231314714	-0.0299400323271317	-0.0166104097621741	-0.0436572269670626
1996-04-01	0.0768498405154415	0.0305986222224334	0.0626008629423971	0.0204873337897064	0.0309317575400211	0.0625096973092999	0.0520511792497273	0.0496308722379572	0.0380034595312873	0.0430273161168133	0.123303138621588	0.0688859395385399	0.0860712028441	0.0476439393133584	0.0366308150246394	0.090922387915594	0.0491862896567232	0.0522793771268923	0.0558670820341339	0.0415623669260009	0.0704321704945368	0.0706600332545038	0.0633099852837523	0.0656346816908633	0.05077770543703
1996-05-01	0.287054643886158	0.20077288949479	0.189606552071971	0.158327101607956	0.146048107094411	0.0900626634362286	0.101814245803488	0.223424646061325	0.114658157023316	0.129156539030659	0.277311102127986	0.0820839766783806	0.0710505587257228	0.0712232991947739	0.100347364382539	0.0689127986463616	0.055439715978745	0.0968647487627367	0.0720615474180642	0.060396627384421	0.00708755803653334	0.00812699413393013	0.0366112819641362	0.0307822083149095	0.0403875437199486
1996-06-01	-0.0254641647380457	-0.0215686134020509	-0.00737353653350745	-0.0274071859185734	-0.00727584519213493	-0.0247809304643871	-0.0265922840844802	-0.0180068327950418	-0.01670217406364	-0.00141189645410077	-0.0778966234302807	0.00879691269219346	-0.0429122637483052	-0.00260425732834014	-0.0109933356527691	-0.0517621093548174	-0.0452533432757891	-0.03505990743086	-0.0102855787962045	0.00143372829082466	-0.0311795222376828	-0.0328494738735741	-0.00956309802424365	-0.0227569597101649	-0.00350695367709288
1996-07-01	0.0289806004168394	0.00787200935033814	0.0445011241418116	0.0304470483950643	0.0306409244193956	0.0250314682375669	0.0202621849410029	0.0584144762324606	0.0552780266469721	0.0337008243439605	0.0538515196524261	0.0340845465149945	0.0452707762934829	0.0283339005665226	0.0272961631436944	0.0471800881798191	0.0343416006527449	0.0461794119950852	0.0419393646625443	0.0357360348954141	0.0345613204716117	0.0306844085230368	0.0410304771802948	0.0239409128501228	0.0929416012283689
1996-08-01	-0.0850382831842733	-0.0698622739521313	-0.0740902450456236	-0.0776523925165849	-0.0427108922228731	-0.1163749045484	-0.0856265308560203	-0.086049192467523	-0.0708037210551874	-0.0553082100963997	-0.0857731013019385	-0.0891856138738605	-0.0728049235843202	-0.0835711815190616	-0.0507732088112835	-0.131629970301516	-0.0630998457960666	-0.0701952597118107	-0.0580756692014341	-0.0352612177237838	-0.083192786167961	-0.0690877699155646	-0.0588609516188746	-0.0477085236384444	-0.0733655865977152
1996-09-01	0.0584560266502066	-0.0261563421172916	-0.0414451134119067	-0.0290502420181053	-0.0193354114762882	0.00491730456910321	0.0226206075393612	0.0054951532939075	-0.0214721137761526	-0.0211592857356508	-0.0114818343765997	-0.0370605099511392	-0.0421332365315472	-0.0406371045795913	-0.0347500248343024	-0.0672739223577991	-0.0433471780620443	-0.0485832291652733	-0.0479412399120175	-0.0430148047671923	-0.0212397515920021	-0.0326491499406374	-0.0472843559635078	-0.068872602576254	-0.0227706902330447
1996-10-01	0.0288108284411217	-0.0211718166194547	-0.0143646394632876	-0.0378698046320556	-0.00852107014532306	0.0069237730500435	0.00456668044243735	-0.0132767023425153	-0.00211204986094299	-0.0146241981809086	0.00375349754521312	0.0273605782712386	0.0104770643177031	0.0171427322923072	0.0123298556652828	0.0604585999302579	0.0351287386125169	0.0391826239514816	0.0442471168645476	0.028185366631337	0.0591666151138265	0.0567842119723573	0.0758840346850446	0.0671281150053709	0.0326985419799416
1996-11-01	-0.0080854025914842	0.0225342647242189	-0.0324541110564414	0.0535708070314385	-0.0073848813869182	-0.0450226882298061	-0.043791267857514	-0.0453843556875593	-0.0476426836636621	-0.0177663066930902	-0.0291852908251784	-0.0266919552101109	-0.0333521604693336	-0.0347310359132583	-0.0323021480771183	-0.0292031058986041	-0.0544040765818746	-0.0279285250869152	-0.0355530408387281	-0.0244388281022162	-0.0447401189266374	-0.0439822482199202	-0.0413332291369858	-0.0388422844734399	-0.0163628579686261
1996-12-01	-0.0800496591669444	-0.03695892331463	-0.00440148427609724	-0.0454255682605337	-0.032372326920973	-0.0542447569167407	-0.033340758344949	-0.0680921045328741	-0.0335479646985131	-0.0344317762810411	-0.0551015476090516	-0.0499583688529827	-0.0453964653102832	-0.0360283127070945	-0.0210892361668187	-0.0608742107795711	-0.0240694894199808	-0.0441593330598598	-0.0290214371632124	-0.0373601770531214	-0.0282276130342836	4.92769896466016e-05	0.0125215578798104	-0.012463508345004	0.0350380534493992
1997-01-01	-0.100124592300944	-0.0853946911184972	-0.0803601145325602	-0.0813179517242347	-0.0489018015347824	-0.110772237803489	-0.0988990531597346	-0.0775244885143858	-0.0799890835662661	-0.0708565781430292	-0.0872508495203421	-0.0881072241326975	-0.0731628378369656	-0.0709938783031322	-0.0618867580750719	-0.103206364788523	-0.0858625499118892	-0.0780809641778456	-0.0534853308417046	-0.0576216064444989	-0.0952347194482476	-0.0391160464065906	-0.0191545775516224	-0.0324507522169678	0.00895915772040871
1997-02-01	-0.0657358924513435	-0.0354062079518267	-0.00831182555972295	-0.0445950046938874	-0.0604999723158339	-0.0453464189196584	-0.0530524039959708	-0.0304966994700319	-0.0436495855372724	-0.0529023621953972	-0.0580937483613024	-0.0588720536465087	-0.0494688921155254	-0.0480322066426762	-0.0596795457057685	-0.0624463740811956	-0.0409626387441092	-0.0498635099170333	-0.049943768993497	-0.0743333267656826	-0.136271879959941	-0.046492970114833	-0.0523341273502506	-0.0496928805678037	-0.10386033303291
1997-03-01	0.0130981687859031	0.0088471435556043	0.00368782756900118	0.0561048461712259	-0.013140861530433	-0.0326003859201134	-0.0493758320811487	-0.0300141413207694	-0.0152592455821106	-0.0103078714675016	-0.0411371330865663	0.00374101037162388	-0.0196472042250338	-0.00227345428455788	-0.0117390173287922	-0.0198519721386731	-0.048376446397453	-0.0200794968417577	-0.00251680187670896	-0.0417541043055491	0.0292431168605672	0.027370298576714	0.00881427190231684	0.00599492196802389	-0.0349168132882843
1997-04-01	-0.0656598198830934	-0.118001775768641	-0.0732440666092678	0.0162338091070652	-0.00968225838105913	-0.0782175280592833	-0.0545088285820178	-0.0505151595040761	-0.0560616244257432	-0.0391166739721081	-0.0377684769344113	-0.0859285064376633	-0.0455940230085329	-0.0572447464652362	-0.0426615872243493	-0.0479281177384604	-0.0403036884155385	-0.0304614787881302	-0.0105095118974007	-0.0330602392680355	0.00181159294720456	-0.00735746207296936	-0.000739729126961895	0.00472680513572417	-0.0344626556048101
1997-05-01	-0.0309005026762088	-0.00738143280079662	-0.0215931519111498	-0.0154648204119936	-0.0280144756175783	0.0378380933722616	0.0106419775081255	-0.0176107107785376	0.00441521193602666	-0.0012255196992218	-0.0052016270293229	0.0134451667577475	0.00451795270576601	0.0305875766687976	0.0127596089223439	0.0557293346761092	0.0587251449788871	0.0434600004075372	0.0524173331183599	0.0154159825147909	0.0728035510038479	0.0622741423037908	0.0603993616426179	0.0711666011243553	0.0380190776599811
1997-06-01	0.0953398480157908	0.0908641301628706	0.128430835718597	0.0505441015433819	0.0176500614027173	0.0569477205810823	0.0607616207027259	0.0597986960147756	0.0689674877286616	0.0210156077259245	0.0456170527673995	0.116700482512417	0.0594979228140155	0.0472064790266268	0.0388944765786563	0.139348887096777	0.0476204306211065	0.0333407082759833	0.0104387714221832	0.019037688920648	0.0525457706234236	0.0284405061716484	0.0323521190612942	0.0570392460981243	0.0617435507798724
1997-07-01	0.0204536363272622	0.210350692334187	0.0158044407952891	0.0175866270311112	0.0150076124993316	0.00123202276342556	0.0421550943688895	-1.92572380683664e-05	0.0120723508849656	0.0204673384038454	-0.00898976071363286	-0.00859892126401821	0.000438867030143667	0.0258124588717059	-0.0120190605404312	-0.0142393618921951	-0.00624077749560379	-0.0111134283649361	0.0120114976217563	0.00161502550502794	0.0672318979318645	0.025021906217109	0.0146236306376678	0.0203887041080372	0.0110218182454544
1997-08-01	-0.111346298906627	-0.0790731856673455	-0.0980822871589738	-0.0360031400950247	-0.0587152693398637	-0.126240798092241	-0.0889741444469246	-0.0689240526212145	-0.0561274496369721	-0.0634735908511305	-0.111040893616421	-0.0501600466394545	-0.0868189422438729	-0.0457843059652256	-0.0989322708942751	-0.0382120587157921	-0.0137601307409509	-0.0586084582672787	-0.0300546276612196	-0.0333499902636207	-0.0385139087038619	0.038740842461466	-0.0258991280534722	0.0428735990395149	-0.0649076847863563
1997-09-01	-0.10656377487117	-0.0557827442812095	-0.101191350134808	-0.0538903624524456	-0.0493781555903515	-0.0627415270350303	-0.0489845277300881	-0.065839431469177	-0.0879036631513651	-0.0615091727919494	-0.101513851470856	-0.0746446830382201	-0.0650480074081934	-0.0733085196424812	-0.0605664060719881	-0.0728421087132854	-0.0859333605780467	-0.0676970563896313	-0.0300308444652051	-0.0885291141745003	-0.0489886453878363	-0.0739736369155462	-0.0532469839686186	-0.0912561016534428	-0.0815699122318541
1997-10-01	-0.215980570419391	-0.131911567950183	-0.132809779732712	-0.110631897910314	-0.13288520600071	-0.171351029636918	-0.173257500870601	-0.134614568915184	-0.125538174055272	-0.138263554992067	-0.125429781459504	-0.117400096662125	-0.100025011078991	-0.102986938801331	-0.108215242237159	-0.0889651693094519	-0.074058812187245	-0.103764839970736	-0.0504998298821837	-0.101241441946767	-0.0238701313811253	0.023209719347692	-0.00924730967515836	-0.0259534964734625	0.00149706268085188
1997-11-01	0.11443231564552	0.008034149418593	-0.0132508665146283	-0.0298448787196896	-0.00910576860672977	0.0710407515704418	0.00475214450947376	-0.0147705101046432	-0.0168542977119403	0.00304035029215846	0.0527156638287726	0.0058861698786793	0.0116978802455459	-0.0188823039273652	-0.00503691602922782	-0.0200460667423667	-0.00403419476555564	0.0322919575497986	0.0103840822156069	-0.0151987546489989	-0.124567916869192	-0.0839447832893676	-0.0466045359799899	-0.0517359558438692	-0.103209314536406
1997-12-01	-0.155823014348794	-0.0839250219633433	-0.0658019054777616	-0.129255320777682	-0.119702913447235	-0.124243169520841	-0.164301240542485	-0.100429749544964	-0.11150093630666	-0.0702233154319287	-0.116503618308243	-0.0947606273805185	-0.0697740878176196	-0.0949511766324567	-0.114129448151476	-0.0744899650625347	-0.0798224679108096	-0.0787932289334039	-0.0431554251973267	-0.0458598059526069	0.0281892048042504	0.023113174482029	-0.0314258372957158	-0.0201097216852191	-0.112536614996876
1998-01-01	-0.128753876115315	-0.0938266491727304	-0.113017422386231	-0.0762400665766744	-0.064370636077544	-0.0959815766184455	-0.103893573203773	-0.0946793234186846	-0.107039085604984	-0.120136234943022	-0.13635420332714	-0.16333085556264	-0.104709216051614	-0.0777526906914758	-0.0599205152439766	-0.10763473707677	-0.155142783252907	-0.115728723154585	-0.0656554606888154	-0.08287832985827	-0.093909197784138	-0.0281811889559214	-0.0578888014340069	-0.0808086351598082	-0.218327294151561
1998-02-01	0.536521113200982	0.323631285115687	0.294146190165392	0.318100850006287	0.597219963569538	0.353509264574966	0.200335368564573	0.309146988656259	0.239516330824978	0.345254924465585	0.467239258978349	0.318962575592306	0.215282020628863	0.279175115986013	0.343364895099322	0.23532712827327	0.103983024314739	0.151236827038328	0.257459359925339	0.394123121862854	0.0267820610712024	0.149015121058916	0.204903158672094	0.260336800174667	0.465420278273986
1998-03-01	0.129845280682332	0.0907526954176484	0.0517857944414538	0.0912555601687988	0.233071201187147	0.168157765630928	0.00644294404934508	0.100739274311375	0.129829039482123	0.0781858143915656	0.0987551388108294	-0.00247470431208644	0.0478777073989121	0.110724765004347	0.129256641167526	0.139512047001371	0.0250024069071345	0.0808784156647404	0.112869759377245	0.148666988478747	-0.00686652631049094	0.0998991589620917	0.124088433876066	0.154957902731383	0.153456520085446
1998-04-01	-0.0917519316358492	-0.0656878610254966	-0.0744651067106823	-0.0902490932618175	-0.0877541039010939	-0.131816018159904	-0.0384906310266836	-0.0727770634847102	-0.0377206462125771	-0.0939271275029132	-0.153954490748209	-0.0472269404524962	-0.056664592139378	-0.0809674738526242	-0.0969567048482989	-0.0761956071009534	-0.0344314022042587	-0.0257078674828455	-0.0829710146411391	-0.168040667797155	-0.00552647131139806	-0.0551982236613603	-0.102231155690687	-0.128119139382693	-0.151628714989215
1998-05-01	-0.0635778646841813	-0.0294261058564697	-0.0375068576732191	-0.0361050522759121	-0.0632541511361306	0.00772035397322584	-0.0299506105595032	-0.0145647355405987	-0.0521730496417467	-0.030873953159974	-0.0225058781574738	-0.0321832310266683	-0.00842472299941679	-0.0317867933622706	-0.026648811175402	-0.010330933745473	-0.0187259188230028	-0.0226681038446807	-0.0235194910135481	-0.0337195253958426	-0.00269235562090223	-0.0184932429248009	0.00566136060282747	0.00802338863993232	-0.0260715014036194
1998-06-01	-0.0260404505306291	-0.030851915838084	-0.0239299113477634	-3.55939761112438e-06	-0.00809896122286845	-0.0077820576717994	0.0448254315095318	0.0250680422405392	-0.00388768667193863	-0.0118069040320057	-0.00155922752196931	0.0328214342504399	0.0120173404517556	-0.0247895073398215	0.005537704655032	0.0162335066140664	-0.00189266351822166	0.0111748044457198	0.0304952385030299	0.00598664574697901	-0.0196066267159312	-0.0180405488842769	0.0283013503045816	0.00969420719475054	-0.0271282768080286
1998-07-01	-0.00111320792626631	0.00513771024740163	-0.0503362970964278	-0.00780753265050396	0.00553408364897877	0.0101641096304082	0.0360824608753216	0.140204809650823	0.0139516937012474	0.0218134577162629	-0.014803870662426	0.0601652853177639	0.0336786209038741	0.0236146797668272	0.0507325405468204	0.0558879916647146	0.000364203637169452	0.0309804830229625	0.0811800298259557	0.0878745284195274	0.0658439441848787	0.0887388729948856	0.097710706013637	0.0995419938165931	0.0955084739513413
1998-08-01	-0.0287376697330445	0.0319651123386225	0.0373794204395853	0.0134282980319234	0.0388470292890449	-0.0260323377132157	-0.0217869723775192	0.0215701603110041	0.0103514771388908	-0.0162640069059261	-0.0188888062488719	-0.0530806470146532	0.0105743887856815	-0.0080358104676914	-0.00568022332644398	0.0494695607508517	-0.00531608370848158	0.00958303085610831	0.00335450871772827	-0.065895357506276	0.00766081331230328	-0.0456014923006643	-0.0461869527770793	-0.0684824270726666	-0.0591433885278292
1998-09-01	-0.164777303379785	-0.152905932910855	-0.0697033329331386	-0.132944136419784	-0.10897231494945	-0.134008679265097	-0.100670673443895	-0.144747965496416	-0.0880646264038468	-0.106275867642187	0.0055266927275571	-0.139525981906036	-0.0693245758373383	-0.101772222771789	-0.126687270930096	-0.0829822460219815	-0.0623063559909384	-0.0855632974342279	-0.106424265028096	-0.114934398188666	-0.11916755400808	-0.110393046814836	-0.13215446830428	-0.112553309930651	-0.108007915024751
1998-10-01	-0.143502860889863	-0.112537933390459	-0.139822278674545	-0.0551971098858143	-0.121374228194543	-0.139753570187504	-0.0431723036574722	-0.0728526159828316	-0.0683689118296068	-0.0943569852697648	-0.0443787315603063	-0.0460748206564341	-0.111463888051417	-0.1080474146202	-0.0650462929486626	-0.0971757295236752	-0.0672536845967796	-0.048237084831652	-0.111410490388298	-0.100890849505183	-0.083041177837138	-0.0880081580945077	-0.148921268869274	-0.199351702751874	-0.12869592645833
1998-11-01	0.143257331666979	0.0666084866853084	0.0161534077616198	0.049755627027322	0.0480414962407042	0.126167452752021	-0.0180206795527054	0.0223778060634326	0.00663020562437554	-0.00102605134617774	0.00369787052169218	-0.0158256473094962	0.0150652308415993	0.02344159665292	0.0222321552031167	0.0190227332558018	-0.0237283329455972	0.00888522694867421	0.0347569697525143	0.0796269502978517	0.0472469116826033	0.143290969579441	0.169421742848503	0.184251079751268	0.368625048862231
1998-12-01	0.162846221183379	0.091597517645349	0.0874406017097297	0.118108592047278	0.151405015329191	0.236304017370115	0.0815188468356991	0.0892116870502054	0.12246875215275	0.118202766285442	0.112946939098901	0.138834726409544	0.134284066775674	0.102677149517141	0.131761126284168	0.121173042151311	0.0838563205868621	0.0679090598863401	0.121223310294441	0.104631210275584	0.1167637210778	0.0807222792368164	0.0870449920122631	0.0526193242183504	0.0228644616477996
1999-01-01	-0.0208415663814922	-0.00236348925451027	-0.00597701514855994	-0.00925768073493566	-0.0054538883215335	-0.0587764155514741	-0.0380813681249616	-0.0340528708377944	0.00415612382693863	-0.0247871123131362	-0.000954906885974356	-0.0511466043244359	-0.0217944637386433	-0.0280632093310006	-0.0359826092030345	-0.0435946731104895	-0.0197318133108507	-0.0242605555898225	-0.0510857837660093	-0.0922312989558625	-0.0525133482797712	-0.0453335136801318	-0.0668902634729903	-0.0724992736965664	-0.0713635359627597
1999-02-01	0.135952360066718	0.0997406339457867	0.172766023643007	0.0451432197738123	0.0515092432708345	-0.0185347116281007	0.0351353230953151	0.0452018857775417	0.00543617489876621	-0.00259410516056932	0.0587013663970314	0.0111013362872328	0.0732398904584441	0.00767793695530065	0.0781899146101107	0.105509831249383	0.0296513632462636	0.00512987744063532	0.0232428732749002	0.0238739505564398	0.04685441098731	0.0630290648479232	0.0615274088095021	-0.0151216018051336	-0.0445823722777784
1999-03-01	0.0386087433642686	0.0649178621758022	0.19091029373568	0.0190993716639243	0.188514882861688	0.0232715507525648	0.174248460680756	0.143160489506675	0.0759396514473341	0.072968854434909	0.0254898343841718	0.115640955279833	0.100831852858435	0.0418976572324021	0.0827064996085229	0.109087821396706	0.099579290086538	0.0362035494112915	0.0306436119702372	0.0350890868199353	0.0190331418164888	-0.00832521939457234	0.0168979496775954	0.0134045727013657	-0.020462657795384
1999-04-01	0.148089368183246	0.117349736798745	0.0988149312626781	0.122440247203549	0.116954564935255	0.156131334544309	0.186620349444157	0.137319602305843	0.109631525679102	0.168410460927327	0.156487102463336	0.0668115516862367	0.290425252507932	0.214675108462366	0.222960441276394	0.180862291981948	0.267040110465143	0.198352870476873	0.421748747355888	0.242384348465691	0.214045114588658	0.265778466935676	0.270821667804374	0.213461688115071	0.591646698718699
1999-05-01	0.413277299054002	0.254682642684358	0.164556455070278	0.201255936833247	0.276854449717602	0.16570404288761	0.161528626202412	0.142284757960892	0.160766609712377	0.214510776167064	0.189043472619872	0.0841392573784673	0.240995268111999	0.145825640154177	0.213687030107808	0.0893389508817742	0.13496442876074	0.108765617422972	0.140036026739838	0.258057808035014	0.0517875544467049	0.0449222520818345	0.115039321207138	0.181844703563645	0.120248604640243
1999-06-01	-0.0646310109669687	0.0094853043605648	-0.0893668408344452	-0.0168367070918569	-0.0366707982069977	-0.0502602821116235	0.133594647954306	-0.0264291990297533	-0.0393160049414013	-0.0424689888668291	-0.0215449243959988	-0.0542008455709618	0.168806882665753	-0.0597095374492087	-0.0808441047113396	0.00993812173708299	-0.0597060313431671	-0.025350207404153	-0.0790728381435774	-0.0356868039797457	-0.00283329028781161	-0.0416143595200122	0.000602970036749023	-0.0597278468304024	-0.0562444044113796
1999-07-01	1.23240321911828	0.210248403993318	0.254680751932993	0.154809531370582	0.256583076402875	0.169880437661022	0.675574470072743	0.297940553774983	0.390983272127876	0.178310674844038	0.432542716567541	0.34691950850029	0.235867085349012	0.217772103994438	0.26109850019477	0.323672702529192	0.237324310048732	0.348035259941825	0.248286248232228	0.154060303328326	0.203370322700813	0.115032116030012	0.127729982656073	0.0844877210175255	0.0525675930756902
1999-08-01	0.0574748821648006	0.170146087068197	-0.0302173054329693	0.0396414863841603	0.10012788864865	-0.0218027751434587	0.00620419842097915	0.0348092736963496	-0.00436668773315952	0.053033362594778	-0.0125625415472354	0.402650567899624	-0.0537974984423612	0.0249351770521786	0.0756313013194649	-0.037188904781197	0.019774226078576	0.0596011324579767	0.0366372576775481	0.0356456323289354	0.0200151375846764	0.0226921615460851	0.0614729277769903	-0.00137707680570078	0.0787531853147562
1999-09-01	0.0758832284903629	0.0995161149071263	0.066058616196821	0.0151305689111081	0.0584519866638902	-0.0183446666966206	0.105389645398307	0.010654064850933	-0.0239964953030254	0.0294134796665933	-0.0174582560594919	0.285933816996091	0.0933579646964716	-0.0157573288444723	0.0401587333459783	0.125567068244273	0.126361317836639	0.0108347641001867	0.0599872477566936	0.0678193152543771	0.0615384584526855	0.0912558330839508	0.086719289277712	-0.0246227836291127	0.0363247315367732
1999-10-01	-0.028074547189093	-0.018958493077974	0.0366568757964793	0.192034465860775	0.0130813718454713	0.073724612548916	-0.0859199335882664	-0.014699189749279	0.0114901129875931	-0.0253616772916976	0.0632091216956856	0.232954573590632	-0.00823162399473035	0.00233213501493719	0.0255258929475666	0.329803325148937	0.0455860959906962	0.0885222804458589	-0.0169677746015077	0.0109018932443098	0.0635583203800205	0.0158446139482839	0.0902238154973091	-0.037823874183094	-0.0678282116354604
1999-11-01	0.0619826084132579	0.13928263850263	-0.0599089535399616	-0.0780868856845014	-0.081658081452844	-0.0088529556717857	-0.0137492437611981	0.0148611105321394	-0.0236581963890655	-0.0206811406936635	0.0910560526741693	0.124638602102891	-0.0148024285818286	-0.0328948342455228	-0.0258561076355006	0.0887656292747142	-0.00814116703980545	-0.0733151776095274	0.00810676383351819	0.00216435984503755	0.11322364244649	0.034162756343563	0.0776248058409405	-0.0310859070241769	0.267701722745362
1999-12-01	-0.0138868643604814	-0.0581848031399114	-0.07729389884373	-0.00682174128935324	0.0472271714474112	-0.0588462845008679	0.0149428407258101	0.0757202823696193	-0.0540237251306368	-0.0363928387907687	-0.0165063345684021	-0.00521017487304211	-0.0735720784189922	-0.00318296815751355	-0.0570011689463572	0.0588392683922504	-0.0270886009685951	-0.056772577197267	-0.0244854613903621	0.00423448498877332	0.152311866311983	0.0436791746485778	-0.041690873289716	-0.0808481955620311	0.0129580749235929
2000-01-01	-0.093956220193796	-0.0883964007095802	-0.0857271134669988	-0.0010889929691825	0.0355824241163494	-0.0710353248542661	-0.154068211179468	-0.0579553638155571	-0.0781400136679432	-0.0543057654088271	-0.00207106952677183	-0.107440353193002	0.0921305136138413	0.01863257586908	0.0751502839941691	0.116431094005111	0.0121621324303914	0.0127318031191391	-0.100966598861577	0.372723116634012	0.214756158318711	0.124447673148168	-0.0803355256630861	-0.0640036307721662	-0.20106276900472
2000-02-01	0.0452379741053884	0.0514191509083158	0.0640696764563226	0.0426712708082646	0.0264999832758315	0.0632781516050367	0.0903777859121323	0.097374764627364	0.0460305298602893	0.0415141277076806	0.0318289569400152	0.208546566716248	0.0686918467883826	0.071097699551632	0.0674116108315249	0.0697346320453935	0.0933271550594976	0.0653497612238103	0.10160398333514	0.0511324010073627	0.00596902171293344	0.0488375308581098	0.0659844134850646	0.131977529662831	0.142433421177168
2000-03-01	-0.0103799448306177	0.0513775563485649	0.233569117843817	0.038055188266626	0.00918542131495141	-0.0566531722661238	0.165440759576117	-0.0357510846768697	0.0809776798926366	0.00424164311948402	0.0190302571009104	0.144986529772499	0.109399548252647	-0.0177447919956	-0.0438718334563147	0.148967341379141	0.0694721223476701	0.0400792502430662	-0.0284551848043487	-0.0380485203737468	0.159803870863924	0.0171075831699969	-0.0316810056226733	-0.124509949055088	-0.14148955099105
2000-04-01	0.172277321533363	0.0307708454151079	0.00840180893175584	0.0734703259686952	0.0863167625281817	0.0650969604870553	0.234761118002952	0.051807202153864	0.0623850520858375	0.0742786644287749	0.0119334839355339	-0.0264984587332442	0.0359105785401301	0.064225154342578	0.0590281837258489	-0.0156138230517854	0.0213511841227875	0.101030050614023	0.0777601989105741	0.169564977549584	-0.0489664133410172	0.103740265422495	0.157448214185333	0.0773921496146373	0.101663395323541
2000-05-01	0.231550314994012	-0.0649045888416826	-0.0610647959503957	-0.057061272820848	-0.059060452152367	-0.0827617150108422	-0.100275388627179	-0.0418449687776215	-0.0579247565615178	-0.0305409505577013	-0.0915038338107032	-0.0794168384009232	-0.0401410945291837	-0.037802706983787	-0.0337541824140035	0.00958533827969629	-0.0202421643215573	-0.0382394025790251	-0.0337689649560755	-0.0603338740424091	-0.0160446342025818	0.0152624288312222	0.0289363555086875	0.0131792925224317	-0.073973801838471
2000-06-01	-0.00219927592231823	-0.0238067560051322	0.0346213138929357	-0.0288270783718882	0.0604244057427291	-0.00162712058514001	0.0437684452187176	0.0251939448083337	0.00104174321025586	0.0315105741060786	0.0282618015045811	-0.000367291930722579	0.0327321928128129	0.0581512777809795	0.051588490361805	-0.0249107453522112	0.00212594665900151	0.0495527532894765	0.0822907757468452	-0.00670866010919942	-0.130779028928975	-0.0469090244846659	0.0819908649238214	0.0220127233255184	0.0179314118655413
2000-07-01	0.145848688144784	0.150458435636195	0.174196192628469	0.12948850009792	0.130138474771027	0.158535845387441	0.118281427745115	0.119906066515151	0.176405398723061	0.194733733343376	0.218577948920023	0.141982044743043	0.174033988155994	0.188905384657986	0.187158280900695	0.135151792642522	0.114863994538147	0.140577424023812	0.149028936295781	0.265563817996103	0.0557685178312018	0.05512000639904	0.150710819951645	0.104595476384448	0.0626249401498416
2000-08-01	-0.229839282062436	-0.0170372806882683	0.00579206418614197	0.00356405700583297	-0.00643555930713487	-0.123427612282383	-0.0774484715117539	-0.0768516179216766	-0.0491264561674213	-0.0696487181520366	-0.101787061856303	-0.0737001376757467	-0.0606383756538916	-0.0961716241254065	-0.084199108191652	-0.126101313278826	-0.0894017003881009	-0.083152220364072	-0.0666069423927231	-0.0503004380266947	-0.102188027128417	-0.0442785776124065	-0.0816927880696435	-0.0683061354111558	-0.0154693971058315
2000-09-01	-0.0610959591271726	0.131838107532836	0.0173089795268506	0.0120278837754003	-0.0105250736168762	0.0146574430994222	0.106291684361903	-0.00456920552603802	0.121289658961445	0.00618332850473775	0.0239461008904334	0.050619468344154	0.024024699584368	0.017159248454117	-0.0197640533239412	0.0692479088804166	0.0299029723821478	0.0585128147389198	0.0127797293209684	0.0232211630551657	0.102295986877353	0.0186628088289088	0.0439980189259922	0.0377145364479475	-0.075772501675167
2000-10-01	-0.0884690401204225	0.649961261096881	0.0152655263557029	-0.0346991256548693	-0.0435832667728022	-0.059862779674835	-0.0484996635568756	-0.033879542931764	-0.0367680022365621	-0.0317058461232412	-0.0400027660675712	-0.0411276933288431	-0.0336913867389063	-0.0144024950028345	-0.0128150349595266	-0.0511027564973201	-0.03788894106126	-0.0339048333579465	-0.00482970164382298	-0.0116387706663798	-0.0472163837990843	0.0277389307375304	0.0193942910593999	-0.00483402583560609	-0.0264052390863595
2000-11-01	-0.0611184059323983	-0.222200899636314	-0.0730183054517726	-0.0398707777383406	-0.0153077157692441	-0.100450241880304	-0.138477616553356	-0.0675948787769897	-0.0044163248900942	-0.0771389862558849	-0.0847689186053115	-0.0754588508518018	-0.0836341357419122	-0.073632081600347	-0.0626976908493933	-0.0858183032778205	-0.0815211181236501	-0.0280326114878408	-0.0522821332987534	-0.0583420675536377	-0.0711198996961073	0.00232581319695642	-0.0243171866627697	-0.0437645986046475	-0.0566459883995925
2000-12-01	0.0358470725505659	-0.0842479127082656	0.00863751639676742	0.0113336438058201	-0.00879377031753766	0.0577411959667369	0.0675044261143671	0.0592734597478364	-0.00302436442334407	0.0407892824782844	0.0368162319204291	0.00968803907113712	0.0213799619880462	0.0422690433176073	0.0442364884817379	0.0174945948185372	0.0245410731092265	0.0451502953845794	0.0393622814096346	0.0614572496054819	-0.036967812463042	-0.0238686510879538	0.0246833057074608	0.0856979591415075	0.043344146212923
2001-01-01	-0.0714048760577471	-0.0769495612038513	-0.0230740569952193	0.0104502917783422	-0.0270534787551632	-0.100852895542771	-0.000241190480881649	-0.0484137973443303	-0.0289815213832135	-0.0577151690595469	-0.0405092752471289	-0.0564003230286392	-0.0419652097136481	-0.0619885046699739	-0.0616496831521487	-0.0787148385985795	-0.0485912096575737	-0.0565054334572384	-0.000483286626765553	-0.0155100067173958	-0.0643664826474249	0.000851199442147277	0.00295473993287542	-0.0663700760465339	-0.0393831492771376
2001-02-01	0.255859765665119	0.075885396985535	0.0339755601170193	0.0317758511930873	0.0487573127394161	0.550427746822867	0.0798710331627889	0.028412244962089	0.0364737575395598	0.0366684359083989	0.294245664309128	0.065647142443886	0.022763156248198	0.027912926165579	0.0200963344426262	0.0871687046035128	0.0682583033817488	0.0233682918194901	0.0111007721206708	0.0669344504527847	0.022030449311757	0.0326122102997113	0.0121277874139029	0.0351842109174692	0.0543632
2001-03-01	0.237412376363476	0.159705996630284	0.0212367088684353	0.0235239122141025	0.0400476540730238	0.0775515479516187	0.0544109947464627	0.066886753245319	0.0358181170963704	0.0424256773662808	0.0577005721926735	0.0746158494622539	0.058493892825888	0.0585120920896624	0.0568713825294705	-0.00380975419002938	0.0330783842994484	0.0169774013988312	0.0470789727980566	0.046096188669664	-0.0679726526742938	-0.0334466729563025	0.00150057091168956	0.0951118095758887	0.134033246
2001-04-01	-0.0169213177134167	0.00972174811809793	0.0447665849701932	0.0403668698872437	0.0645389236047118	0.0296972228728872	0.0420564325177374	0.0782929232463433	0.0783869081695068	0.17053305768226	0.0177850777575632	0.100139262150497	0.0496178232221809	0.0983484911446575	0.0887374595280652	0.0770960768924212	0.0474434467430864	0.0348460585414197	0.048481997800683	0.122338773756901	0.0608381800637933	0.0620302878671336	0.0648603673684258	0.0636821548867506	-0.018361364
2001-05-01	0.221195895339734	0.120656795320501	0.10558237675371	0.0702247119132039	0.125082671337142	0.130643290632388	0.0860227091080906	0.143812174633552	0.138214066136322	0.150299431852821	0.126652599802533	0.104802528176996	0.138992216941365	0.134532026433113	0.183725294175313	0.0983868249037795	0.110579440502582	0.150452095928481	0.165473694865885	0.245026109921434	0.118232885043808	0.0742477502005886	0.164001056810706	0.27546031969768	0.226396311
2001-06-01	-0.0815406316049673	-0.0245168676777889	0.0126688611653779	0.00205081569804575	-0.00349787988796234	-0.0690810275077861	0.00868929025253002	0.0336420211391772	-0.0295634492070032	-0.0220181498748835	-0.0455002308288254	-0.0356791142749696	-0.0243638889624749	-0.0523595240531627	-0.0566791383654586	-0.00862142728969883	0.0155804764216048	-0.00783202715520953	-0.0207396287544973	-0.0223593376307957	-0.049902945260011	-0.0297068040194502	-0.0583219204896953	-0.0586346736674169	-0.084632802
2001-07-01	-0.0510207751868396	0.00251437990093403	0.0160857037557077	0.021109055391154	0.0196642102212726	-0.0705451337535286	0.0217957712629677	-0.0143942752475499	0.011573331281144	0.0633045546153714	0.0180117831408777	0.0198119940486422	0.00464286500950578	0.0594012855667004	0.0470443636471985	-0.0142626225534664	-0.0272845653610787	0.0386304457672932	0.0693372056536498	0.0292664314537111	-0.0247152581766255	0.0305302760167711	0.0094069796519584	0.0556624100253348	0.025249697
2001-08-01	-0.126253731913949	-0.0149290114941065	0.000983386548537293	-0.0476407819429816	-0.0113370090404738	-0.110997292513289	-0.0560871580655577	0.0355671360955031	-0.0476671679942833	-0.00584581846333661	-0.0929798234441023	-0.106880712569641	-0.0744089282890693	-0.0584485059381124	-0.036670606207362	-0.0793573643403541	-0.0355886241018466	-0.0400677108897949	-0.0337821605714357	-0.0413674834272355	-0.0714121984300195	-0.044969968699336	-0.0366296410653055	-0.0457987486173083	-0.049210179
2001-09-01	-0.0171794408136631	0.0392524608229674	-0.0333888187472408	-0.0279967507054941	-0.026459860181106	-0.0269618411409403	-0.051679822986504	-0.0322568526263562	-0.0477015366854982	-0.00149255270404757	-0.0610428212730225	-0.0256060854360016	-0.0549366494898035	-0.0158497712634801	-0.0206870061598291	-0.115535498756034	-0.076615453228754	-0.0677648851197623	-0.0375224610635144	-0.0364123636758852	-0.124548814120643	-0.0905580595956316	-0.0645198456678374	-0.0147878732782258	-0.146557503
2001-10-01	-0.115191383703024	-0.0577861193830151	-0.013738079842201	-0.0193309146614443	-0.0549878795311443	-0.10973100763991	-0.0370358816356835	0.000884284115655403	-0.0442779791898799	-0.0459646063987309	-0.0583578947165262	-0.0302109776298999	-0.0529254723814925	-0.0532109750261295	-0.0359988348052282	-0.0425180770158288	-0.0213318509836168	-0.0147952813472295	-0.0234415178629907	-0.0340715564001668	-0.0169063435495952	-0.0571130972964417	-0.0103993017015062	-0.0618952603922332	-0.141374474
2001-11-01	0.192021950376014	0.195517797203079	0.0756428710903322	0.0348706873698738	0.02425708189649	0.113064538222543	0.137087581176227	0.0426547803814681	0.0453851344076338	0.034023204497293	0.163587085957379	0.106233808220164	0.0607653219544848	0.0494342525226384	0.0196228423242414	0.0917984814253603	0.0291461714398519	0.00520755859354929	-0.00305715881447396	-0.00321174324226756	0.0591115417782255	0.0145680622885495	0.0219518542929657	-0.0310161049965392	-0.082391375
2001-12-01	0.15615177988559	-0.036758186341813	-0.0426341103590178	-0.0620934431362444	-0.0196158792536345	-0.0934878134981943	-0.060844637752039	-0.0314856567682244	-0.0215823803105163	-0.0642142963620526	-0.0863086482743372	-0.0339640082248061	-0.0347276933366364	-0.0595145465126356	-0.05794794166575	-0.0402103687829269	-0.0202287088539358	-0.0432395975700362	-0.0266559994285418	-0.0326227339689565	0.0231116941088457	-0.00187440743517592	-0.025151416581076	-0.0922957829436935	-0.153802336
2002-01-01	-0.155513471634512	-0.0864614046178661	-0.0401079399683678	-0.0635028549396757	-0.0392794342014997	-0.047721018475737	-0.0728319652440077	-0.0718396214797591	-0.0423034538463292	-0.0544115238982056	-0.0497563124519626	-0.061609074871983	-0.0433539662682536	-0.0277516852372537	-0.0215392385177025	-0.0589888812910681	-0.0128136982125894	-0.0224504668089458	-0.00688568622825006	-0.0218538431351603	0.0199858991096101	0.0405588747444661	0.0248940255715018	0.0205595720968016	-0.075816223
2002-02-01	0.0476114974378257	0.18524030799333	0.0538394762328603	0.019673444180264	0.0568128926185294	0.028383891413572	-0.00121303520433122	-0.0244031588267432	0.0125665925239856	0.0166598876761772	0.0759833936540668	-0.00241085363842102	-0.0273426640046841	-0.028223909895877	-0.0354747560761395	0.0405985094688391	-0.0497110820918046	-0.0507266806082902	-0.0396386510329495	1.90108446610797e-05	-0.0753344242961103	-0.0349902940762013	-0.0488760213044125	-0.0182615956509293	-0.0965175271259259
2002-03-01	0.0363645832000785	0.0677725931579036	0.0147522159953285	0.0761677770479253	0.056053956949835	0.0872684494220622	0.0739070881238313	0.0785658768104433	0.100570176937604	0.107036979455177	-0.0141658484109431	0.0277360884479342	0.0989081316608357	0.119631754275101	0.143677807570357	0.0259240789398528	0.0782761592556657	0.109718696690265	0.109766618241104	0.115142699612903	0.0874892194610587	0.0782050723796889	0.0827838067428526	0.0957955602275244	0.18225532442811
2002-04-01	0.203121034938578	0.0441207476708111	0.0678517282327184	0.0509513781933684	0.0810437459313424	0.0383124630738873	0.0621565382480268	0.0831124184204993	0.0440823164470118	0.0299435217684826	0.0988029358698982	0.0586033630825404	0.0100479790625808	0.0347278245442964	0.0286244812155948	0.0429816282517073	0.0228222768018089	0.0461506568044074	0.0270082602562957	0.00980482097018064	0.026302997799802	0.0240695999889784	0.0545893665217212	0.022222640055774	0.0832764260371173
2002-05-01	-0.0556234868978525	-0.00598054192735253	-0.00636490623126758	0.0335322098510003	0.0664364705199494	0.0596421939034599	0.0026084901569393	0.0475682319793974	0.0414841033217149	0.0407733034270108	0.0205978079273131	0.0774200822654631	0.05284441961506	0.0269523190292108	0.0539340668112556	0.0520833507877297	0.0635994924185825	0.0517017164077915	0.0707223601552983	0.0773857812305296	0.0527581076268839	0.0429134395769075	0.0436766012926045	0.0460138063068965	0.0877511188432699
2002-06-01	0.0938895269519577	0.0673584517647994	0.0472280183704596	0.0795478763043794	0.0984634255134048	0.0821341660768114	0.0885934507994358	0.0639524044201649	0.0645460652393758	0.0772184263534722	0.091961863004209	0.081500576595878	0.0380931371663543	0.111399427483631	0.117993927035954	0.0870650726464213	0.0528262969823857	0.0520721870986391	0.109065523492233	0.121762281130385	0.0253461980960785	0.0466664085112648	0.0815392544545475	0.0995844083721275	0.320857514517414
2002-07-01	-0.033133288353954	-0.0416168820869824	-0.023089631203134	-0.0488486503147366	-0.0505257997000207	-0.0496964764472395	-0.0494442625938848	-0.049324526415002	-0.0302872109277606	-0.0552265273049593	-0.103692560754933	-0.0506580430771513	-0.0500857226174158	-0.0640578182160866	-0.0741334274597723	-0.0665038028688586	-0.0614531090150179	-0.0698317235423423	-0.0820571723231084	-0.0707065803383219	-0.091060351637955	-0.0884454575968043	-0.0861455194008063	-0.0828628885095111	-0.0513076084253551
2002-08-01	-0.0191312285816752	0.00105849190412266	-0.00902345353914829	0.0364230495256531	0.0238459046334067	-0.0134674473125216	-0.0288219830018678	-0.0319825874835074	-0.0148705031002879	-0.00282384611696619	-0.0947436422280556	-0.00599173164212328	-0.00522910518040233	-0.0183334416376124	0.000874160366486856	-0.0358051932540371	-0.0407340144587446	-0.0197415871161727	-0.0286865033754176	-0.0265103237149749	-0.0753194382638708	-0.0684006705235643	-0.058151220807863	-0.0693849196275897	-0.034150508724282
2002-09-01	-0.0366557706102866	-0.0491389476353465	0.0437159336724247	-0.0172285240267084	-0.0212397159983483	-0.0647409832466495	-0.041301572996408	-0.0299786424139353	-0.0381194013336625	-0.0286491877895371	-0.100698528883429	-0.0439491072438645	-0.00330195515908648	-0.0250335320609865	-0.0274205129076375	-0.0516384485764927	-0.0208647317010386	-0.0142818875114102	-0.0105747838854125	-0.0299744130120511	-0.0207565512167432	-0.0225629930606744	-0.0161020679164221	-0.0607953607080913	0.0567634992031882
2002-10-01	-0.0546211185046523	-0.0369007062934294	-0.0535453317586045	-0.0513530052120513	-0.0361069396611277	-0.0597122808770842	-0.0445585092418751	-0.044713920297988	-0.0203472194147974	-0.00792503367798176	-0.0527751243667756	-0.0287113779483398	0.00223109904417908	-0.00258095236238888	-0.0212625390193562	-0.0232380829550548	-0.0140157243807897	0.00583870836238938	0.0201540586297023	0.0109290202447937	-0.0373082632219168	0.0127537588503457	-0.0146026494876226	-0.0202976986496039	0.0633656678484058
2002-11-01	0.0352495137978583	-0.0411027102217197	-0.0265396332927121	-0.0615013465728129	-0.0627898429267562	-0.0601878842673819	-0.0746059760110476	-0.0803973100031729	-0.0632293949762291	-0.0469849714687242	-0.0697590482658988	-0.0318554051302267	-0.0577878870444993	-0.05680319915762	-0.0326249613353845	-0.0931700157312759	-0.0866711467648034	-0.0296577579384883	-0.0463749070254436	-0.0707545811187197	-0.0211011195059709	-0.0437433198753473	-0.0410338571364283	-0.0505698655972968	-0.0721368980546411
2002-12-01	-0.0702571141292556	-0.0196477298068059	-0.0460729231831574	-0.0323173201871242	-0.0173881549325469	-0.0323676517132377	-0.0121719541346769	-0.0102693116082657	-0.0145761084252651	-0.0282457235009894	-0.0474329364577078	-0.0202270638819133	0.00408838471469334	-0.0142485764376492	-0.0111057857520446	0.0231688529082063	0.00608534415215916	0.01830349845357	-0.0173112415067827	-0.00952891135590168	0.0531889715119853	0.0487739950457249	0.00675203479529642	-0.00166097691576788	-0.0456995643431389
2003-01-01	-0.0551937171482716	-0.00160042291763696	-0.00431795795080895	0.00547132055236386	0.00238792821391216	-0.0532954492237109	-0.0354263789460938	-0.00923270129850787	-0.0199176529097646	-0.0303283956043753	-0.0441961505784791	-0.0344033718018334	-0.0297362793481069	-0.0161814798604697	-0.0154121569292689	-0.0145209813357243	-0.0409871247101159	-0.0396040009461104	-0.0102796952302351	-0.00357661226970561	-0.058738357280811	-0.0421232261083285	-0.0201595108689412	-0.0221302367050376	0.013264988772873
2003-02-01	0.135806533771251	0.156053329044727	0.0966155117317565	0.0810015100732386	0.105651939240917	0.129211718564824	0.0326075823324829	0.0979079054526069	0.0674535040005347	0.0872722571665874	0.108875630775967	0.107716145280775	0.0496557184723933	0.0548271988906267	0.0704808782186907	0.0681672750528167	0.0126504439878527	0.019267285184684	0.0326873497031648	0.0760700933469415	-0.00893287044809596	-0.00611367846792667	0.013978335487126	0.0417788884916139	0.0477974067903452
2003-03-01	0.112431661835188	0.0618951880466491	0.0655476369091668	0.0413451181932467	0.0731228030542342	0.0342335133930895	0.0546875405426604	0.0557907168354633	0.0923691063681606	0.114555814829259	0.000969083156755256	0.0683367540765852	0.0766822705752131	0.102175811526142	0.0823658239088424	0.00720834986991427	0.0352811332419226	0.0391156984513545	0.0683454527702922	0.0660542518275358	-0.02646376552349	-0.000143257016259473	-0.00357405501752979	0.0459642899823184	0.0514292523798201
2003-04-01	-0.037920751281316	0.0566209243980062	-0.00665874476689621	0.0389089282287801	0.0316698229180954	0.0398949349870872	-0.0187734754268963	0.0163132776971531	0.0273271414236467	-0.0228813334875631	-0.00730442727115976	0.00941641007408724	0.00228808740865686	-0.00875462956120625	-9.66115630358438e-05	-0.00800925872616742	-0.00948865643900225	0.000500148829585916	-0.00973358827205763	-0.041944729258437	-0.0399453853694728	-0.0410742844950538	-0.0405464077304387	-0.00956567858754502	-0.0598872324388252
2003-05-01	0.160984746292003	0.123922137519156	0.0961441031820858	0.0841952210465602	0.0810239261561097	0.0946066587037355	0.0648047160622997	0.0906246522205664	0.120990411459352	0.11692571359944	0.108896502244374	0.0863915297000432	0.0953751361089344	0.125655498370841	0.143086120948949	0.0771310473755259	0.075332056741045	0.042011021629834	0.0843317333442226	0.0688374092031238	0.0174585259344392	0.00326098461556565	0.0170166816957452	0.0261117852699421	0.0601932576302488
2003-06-01	0.134190528855025	0.143875751354333	0.0976513670824374	0.122489059450101	0.122005055630906	0.11116080575109	0.18952760414966	0.121496355923651	0.172065454663457	0.16989608887984	0.119608749774349	0.0664740223568599	0.135242728257145	0.104702597254455	0.137484252564736	0.0685162790097048	0.0674066719330276	0.0437818966089397	0.074226864583495	0.128183978666137	0.0782049858934774	0.0562281397609477	0.0973117409104162	0.105480364768041	0.0311538491305588
2003-07-01	0.295025313037037	0.149056393464573	0.219528417804061	0.158881352537398	0.266537725565132	0.2078236133168	0.126978359118375	0.179150492406064	0.151325138327034	0.297254051288916	0.0926206261262315	0.124609917806558	0.101557588269675	0.137737887650695	0.18038501572673	0.136581921334825	0.126962134212839	0.109320114516849	0.104713560349173	0.185783165455813	0.106963971348212	0.0929385059194714	0.0908205363678142	0.167547157191197	0.201903260838131
2003-08-01	0.131619841786452	-0.0226084065718395	0.0161854613059981	0.0653729929340357	-0.00329276462442553	0.0472299555269876	0.10875852115645	0.0583561811035975	7.11617277438797e-05	0.00437669642648268	0.0579692878146618	0.0436397650393892	0.0296609664594086	0.0293731194207279	0.0274488936301967	0.0691426314993577	0.0283379451475525	0.0502051469014873	0.0515140470454836	0.0517423381151188	0.0478797630548702	0.0352681205639735	0.0819765609709721	0.031112416461336	0.00720584296686589
2003-09-01	0.30464588511706	0.147763737617469	0.163048574325034	0.0968480723792302	0.136567712077473	0.312111192886425	0.10236059180507	0.142512039474884	0.0759417239131309	0.0750550037876742	0.176756566678861	0.082327470247721	0.0729940288735016	0.111477712542416	0.0628147936719972	0.0830945387520301	0.0680773788488082	0.0837085192657334	0.0893747451343967	0.143295317018081	0.100573649689284	0.0944613077285115	0.10467638836253	0.0973361703324739	0.154997179349445
2003-10-01	-0.0153536210104127	0.0611589928677823	0.149062971973093	0.0760567868773004	0.0465305354827647	0.216913833799762	0.027398083133025	0.0123073014100293	0.0272061721965216	0.0228477694627854	0.17864226245509	0.045126816578509	0.015866981917723	0.0177433454404026	0.0383790813434251	0.125209683239276	0.110565070118147	0.00639706144958952	0.00237893301858713	0.0266136394759922	0.0471013147420233	-0.0104074696622753	-0.0115041318284486	0.0395247758534722	-0.0025345572228753
2003-11-01	0.173792880889442	0.147973373392995	0.705650779313052	0.0952215127945232	0.0941105498667727	0.308100594600186	0.0934663973000472	0.114382376653511	0.0938942574500696	0.0212834653920306	0.122361415622247	0.0710756621016825	0.225943491627401	0.0528630718401685	0.0311253505204034	0.144373014240165	0.108597389568576	0.0535784522908062	0.0602452983848098	0.0315055725066868	0.0025006971083948	0.0210923533498008	0.0439185881779746	0.0707957893578045	-0.029590938060375
2003-12-01	-0.111454848725056	-0.143864203136969	-0.106849605445146	-0.098500603296738	-0.0896045768128618	-0.163897544777829	-0.103928646287164	-0.083667090722695	-0.0503361382707833	-0.0733361610740358	-0.0989669900951107	-0.0408773078522433	-0.0428077468068413	-0.0759954796717417	-0.0588398822883553	-0.0563821485960856	-0.0407598695304405	-0.0420960653733463	-0.0588911835527813	-0.0721870349887801	-0.00679875180406189	0.00304343085023627	-0.0169342079090596	-0.0680602966380342	0.0362919355166238
2004-01-01	0.0219574909600088	0.0699029711163788	-0.00810715163825026	0.0806382251280244	0.0391865750334957	-0.0414374766498052	0.00457299359709857	0.0266695022697787	0.0527193671874288	0.0253519802390632	0.0742513998079429	0.0393137133669422	0.10228128615263	0.0558078394912089	0.056848498915389	0.00779009402734016	0.0167957142721113	0.0499929945621693	0.0534591777633582	0.0732680707881303	0.00767901076522146	0.0461821453357016	0.0440519942164722	0.04345395192907	0.0584503972962961
2004-02-01	0.33226547261321	0.221885294241326	0.0821270069972887	0.0997486809622269	0.126794269752781	0.241471357668175	0.111491543809399	0.0768494579078474	0.092429861331633	0.0894443476575832	0.183023627075422	0.0705208036456917	0.0768543102259924	0.0619238216125687	0.0815944481604842	0.0696047138964145	0.0295384859575627	0.0490132843281142	0.0480487005048359	0.0593091969694683	-0.0142912941955382	0.0099746686046498	0.0354636107211719	0.103526095109514	0.0518341365666534
2004-03-01	-0.00360276015341412	0.0363288887119593	0.0791625370232359	0.0430689740226454	0.0493566568709311	-0.0466759002872089	0.0155393495643962	0.0622484907373939	0.0457770828547481	0.0917821052780196	0.0398053825403788	0.049334170694293	0.0427770492962945	0.0606576851479389	0.0741515839689458	0.0403083291822464	0.0322244144443907	0.0604765171875877	0.0793248957023384	0.0808659710641527	0.0447854525040541	0.0545380407972737	0.0666033802926373	0.0907832501725319	0.114359817693451
2004-04-01	0.475133001801912	0.333194058629854	0.226412531376471	0.273661614176526	0.230809439531692	0.442490095871847	0.302812252427003	0.299018181799616	0.135455255025843	0.191882274057623	0.452548803066888	0.15088274628776	0.147317292433746	0.151293044158794	0.174393456224394	0.360392973520177	0.127831480270839	0.140650320446267	0.12701361482711	0.168102136086799	0.109318925237001	0.0665344084167677	0.0578093269308422	0.0658657135540456	0.103254308665621
2004-05-01	0.120901428400545	0.407793685990558	0.259137115410663	0.171092029852822	0.16204888453021	0.187410505355946	0.172264142192126	0.133292294865253	0.0863583727764973	0.0545006398243579	0.0930529319186493	0.0796777468110569	0.0677235629528249	0.0789838590243745	0.0294904644645232	0.126217024336384	0.068219271785729	0.0407306384238694	0.0431821350236032	0.0249962963417341	0.0394442372959333	-0.00254892558298604	0.0225801164532386	-0.0114589803510861	-0.039363067501088
2004-06-01	-0.108536738624405	-0.0371873260445799	-0.070476988225568	-0.0337083150229698	-0.0614727838088769	-0.115045854339536	-0.0928503442753272	-0.085413174584943	-0.0191374676480444	-0.045265985352123	-0.0942233771807195	-0.0580870080666305	-0.0597684324584088	-0.0450112346416587	-0.0309764368882988	-0.0906962656526832	-0.0458284106711245	-0.0347291598489144	-0.0166704820527235	0.00783069529431387	-0.0633305175329891	-0.025546913794024	-0.0235974221350725	0.00315370768526927	-0.00207137014708578
2004-07-01	0.3686471887949	0.337167601057563	0.087496480930716	0.146101684654351	0.20384119656519	0.136059151044197	0.134789641670613	0.117439107658526	0.0905583051652215	0.0747044144412535	0.171742642085165	0.0996342665243141	0.0915582638022888	0.0772705901434769	0.0938918041877833	0.268598979499432	0.0758403677832861	0.0893291356694948	0.0971907314487061	0.0590000156753251	0.0197957498738168	0.0461962825547765	0.042238194947011	0.0784029004149742	0.0972648617790057
2004-08-01	-0.0866777380172507	-0.0970786166156918	-0.0207824343219044	-0.0360670960847372	0.0108513606384999	-0.180249567944911	-0.0431651038951496	-0.066822985476559	-0.0146329220587193	-0.0211694790741326	-0.134637993938942	-0.0584737786498828	-0.0344452820515334	-0.0377877760757041	-0.0156870170165625	-0.134710245579768	-0.0542611250323529	-0.0323796471391735	-0.0325060681146674	-0.023856094897696	-0.0608923787513053	-0.0299408848978253	-0.031735519108326	-0.0237412155843151	-0.0414460039078643
2004-09-01	0.0769777197412433	0.0464331893957098	0.02796587222806	0.0409527313829414	0.0168627169004323	0.0633885449634362	-0.00355485893799071	0.0311600316282099	0.0121146039373822	0.0235889949144967	0.0433850291993332	-0.000639974953378015	0.0163594546891934	0.0165939251343913	0.0151831350683757	0.0355741385588553	0.00572416384565755	0.00988987138189144	0.00113052106467824	0.0495262543060185	0.0266374843213465	-0.0142310595726292	0.000986129720017099	-0.0149716987026049	-0.025267576281432
2004-10-01	-0.0912570334389155	-0.0854956072771641	-0.0470809777860728	-0.026803462946862	-0.0351202981692239	-0.0036090424716521	-0.0481853471733254	0.00141264231332973	-0.00525949072175262	0.0292866007082507	-0.00477011198360832	-0.00171814358003601	-0.0153823199592274	-0.0161280202164387	-0.00183201054856458	-0.0424563207178578	-0.0151750912374125	-0.0233503220362884	-0.0173706530371142	0.0251782990343102	-0.0187172984366551	-0.00446087538604115	0.00550222294143923	-0.0104428620320233	-0.044449808365093
2004-11-01	-0.0677606925499724	-0.0484603163895642	0.0448381986848324	-0.0304109571885025	0.0105637502242978	-0.00629712153272258	-0.0318994033604202	-0.0113883457391097	0.00508241058682967	0.0293287810112707	-0.082331317272484	-0.0229024441153068	-0.00828426151806575	-0.0167396189410117	-0.0168617540908136	-0.0539596296244069	-0.0275573270304206	-0.0354503579084324	-0.0408554199111516	-0.0539766871806503	-0.0326285577527039	-0.0309286859686646	-0.02850655625845	-0.0456033783507987	-0.0435458788316082
2004-12-01	0.0445850259531598	1.19738429937304	0.342269995577612	0.0313370624894766	0.0413037706840488	0.13157506538149	0.0453338477593763	0.010024085232177	0.0241947115287905	0.029455807486539	0.048993665015586	0.000720383607572513	-0.0134332383313004	0.0021699381151345	0.0283867950907488	0.0529599445187645	-0.00792494550499753	-0.00197456899620869	0.00932154308471299	0.0144300544477114	0.0249743646698507	0.0188893818819314	0.00468782801075753	0.0267666459367949	0.0367590519619702
2005-01-01	-0.0248615760498087	0.838742769388708	-0.0197808273280507	0.0172597935513564	0.0398925913205655	0.0549036810843894	0.0259531944836505	0.075493068549883	0.0911627091725384	0.0623374640705652	0.0710856049635465	0.067666913675764	0.0445112725842312	0.0596082996554713	0.0648685584570406	0.0555175345641753	0.0504172538699627	0.0712763597380523	0.0599540230301606	0.0585648590490473	0.0752056175319603	0.0499450174173992	0.0734823040353581	0.0569539120374234	0.0798333130709561
2005-02-01	0.363863364319568	0.129961418848301	0.154480080305963	0.0875514419141369	0.0872298801460414	0.865609906446947	0.116424883881172	0.119533408782779	0.0756049358251521	0.0599229958510471	0.170846546355828	0.104009245293164	0.0434689780277665	0.0558573067320242	0.0844423797442404	0.0872606378500096	0.0437263260013466	0.0449378189248895	0.0388769085012108	0.06669979416834	-0.00465078404768957	-0.0139863138200324	0.00264675244456137	-0.0143058206018765	-0.000100210607354726
2005-03-01	0.0376411640624309	0.085339915433243	0.230977586127273	0.0836457086047549	0.0836826103003529	0.00519590076897193	0.0352077708016857	0.0751567534131823	0.0762468311801422	0.0926041325216975	-0.00107261034215022	0.0654450615919699	0.0637626512203132	0.0635339346948936	0.0865023697067953	0.0612613136300184	0.048669382218482	0.0495384434012932	0.0647342985910977	0.0466772331200639	0.00382046458764881	0.0288133041717576	0.0554128854480092	0.0368673489203387	0.0262648456574845
2005-04-01	0.112044040067494	0.0122859762944574	0.0596302047739768	0.0798193652057137	0.0890929591960573	0.0110349877489897	0.0429148550071216	0.0179569669377762	0.0372348128000322	0.057909569362706	0.0441724822298239	0.0574868473086292	-0.00121578604141328	0.036853835095987	0.0440039492281135	0.00654835319555577	0.0285989996355114	0.0225361502196055	0.035948395287994	0.0514271740124852	0.00548401295329471	0.0122867566211587	0.00878114759676569	0.0274284931773217	0.0398259282502483
2005-05-01	0.0884442452589537	0.0213101171466838	0.0308191233221138	0.014409381218757	0.016055497741824	0.24397647396927	0.00503662118251886	0.0216414060155296	-0.0137247785414665	0.00621307930930579	0.0537435662807902	0.00592560785516609	-0.0209367239925812	-0.0128405466666863	-0.0216757099418776	0.0204459021896562	-0.0342516279230307	-0.0258857667077069	-0.0290959330860051	-0.0125481454264158	-0.0497407584285017	-0.0484571983560693	-0.0360717997391498	-0.0505649341556802	-0.0385957022122279
2005-06-01	0.0476821219364273	0.0764144974734868	-0.056819736787098	-0.0183567804903883	-0.0214916447526063	-0.0561813786041572	0.00275128610202106	0.0041074356655987	-0.00774095086663075	-0.0235372619047993	-0.0470747084393293	0.00455904256349534	0.0239615544316746	0.0123110358679326	-0.00612447220966368	0.0206863339136485	0.00132992258047988	0.0285369022695076	0.011643791117473	-0.0240247570423449	0.0146374730159175	0.0293524177459333	0.0186819027294539	0.0203525036194842	0.018722768198822
2005-07-01	0.443355791426873	0.111554936582457	0.128954131934432	0.0558406358638312	0.0233893609620016	0.102718541346081	0.113040477042572	0.0351539048063051	0.0899041628652935	0.0557419143110402	0.0426675238807291	0.0321059005331134	0.0425159623104498	0.0336302287558144	0.0342896414243652	0.0470746414158321	0.0654475113575705	0.0490961879762538	0.0439293252594643	0.0390732394569246	0.0367980172883743	0.0235117523088421	0.025816220373808	0.0489318451689921	0.0367803424042813
2005-08-01	0.0760779759083662	0.0951965860579372	0.109837687455262	0.0630404166926491	0.0638561885297452	0.0619914167696263	0.0821994683486103	0.109465297964063	0.0404811252968141	0.0566492200525133	0.025370234625426	0.0788718957706828	0.0369987569942973	0.0343926390479159	0.0255931209947567	0.04206203651437	0.0360193253200825	0.0465433363938496	0.0387250515820563	0.0247913822119118	0.00802829509106022	0.0281945450521665	0.0264077690147493	0.0377991593859099	0.00482998331009662
2005-09-01	0.185771123407904	0.0198817456782759	0.05778588970232	0.0209716062787973	0.0615586485169411	0.00863909360888774	0.0521444361812888	0.0291410640559725	0.0155324882171691	0.0308747732441002	-0.0145570950998439	0.00222498455689876	0.0278906972191455	0.0308156700816256	0.0267872544388471	0.042578268205928	0.0227073126458651	0.0585326205662966	0.0314629334506019	0.0279245196851918	0.116660181765523	0.0504593769137482	0.0542523329230933	0.0173118833102159	0.0698099633732557
2005-10-01	-0.0767787710924232	0.0373062805107285	0.0400533467929412	0.0885498159621597	0.0488936038882683	0.0522704051790478	0.0675310362140575	0.0267635484407481	0.0609637651541115	0.076460486034051	0.0118994064355228	0.0522026061299287	0.0812079638595335	0.0956093565141597	0.074592538990406	0.0853095653680096	0.08395924309982	0.0699655058940234	0.0680652888396518	0.122010888715485	0.154518892026859	0.13021430178713	0.125649870054469	0.111389598667717	0.165161687468084
2005-11-01	0.0345674046817635	0.0633780741753862	0.0949695321181946	0.0795106622798849	0.0603753603153403	0.0611898991775708	0.117347614177577	0.0407228941762064	0.0329535976051314	0.0504750570896196	0.113908350925377	0.0690228940926157	0.065693562397583	0.0438997003625042	0.0589622511476982	0.0697774547424686	0.0927989473109668	0.0692084876885409	0.0608298082890766	0.0766491611580055	0.0773867732755508	0.0284413037519994	0.0418754454452425	0.0213827519907746	0.0846049374896692
2005-12-01	0.0104155506597047	0.0794023167393682	0.00973935320168061	0.13208350468828	0.0770654311668079	0.0998220228538609	0.0540789176141205	0.0676637845600788	0.0698827923448426	0.0600186419752095	0.085663672415592	0.0775056819293986	0.0947354736334922	0.0734272729883205	0.0795128801121476	0.165772071138362	0.083070756151412	0.0923686345906407	0.0578817436102818	0.0716558152268332	0.0878004682319929	0.061364750748121	0.0757729312090763	0.052427015523257	0.140672176759424
2006-01-01	0.0904079186865273	0.135316176541214	0.054043956794678	0.114524077398053	0.0842132445733034	0.201825758218393	0.116477852374704	0.139053855055486	0.0651107444896655	0.093697853432126	0.199197640426065	0.11323841386914	0.110487541073678	0.09401191967217	0.145617109631077	0.170500125952733	0.120814128825844	0.0835430221288281	0.0789352592819803	0.0469757238922113	0.136111448225669	0.0437995442078354	0.063267651809738	-0.00113746847849411	0.00778830303230193
2006-02-01	0.0354785681837522	0.047356788031202	0.0535126464045867	0.0708061986171285	0.0563318385273965	0.0164950899323742	0.0219769390501492	0.0461269301401676	0.0284104466982873	0.046322197256924	-0.0241627138050893	0.0916907953759275	0.047904302409658	0.0668331189354224	0.0739511093629241	-0.0112726014101717	0.0500131712807643	0.0594450237892008	0.0426727320167529	0.045537230046753	-0.0151498856839757	0.0328322352153046	0.0520250200550225	0.0394300533346359	-0.0095060444512914
2006-03-01	-0.138036480278161	-0.11286178184905	-0.0547628308013321	-0.0539002001317783	-0.0485478468225459	-0.135986679013776	-0.0931556698208312	-0.070836176572776	-0.056236919838836	-0.0356751236913286	-0.128244772401991	-0.0978528382683795	-0.0680044372422572	-0.0628668954437007	-0.0571136983498724	-0.111834523179314	-0.0800467579830796	-0.0702446821172442	-0.0317360584510137	-0.021263992072394	-0.102222347568861	-0.029736063830621	-0.0106006922996517	-0.0155501776729383	-0.0326392592680015
2006-04-01	0.0837127523515867	0.0730359793679783	0.0850302754569014	0.0643808145147836	0.0471580745176123	0.0857616442111084	0.068733438895546	0.0937495086323902	0.0364681630083987	0.0490637941539002	0.109943128700747	0.0929825943973388	0.109592457414736	0.0724467770515439	0.0664584056623025	0.109541440574323	0.0983119644503303	0.0990843443243004	0.0818610671466837	0.0582596543989799	0.0969736580766046	0.0867503845310436	0.0765758211035045	0.0618146029679873	0.140283700007675
2006-05-01	-0.0309448709307931	-0.0599282816506655	-0.0506541554541397	-0.0250486350711017	-0.00870110999049364	-0.0795919934916691	-0.028285987824365	-0.0282099581680596	-0.00055113451855832	-0.0165298162915065	-0.0665356873881723	-0.0181731757152807	-0.00813158071450534	-0.0121763309332874	-0.0232029703820235	-0.0819016839427777	-0.0227753256859041	-0.0195379159913761	-0.0100315374234529	-0.00658565874006135	-0.0809294352256147	-0.0229617476578877	0.00847948219567726	-0.000161938592520103	0.00722009329208936
2006-06-01	-0.166758066854474	-0.127244575279268	-0.127931463922797	-0.102117676458133	-0.0877430877544201	-0.191170891722857	-0.131898027030755	-0.100646737193712	-0.089359669854435	-0.0838955000636777	-0.179775203823322	-0.106962428283376	-0.0862962568317845	-0.0867189394101901	-0.0790322324928221	-0.175819469282786	-0.0964880659787854	-0.0683497546241563	-0.0519409279599387	-0.0434680021327926	-0.110936011607639	-0.0782564316881224	-0.0583702909512131	-0.0308642261097864	-0.0522463145337936
2006-07-01	0.0588696695246748	0.0618942394567331	0.0263537685848727	0.0105925996562252	-0.00631722988499536	0.106815443273133	0.0197897257820627	0.0298363946412803	-0.0100860477688999	0.000334738157140652	0.0662181171002912	0.00960473620734606	-0.00741862973403863	-0.0115939728135846	-0.0155722343530937	0.0837793827530232	0.00124077172839219	0.0021299467752645	-0.00963784808144637	-0.0248504583822319	0.0302459367258225	0.021065970447773	-0.00539071010879199	-0.0156366851250093	0.0199336210996684
2006-08-01	-0.128089016258312	-0.0954351071690916	-0.0885156938882581	-0.0714899144224955	-0.0339872026486095	-0.114600437834518	-0.0908957078276491	-0.0848993329819461	-0.0742521571726929	-0.0383449451572961	-0.121812093667032	-0.0609561105636937	-0.0670012958482901	-0.0547876257663757	-0.0432774249515952	-0.115851407451798	-0.0558372454728158	-0.0424158080880934	-0.0268921245515872	-0.0223659293390187	-0.0801016936396971	-0.0127629807918613	0.00234955988666432	0.00931901762079584	-0.00954198999294192
2006-09-01	0.0838087610699571	0.00993495760663788	0.0526510281038426	0.0390456367835541	0.0452273056253979	0.0606371447676075	0.0557265907486235	0.0574301579847553	0.0377051254631208	0.0408596546104487	0.0749281827924406	0.0467503180851357	0.0524634866145014	0.0410417008420655	0.0423238334552386	0.080990556510707	0.0616960257438401	0.0418505696779708	0.0470451257638762	0.0414165946193528	0.0572207127310108	0.0430042155257044	0.0517943664324525	0.0264893055196521	0.028435242492912
2006-10-01	-0.0265756801859015	-0.0343605369325956	-0.0245983623046667	-0.0147530975332229	-0.0289744106844452	-0.0465229300493097	-0.0271474851010433	-0.0230821492970546	-0.00913720535133862	-0.00581715450545398	-0.0292567074942457	-0.0107660179964838	-0.00347395724075148	-0.00799311619275588	-0.0147468698086219	-0.0210863832805991	-0.00794671392307382	0.00182584741098088	-0.00544225366405756	-0.00448464322998529	0.00281595319227314	-0.0116343991846592	0.0106176586933274	0.00529607476797461	0.00470068969810479
2006-11-01	-0.0415256850999588	0.00677725325632653	-0.00961001955916309	-0.0284932541937513	-0.0203533750692396	-0.00624799447477319	-0.0155413929322153	-0.0246832185924926	-0.00908364873545564	-0.0232444885929169	-0.0137833690409085	-0.037573225759311	-0.00788351740938073	-0.0157335541390307	-0.013398622092054	-0.00324752860179415	-0.0138873752326865	-0.0179794289921275	-0.0217054766968202	-0.0244999312739904	-0.00644118865222116	0.00109854825198221	0.0103104301643567	-0.00917516177466355	-0.0503638717377262
2006-12-01	-0.0833674833636996	-0.0710546295461713	-0.039106896243099	-0.0390192909991035	-0.0385277744611848	-0.0505956595639574	-0.0474819220720173	-0.0379594362436859	-0.0253159990704746	-0.0207304503316631	-0.0529674502506673	-0.00803676305349001	-0.00922683140050328	0.00599582563120963	-0.01646919316936	-0.0363337845440135	0.00532998472764997	0.00559956279189823	0.00374596294497029	-0.0156501212541396	-0.0252322023945421	-0.0102281303517012	-0.00300148767521255	-0.0127300907038005	-0.0544253124242746
2007-01-01	0.0405151856593171	-0.0062631977794914	0.00519783020950769	0.000460603716071264	0.0205099177870055	-0.00421281663112447	0.0249143095115012	0.0264098758437979	0.0418396791802067	0.0309376482336018	-0.0140148440611043	0.035697333869798	0.054407287499386	0.0406591446864688	0.0331106685191047	0.0122547066276759	0.0505778401682903	0.0405835088144433	0.0513646011494892	0.0410498823424013	0.000208457080686553	0.0300007325666511	0.084255197791485	0.0449182522909842	0.0302565747307926
2007-02-01	0.0934184563218373	0.101238797238614	0.0771656561657892	0.0588684231679531	0.07977361218924	0.0412078738321515	0.0742836535204543	0.0647819011673766	0.0598839035360339	0.0547897456572468	0.0494566720038957	0.0202168457896759	0.0358899524394611	0.0467995871422438	0.0594170123869055	0.0438973301896757	0.0500940220031059	0.0535618973300509	0.0560273024797237	0.0379968287366725	0.0231912904205733	0.0421161908714921	0.0564055080704923	0.0473672955123515	0.0515801944354696
2007-03-01	-0.0482043428210205	-0.0398635570284534	-0.038122577955738	-0.0261252050024773	0.0140946988146889	-0.0835588208833458	-0.0265573161413177	0.0211905353677209	0.0229196133093408	0.0171239157126895	-0.0415285147534953	-0.00381446121719609	0.00770973851395051	0.0339047266783347	0.0234783011874678	-0.0172041797412042	0.0153631757296097	0.00167714045041179	0.00999184681696403	0.0173290307924577	-0.017285667607378	0.0096471589687032	0.0253401838340347	0.00817983954209779	-0.0221836087901619
2007-04-01	-0.0787053744310742	-0.0695506508488583	0.0309266305065009	0.0922430591407263	-0.0171086570671862	-0.0550490115881528	0.0100311484517509	-0.0266090607700278	-0.00200903621813566	-0.00637177643211938	-0.0357825094275112	-0.0363890479004837	-0.0255099513781375	-0.0164591776073135	-0.0114043452288543	-0.0340158374208409	-0.0193937330945169	0.00180431347003672	0.00512604715687161	-0.022185127087112	-0.0273691541480513	-0.0257231970563164	-0.00604788079284984	-0.00703093173024338	0.0368517268020789
2007-05-01	-0.0837853749646431	-0.0636182509362164	-0.0277702730450921	-0.0245745309746147	-0.027664666649723	-0.0555658327780493	-0.024120397823451	-0.00890880773631129	-0.0253846953848685	-0.00876193209600179	-0.0425644499363795	-0.0204656174709814	0.0103529423238965	0.00759324595198423	0.0146421855013627	-0.0258544817945903	0.0279058957307837	0.0157263285921532	0.0165164367003771	0.0457500558504213	0.0217785716362899	-0.00343256341228824	0.0181304105037903	-0.00696845376161817	0.043816160694878
2007-06-01	0.0349860413878285	0.0205884064652232	0.0711041312096929	0.0133075202043941	0.0455417540851097	-0.0280425447615371	0.131840492347378	0.0584842969341943	0.0187791190657502	0.0211020477416001	0.000698427992352731	0.0056307470616335	-0.000913358351125028	0.0138486933737148	0.001771122603078	-0.0237545069448161	0.0289539152454851	0.0200899328148208	0.00797190439618308	0.0147117038279723	0.0649011921752069	0.0467113974669239	0.0671836136136704	-0.00543582923283061	0.0510595068210659
2007-07-01	0.105321868377885	0.0395984500280814	0.0482238798526265	0.0463548953263742	0.0411392649278191	0.0490694216807769	0.0634310113109738	0.0688837630696293	0.0203798250333811	0.0414787661150084	0.035070969538383	0.0240335371262034	0.0426010629146897	0.0312922299606779	0.041047809920701	0.00840970970338855	0.0444365227934836	0.00917538780895453	0.0287027635778329	0.024150498510842	0.0169531914153887	0.00820259042640743	0.0171067214688181	0.00358836314527602	-0.00384657655364738
2007-08-01	-0.0275369659321256	-0.025657038874028	0.00868517866295142	0.0424995952488205	-0.0244315185862974	-0.0999031725247372	-0.0504594535370278	-0.0250725520474031	-0.0354969484520154	-0.0363555330242441	-0.0648524937783431	-0.0374969353352246	-0.0445697570153512	-0.0371266196344644	-0.0291619390222867	-0.0514650271129539	-0.0370097669553856	-0.0585481718212119	-0.0392313858021121	-0.0239761987948705	-0.0455951647021634	-0.0648867068454152	-0.044891277639746	-0.0587076433255544	-0.0439355222793281
2007-09-01	-0.111582703888002	-0.0760175511419691	-0.0603220767252613	-0.0445402776822962	-0.0581658938936666	-0.126597737385829	-0.0596247319743182	-0.0484766009814012	-0.0533533813175916	-0.0224208139734799	-0.102348937422558	-0.0488254503467987	-0.0507128067683874	-0.0567056828497373	-0.048598569650016	-0.0495276041701033	-0.0387645072560554	-0.0480403139430452	-0.04512724624723	-0.0566641342908039	-0.0193204929119995	-0.0321751998807721	-0.0486390558619256	-0.0150041432602447	-0.0167752932839695
2007-10-01	-0.0728912588301074	-0.0211691897406269	-0.0112601109341344	-0.0478607799412015	-0.0351359965124527	-0.0474391615805749	-0.0247110912623356	0.00137797704055248	-0.0194925408899184	-0.0275883248987247	-0.0232185329473187	0.0131708339619019	0.00684093389727541	-0.0159378271479337	-0.0138484776984426	0.00433651527064938	0.00632499776769343	-0.00621655800950161	0.0076614493936174	0.00218023710912559	0.00453959377846086	0.0109788566834086	0.0447771382013923	0.0198538481098572	-0.0200167939052729
2007-11-01	0.0945530625856325	0.0926977796651278	0.040400725828548	0.0761606864304922	0.0118421959578312	0.19353330884585	0.0564704707821291	0.0462196452129924	0.00441906490078224	0.0152998161951793	0.144673992272704	0.0749638051495731	0.0175212747473879	0.0412057444187885	0.00898330487612831	0.108588477291553	0.00364472040690168	0.00651772224323854	0.00715715479599602	0.00769571050734288	0.0385692597716681	0.02508105849315	0.0179581736337642	-0.00604407596741394	-0.0207234070178466
2007-12-01	-0.0628784808867435	-0.0845597249170264	-0.0477735363881799	-0.0438742096557486	-0.0413217809352775	-0.0400071825296641	-0.0585332405671565	-0.0444826992225905	-0.0565728002323612	-0.068972769127801	-0.0257924007899833	-0.05397178193227	-0.0488126015462974	-0.0265879486078109	-0.0664166557323329	-0.0500485139043541	-0.0559014465302074	-0.0631663282877204	-0.0518037273020557	-0.0490504995457085	-0.0532411279195912	-0.052674609545863	-0.0845523037329051	-0.0631398429879445	-0.126506531623421
2008-01-01	-0.0568856292699197	-0.00649793065430094	-0.0711956416731632	-0.0256832335908206	-0.00443618028733828	-0.0457888980752347	-0.0836937087144585	-0.0218430716599701	-0.0344040251129302	-0.0551867501185415	-0.0755950634273701	-0.0633768145338777	-0.0486350652586221	-0.040824797103205	-0.0316458614457851	-0.0667553109557832	-0.0600209704679836	-0.0328882434364228	-0.0251973937913741	-0.0477248019174751	-0.0501012624359489	-0.0171557820377432	-0.0236177973439467	0.0363592460688297	-0.0520815955187609
2008-02-01	-0.0838625832546228	-0.0903718076289982	-0.102439061975548	-0.113689214480721	-0.06225868174969	-0.132742119816799	-0.0923954217760795	-0.088912991226423	-0.0819081673874342	-0.0599274536778983	-0.0840615475872392	-0.0941049215462485	-0.0894949668789262	-0.0792708610660181	-0.0703135878543741	-0.127784432020375	-0.0833878955723396	-0.0934722399717073	-0.0878488947220448	-0.0806316843907683	-0.11458778710232	-0.0998407986606984	-0.0728379495201279	-0.0350850439862514	-0.118922363822558
2008-03-01	0.11339437129595	0.000510931727340829	0.0586404510399371	0.0594084723145283	0.0260508616013022	0.0593108603387812	0.048859549188958	-0.00410290142122212	-0.00598562457744576	-0.0155096068261507	0.131585540795491	0.00928632307369062	-0.0286684523390006	-0.0276245635158608	-0.00482392647754998	0.0111518219591789	-0.0220426672845083	-0.0172929949568571	-0.0246461368070837	-0.0199608702126206	-0.041729582989093	-0.0304377825899179	-0.0436335491759534	-0.0312464008358035	-0.0440976539058576
2008-04-01	-0.0468655269987475	-0.0233567205255053	-0.025772406749236	-0.012202376510556	-0.0130120590796875	-0.0463234841811784	-0.00354608722814398	-0.0164858971434515	0.000531093657983238	0.00222117644391339	-0.0342507062210521	-0.00379272467674325	0.00106922847595561	-0.00871134910636425	0.0240373866032661	-0.0157557133945146	-0.00219868388459221	0.0129049822962393	0.00859048988553749	0.0542119196992664	-0.00471655880129431	-0.0361059785879448	-0.0178280538805436	-0.00348217276539685	0.00210934958593067
2008-05-01	0.0484256721067286	0.0634353391711557	0.0969360819301161	0.0899222751002455	0.0345908018701622	0.0606981298089323	0.0513556230747719	0.044034493446614	0.0309158324845587	0.0447244935595803	0.0506367386263787	0.02509226761253	0.0505919685546615	0.0373753780742871	0.0496670676312883	0.0451551170639343	0.0638128679172553	0.0362338578022147	0.034860262280487	0.0631972915375837	0.10811330583689	0.123591556672461	0.0916541644400929	0.0690417856161398	0.0171716105438994
2008-06-01	0.166090090165832	0.14291083921428	0.0826186577114389	0.117654733489227	0.0796632471800414	0.0828002048716437	0.124682929404633	0.120069945392457	0.0788272869745182	0.0865217612062605	0.0632413901919893	0.1001118529021	0.0711529472422288	0.112652887955849	0.119947872484005	0.0698261104872884	0.0756534794162771	0.0693334122460942	0.0775467303643191	0.092445868139559	0.0630828394123651	0.0678441873995394	0.0595818847600671	0.0874077838630071	0.0409658281354459
2008-07-01	-0.104716911608851	-0.0439425928155539	-0.0313704641857113	-0.0217892831566076	-0.0187307946900837	-0.100683496220623	0.0100821642346088	-0.0125724855887956	0.00686859645971421	-0.00471987864239884	-0.105960826536785	-0.0552620291885976	-0.0407237677639195	-0.0378834929624525	-0.0235203872362843	-0.0720388632940111	-0.052902377629041	-0.0457420422770146	-0.0333426290042855	-0.046266400756508	-0.0640961635556444	-0.0800311187855382	-0.0475820508343361	-0.0558426058108748	-0.0322864472165629
2008-08-01	-0.0698349470700297	-0.0204949276255577	0.122486441796308	-0.0275495900151144	-0.0476621429561167	-0.0594599163406653	-0.0469538213145527	-0.038086693312146	0.000208531130676659	-0.0206311964899059	-0.0452655847455432	-0.0384189788263219	-0.027285419501307	-0.0207901356403678	-0.02471023005328	-0.0364980134746974	-0.0264324303749658	-0.0279230068298032	-0.0144882115970255	-0.0166404232748508	-0.0371969519974256	-0.0417209508017435	-0.0145606807959432	-0.0290815238971104	-0.032548503780712
2008-09-01	-0.115062034273288	-0.0879841186520028	-0.0488857270024647	-0.0736958180079261	-0.0622966913162561	-0.0681121083597803	-0.0718523322151875	-0.0762179986054083	-0.073880366944757	-0.0706796661276999	-0.0365728100388383	-0.0389868980753921	-0.0400900356055309	-0.0315074627343068	-0.0309568592675634	-0.0156142081757869	-0.0343761847507208	-0.0314491395104912	-0.0108395967066854	-0.0185585276970432	-0.0191503181670178	-0.0450635739349344	-0.0159357313781175	-0.0216006099851463	-0.00875598574285365
2008-10-01	-0.0717549984080435	-0.00782830665309687	-0.0622094383507586	0.0526818736957613	-0.0247496254019497	-0.0743205274448043	-0.0543454512537143	-0.0843636610133073	-0.028534298511408	-0.0494123423925617	-0.116777170812881	-0.0995238171750091	-0.0933794967285548	-0.0657831015283125	-0.0775768307382831	-0.10132726672484	-0.0983945119961987	-0.0856558083697181	-0.0949667877104296	-0.0522322312978195	-0.11251470139331	-0.0686118079543517	-0.0974598191546282	-0.0662590012404275	-0.0888417663486953
2008-11-01	-0.146182030041957	-0.146034828793644	-0.0264115781679748	-0.111856990605344	-0.129187343633186	-0.122042797193194	-0.136707980748747	-0.144166455698733	-0.147201120777502	-0.114577217033324	-0.167766191488435	-0.130048558093407	-0.108038631977296	-0.102389948429775	-0.0751562592379674	-0.19163790322046	-0.130013633078539	-0.141178517012904	-0.135942341948832	-0.0961084865721542	-0.193887119879199	-0.230041309251627	-0.190996836483135	-0.188912002600341	-0.0762466673428101
2008-12-01	-0.00986950937534171	0.0457327379029755	-0.00722163496667121	0.0504383470343686	0.00812246283639875	0.0765847632456829	0.0658806625251909	0.0274037082077879	-0.00657587054664197	0.0140816282565777	0.0794049852285931	0.0241500678033995	-0.002238544693206	0.020911982548512	-0.00625063140990965	0.0478103999964199	0.0067488434797444	0.0215472162100558	0.0195721618688425	-0.0205049572598324	-0.00895123390127663	-0.0496333767338921	0.00314952155836157	0.045802495753046	0.0173900697476275
2009-01-01	0.0650083673559826	0.0475476409962259	0.0192794378706212	0.0169092994980905	0.0397420155035945	0.0196852803815421	0.0420825795277809	0.0780952864809178	0.0383307428667076	0.0765592507277274	0.102204709226655	0.0438395597354927	0.0643037195179064	0.112616477662592	0.0742271838863828	0.0684974006128181	0.051287469448927	0.0756477569699634	0.0700496917364649	0.0872914553768476	0.0506377906053054	0.0447402320310778	0.058517476043245	0.093873747780179	0.069018765
2009-02-01	-0.0160179985088245	0.0852637977266418	-0.0138636509040006	0.0246224024941969	0.0570722929300161	-0.0125920057420943	-0.0236850560505749	-0.0186181440279096	-0.0391512912256103	-0.0181401468988301	-0.0392755913324634	-0.0211876478708894	-0.058536853124396	-0.045157225954016	-0.0101255180854375	-0.0573792836910904	-0.0804264108271843	-0.0436601459631422	-0.026215946393207	-0.0391453625968285	-0.123267416331445	-0.0928915008758076	-0.0379050029262673	-0.0680302450324646	-0.0660880104550104
2009-03-01	-0.0505749711166736	-0.0139648496525799	-0.0391067303406929	-0.00583508928029159	-0.0269175607378616	0.0512821104885965	-0.0314256859172739	-0.0407160549188753	-0.0314209059079552	-0.0348736571259994	-0.0679986257679964	-0.0476916038942172	-0.0415382014083042	-0.046817446919874	-0.0563315993373729	-0.0455593304881436	-0.0526084826722343	-0.0351435425516583	-0.0241817479914182	-0.0355392969396248	-0.0568456599862571	-0.0568461241635059	-0.00706851765577056	0.0250315167165777	-0.104116017249021
2009-04-01	0.155045897608408	0.0907982923158673	0.131643002909215	0.135700889618903	0.376557544119753	0.0976553342027256	0.051420716893522	0.0631889669853192	0.0986766087459504	0.123412884843402	0.0697459315154078	0.0835625674355627	0.0999429124310419	0.0958604892515881	0.141354106482732	0.0621378552410013	0.0752336635388597	0.0997244910108078	0.106588070999734	0.192438300795855	0.0602472447875976	0.134900094402434	0.121392465684306	0.217299294192265	0.292295178324795
2009-05-01	0.295115360580349	0.084873259032928	0.13783089770852	0.175079824457963	0.155279307161806	0.152935334837849	0.0335344673429669	0.0726709924941599	0.0388512292954217	0.116596035149426	0.0750631591325929	0.0529559645374456	0.0383567509392788	0.0446478016563986	0.133635767674359	0.0698992124809943	0.0125929015322406	0.0891790097970724	0.105578896487673	0.235411606408404	0.0193915422437985	0.0899539749109571	0.120327110581297	0.169017899447819	0.186018868920233
2009-06-01	0.181930339667558	0.164737279803003	0.173921668231263	0.185565047617223	0.182276874240978	0.186727921095957	0.104876854634879	0.0735747843175522	0.149003049841836	0.171626989653936	0.132562421506278	0.110418916247719	0.110386251965686	0.116536912516641	0.158838290696881	0.087403335307297	0.112532166474887	0.111694019278166	0.112141895148564	0.181124324731211	0.078899233844486	0.0978140571367483	0.080074161681986	0.126544212570967	0.197987291532954
2009-07-01	0.119798239223889	0.0977582517626595	0.28403752128354	0.158370138046459	0.204209001767559	0.103109416090606	0.0781945129660932	0.10360910130975	0.115381687317506	0.203767020406366	0.0876949013470994	0.13542972498036	0.0680808212173542	0.104208705514626	0.182006086848637	0.0604364675321861	0.0704727520037489	0.0774493045848448	0.0729517774134113	0.0926966244769029	0.0296598285631821	0.0183110113900246	0.00167631021921871	0.057855417783096	0.0278796167726897
2009-08-01	-0.02784300147938	0.0399310888267943	-0.0152236372957611	0.0237101106099234	-0.0105034854223477	-0.0380239857213403	0.0261284480936	0.00479299260379357	0.0313004247322761	0.0120566524786914	0.0179773601290634	0.0331798582722986	0.0670412599981867	0.0290715156402092	0.0462707923142465	0.0338530789973704	0.0148834810362157	0.0353023008058003	0.0404630775831576	0.0543436473077579	0.0155474131207435	0.0454911259517905	0.0594223175299288	0.0780271326813246	0.043818385126508
2009-09-01	0.0235696795472253	0.0730253792421079	0.0471410304106829	0.00274996232129227	0.0543158420347148	0.0113388172006666	0.0345448847204198	0.0467516971631548	0.0264313844367892	0.0431313725052919	0.051665834414418	0.052932678816759	0.0486555086584066	0.0704638572975371	0.0371544954739832	0.0319829144524325	0.0399532218067761	0.0457476092153957	0.0283025142025588	0.0352371463426974	0.0254208441667113	0.0138155394436903	0.0244997886960996	-0.013693624619724	0.0697794855058739
2009-10-01	-0.0682101815379614	-0.0167331861328121	-0.0578227182946056	-0.0754495884823937	-0.0967930386050722	-0.0541572241184019	-0.0595290697404516	-0.0450580050571963	-0.0594648911652523	-0.0363315943947866	-0.0696908516244773	-0.0380006735170048	-0.0309183446887737	-0.0500911987795156	-0.0568047934210442	-0.0348328837412624	-0.0435807578094399	-0.0389601610922323	-0.0477498824292649	-0.10667153888154	-0.0395234093044272	-0.0630522185624021	-0.0655924490518199	-0.0810897055976676	-0.137806997754353
2009-11-01	0.12119748675372	-0.0309534089996151	0.00310042935780531	0.00971633194132086	0.0191995818104168	0.0134331453582909	-0.00299346691736445	0.00257423661041457	-0.00548355706509166	-0.016765783227991	-0.0141900146628646	0.0189105212031743	-0.0154295498825535	-0.0109626587399518	-0.0390184753892378	0.0127151774120027	-0.00318584547946999	-0.00632238659582345	-0.00605565933775124	-0.0105506051880795	-0.0297312193603083	-0.00142784532983522	-0.0157804414211948	-0.00294536771202726	0.0153087330998513
2009-12-01	-0.0864469562787392	-0.101846236683853	0.00743560514743332	-0.0682185340852351	-0.0756281180328694	-0.0782419209900239	-0.0588459961614959	-0.0607377949287009	-0.0830538727056579	-0.0734825717999915	-0.0994709796772662	-0.0540851496220231	-0.0463958222885109	-0.077179814606465	-0.0838975056155749	-0.0580438807222542	-0.0417085945602019	-0.0427203383795832	-0.0551803663855939	-0.0876355789698283	-0.0122987497934569	-0.0300123173643807	-0.0239351219746629	-0.0430019232960712	-0.0349498607523268
2010-01-01	-0.00802329307709425	0.0731857536203999	0.207940859667011	0.0747035335018722	0.083365174759556	0.0604255312021932	0.0462201453944636	0.0619774927973128	0.053185511087499	0.0824851364959527	0.0372411089266678	0.0395128589181879	0.042944443579405	0.0708006185923447	0.0878131739927899	0.0260323868556505	0.0253248169524036	0.0533783923104336	0.0717238595161494	0.172524999066986	0.0378685562818255	0.0755732755073688	0.0983517968680225	0.149229253172047	0.0209779015740351
2010-02-01	-0.0150469409051154	0.0148132602291486	0.0179837716159407	0.0518880712410564	0.0647909200387357	-0.00777378288948317	0.00120239648873027	-0.014820069992761	0.0209472476674793	0.0138706630691726	0.0143559305544504	0.000808333409257521	-0.00536147749133843	-0.00916692934582677	-0.00350187286034639	-0.00406607229081243	-0.0111958407885976	-0.019320015007252	-0.00678656171084988	-0.00193198802591072	0.000446906239701337	-0.00846716336389447	0.0376513890778404	0.0637434885369842	0.0971429347659132
2010-03-01	0.109942407777489	0.0328217925361026	0.119183015879997	0.127633002552276	0.0241145947910885	0.0269693358842538	0.0067127320745701	0.028483766689458	0.0589356179341268	0.0318712389955445	-0.0102900652621539	0.0503652493930223	0.0291913386376067	0.024387710096135	0.0463984436678889	0.00197524549062128	0.0153171943747246	0.0186768860553854	0.0222323681363583	0.0430203241934524	-0.00771424136178794	0.00483371031160528	-0.00522843638010486	0.0112213327818998	0.0483825851900615
2010-04-01	0.282335290813464	0.145889612635363	0.153365643488495	0.198963735066068	0.119918299445233	0.204884136826832	0.0808145030897497	0.102681604817826	0.144543461307511	0.134473634608553	0.0909387983577835	0.0755582508804523	0.110996360189328	0.143870987616031	0.170444417895298	0.0972072787386932	0.0986677202921743	0.127506263582357	0.117325957953563	0.121104478935649	0.105700616255533	0.10683578096615	0.121480497230113	0.100956974201674	0.118231860842397
2010-05-01	0.271140844025075	0.318921364179298	0.17113468065319	0.288224755352594	0.115758794943922	0.111031948818909	0.167606443376428	0.0410343685790881	0.07626990405944	0.10522153078871	0.0834252229595564	0.0716869962279721	0.0427740592271996	0.073889848638368	0.100995569410613	0.0403303217051542	0.0336972740517476	0.0751437091335401	0.0365642896961284	0.0689489472180586	-0.000434433964983949	-0.00817149684133925	0.0139844555732444	0.00675725066735629	0.0491406453684612
2010-06-01	-0.129231112571564	-0.131538785847867	-0.0987316117997275	-0.130042763260548	-0.0812502909524701	-0.10220892190002	-0.078328963315726	-0.0914600537002735	-0.0664226287869262	-0.0835905441251459	-0.116003773996985	-0.0827970233494957	-0.0971245202367881	-0.0991298947854229	-0.120969496579162	-0.0773679032840272	-0.0742950041858725	-0.106989518235608	-0.114132387801342	-0.0847707594672636	-0.102367706042512	-0.108546619882846	-0.115389651725564	-0.0793254380620842	-0.143707388178915
2010-07-01	-0.0629069342264594	0.0261726824526402	-0.0388087799740928	-0.0196955253200088	-0.010450431731951	-0.0646806605966048	-0.0174115169851056	-0.0259212405616028	-0.0200357040890638	-0.0234570035831514	-0.093340644340016	-0.0369815239384253	-0.0208315544573371	-0.034076321089822	-0.0451496678285632	-0.0155130753847138	-0.0215293826060423	-0.0434698771492651	-0.0486122171977732	-0.0592196293645771	-0.0389471416423819	-0.0573979630009624	-0.0790437589879789	-0.0473484806276016	-0.0204924067443334
2010-08-01	0.00475360463055229	0.0335105539303295	-0.00504935766116132	0.0150564059374629	0.0367601224505872	-0.000379010885503666	0.00886435908251051	0.00566924064750521	-0.00247179239321799	0.00331948280671251	0.0366391853079259	0.00551817355745727	0.0160157812203871	0.0186608041869784	0.00703083303394175	0.023472299932644	0.000696622670185518	0.0171376765314955	0.00516374371651076	0.000683868611791848	0.0356401932815845	0.0280160633467883	0.0530499535086306	0.0233050771570389	-0.000513177364526183
2010-09-01	-0.0566630210042132	-0.0811448385239232	-0.0628221677372874	-0.0674014147107769	-0.0488993658181357	-0.0500752560152039	0.019054980304949	-0.0499172147048961	-0.0304969125763	-0.0267999099111937	-0.0630938036751184	-0.0561501167802484	-0.0341826555989196	-0.0466024785844625	-0.0550316819893349	-0.0167814144562865	-0.0190220312791013	-0.0523656086882447	-0.0523735772972488	-0.0593077126936514	-0.0544062144654382	-0.0335593937007005	-0.0617072222597258	-0.0182407751148687	0.00969063803907265
2010-10-01	0.0832443241406648	-0.00326835019467016	0.00026506279494626	0.0113416090417112	0.0377476271165458	-0.00174216773338186	0.0200554643158501	0.0156495685330226	0.04517000750172	0.0366212854234899	0.0404093449810576	0.0414520879977902	0.022886972065682	0.0321262716943878	0.0471038453243943	0.0145274001014919	0.0372620685537503	0.0504521359830556	0.0411260473740831	0.0316578259598065	0.0476512856323734	0.0415872239756441	0.0260409724192146	0.010617746144284	0.0167849477234312
2010-11-01	-0.0803338679153537	-0.06888738744345	-0.0735888997030501	-0.0776135601749584	-0.0172757371423658	-0.0754808164701373	-0.0671976445908948	-0.0783887282649455	-0.0632642615550688	-0.0646280660801148	-0.0294911788940054	-0.0658763122135762	-0.0648570848647768	-0.054739969961445	-0.0671948173113753	-0.0501642119029923	-0.0437335019231431	-0.0432218382341822	-0.038719628455541	-0.0338216676975349	-0.0316953684605053	-0.024896338028391	-0.0223136953863482	-0.00390191939177138	-0.0191461917619956
2010-12-01	0.279096718655546	0.415793203032041	0.107571651500318	0.213111498635277	0.0859444467310483	0.166380986818813	0.0772128347520633	0.110699967435828	0.136607237246361	0.101126980124208	0.115781553435198	0.105691010563738	0.101785042255796	0.098702876755612	0.140703220143299	0.0771565971870246	0.0677156913461263	0.0938340415194681	0.0773427544879859	0.120927873350529	0.076815213424422	0.0803914010849518	0.0890859933717327	0.0657610936097475	0.147521677082396
2011-01-01	0.10346671835089	0.218156683778826	0.0957339109124719	0.0643928179264148	0.0824706998313247	0.0746640002746427	0.0664658177571047	0.0616952888321764	0.0982177712349672	0.0855605080866313	0.0959146748227549	0.0688098299421984	0.0675795266987546	0.0867479815177498	0.0698786388971614	0.039548107045664	0.0646578964550864	0.076901343192083	0.0939968980842658	0.071141103116461	0.0327807466170326	0.0370869275107954	0.0622787226235612	0.0280668239692152	0.0912826200628832
2011-02-01	0.202515558619156	0.166550312968428	0.128781073210794	0.0631913823693922	0.0921378863730399	0.0481044868100902	0.025572879134932	0.0563214393896609	0.0422608595131217	0.0511959523266817	0.0626828758661759	0.0589884197611157	0.042568688606211	0.056647058196057	0.0619600500765398	0.0126093346546681	0.0270786224442242	0.0248991955613363	0.0189752685107299	0.052773578231897	0.0156588218463035	0.0285711624926538	0.00413779188759152	0.00999054514253141	0.0402373951633265
2011-03-01	0.0172830985763805	0.133067093668102	0.00717742548535715	0.39267537686046	0.0932752830217005	0.0854379080089897	0.0512534564743065	0.098158128055478	0.0520677927584762	0.07513330861335	0.0751364469149749	0.0558019868912489	0.0485634878294119	0.0511000838620946	0.0829899147692494	0.0439305470137248	0.0483648772170477	0.0463087646899585	0.0380894077330941	0.0344917759480159	0.0458819250152829	0.0521725458377554	0.0587828949326176	0.0799016233780929	0.0812674318956334
2011-04-01	-0.0914933899992068	-0.0657147487866692	0.0578634829071046	0.0107602848631539	0.171893004202685	-0.0929492203917929	-0.104465349100941	0.0515731455038353	0.0448592703893265	0.0839437949084992	-0.126999460125198	-0.0291929743683434	-0.0270630756962416	-0.045785602142372	0.00428299071013411	-0.0977012676276536	-0.0695888841441122	-0.0659287896992368	-0.0385368303021556	-0.00896897000998023	-0.0613171020126288	-0.077185304551738	-0.06506112962475	-0.105351316178449	-0.0372181361868249
2011-05-01	0.0782813790097041	0.0971836801039739	0.0876815281428529	-2.02775897508402e-05	0.0318302707150255	0.0396715822127967	0.00843720329865921	0.10035570001427	-0.00576092560306605	-0.0272090173207731	0.0445424620214903	0.0134280607013149	-0.00455682305716497	-0.0264182436684065	-0.0340189742415462	0.0249945530222459	0.00556495204514584	0.013478082411198	-0.0167317839013264	-0.00756872832938593	0.0239249722438632	0.0116080713565236	-0.0110682416411493	0.00541551023578415	-0.0478073491067225
2011-06-01	0.0272002073682609	0.0222040725804505	-0.020624082781583	-0.000164822796463134	-0.0399868872727392	-0.0138051493945373	-0.00108215249959526	-0.0275365916680578	-0.00779450128636238	-0.0483451020547442	-0.021066273183344	-0.0061055779604034	0.00790466860655273	-0.0328947938166483	-0.0521885924521401	0.00314536591098765	-0.0122335033538882	-0.00613452600757905	-0.016212087590721	-0.0541073162370251	-0.0251065283843937	-0.0196671068078933	-0.0230822216018297	-0.0203353042381674	-0.034585036580348
2011-07-01	-0.000680413070864039	0.00756865795397805	0.0502491597492979	0.0347929797216667	0.0880225329210175	0.0307489583972759	0.055468344021452	0.018736759310646	0.0458612539373087	0.0384808778628636	0.0193549574357247	0.0364992180961998	0.035727036849294	0.0418783968720605	0.0474793743538216	0.028297016227017	0.036406634240015	0.0321158415169407	0.0384978243294267	0.0523758012711031	0.00866621788313686	0.0103042604372863	0.0209323827394947	0.0245221993484313	0.0567747246345391
2011-08-01	-0.00236170548889451	0.0351100623482979	0.034465291099525	0.0671224292811224	0.0546440918602946	0.00775193616481922	0.0118554520593302	0.012728726282682	-0.00386514118749233	0.00763980062419367	0.0398400366059706	-0.0076477575051782	0.0102596285169429	0.00564465554454289	-0.00264509762887703	0.0293616864896625	0.0128854893783399	0.0195387704283155	0.00370598761532816	-0.00392322018869242	0.0038243890458753	0.00383455978693795	-0.00468352523570653	0.00623617429359656	0.0386300507510567
2011-09-01	-0.0473557689233238	-0.032831436817924	-0.0162493938747465	0.0161382883992153	-0.0490524992855444	-0.0422484730071363	-0.019284919359504	-0.0150601607325644	-0.0205987207715228	-0.0275213190981391	-0.0408292647290035	-0.0386249942061244	-0.0424836829151192	-0.0249352579127779	-0.0217398362081299	-0.0349110256230883	-0.0585647759210851	-0.0526282928152858	-0.035535841274807	-0.0383477978795331	-0.0683881179249729	-0.0862768366947567	-0.0874457497007492	-0.091059903257044	-0.0338691138932219
2011-10-01	-0.082283804466524	-0.0683731912058731	-0.0287728794256535	0.0833876223068881	-0.0619640983285721	-0.0501111010524111	-0.0400066500125286	-0.0119033022119889	-0.0378864421746686	-0.0270000585978292	-0.011804627051134	-0.0307602196100408	-0.0349519799084652	0.00944732681728853	-0.000658939668334408	0.000391263593610502	-0.0143202788941978	-0.00697652285135218	0.0302370294603008	0.0696533108138087	-0.0314917692063912	-0.024161478882755	-0.0199445104008822	0.023085373534015	0.0119674923326038
2011-11-01	0.044924662445854	0.0329643101693374	0.0166940550199144	-0.0162790754737225	0.057711703458727	0.0431949045036609	0.0236755204699297	0.0138480154884375	-0.00659451343433473	-0.008325815607417	-0.0105940586044725	-0.011210817237187	-0.00772085670500313	-0.0128132166263267	-0.0119220513691603	-0.0165059835734336	-0.0127220774496442	-0.0175896193170878	-0.0353921398788985	-0.0318057628967779	0.0397482297478585	0.00672768345961731	0.0230688262318904	0.0244461486409027	0.03504194268826
2011-12-01	-0.0160436462885783	-0.0419571353114921	0.0267015799338247	-0.0127140519552346	0.0710814438759668	-0.0149025797459952	0.0291253767217425	0.0196684721613138	-0.00486168663374448	0.0145849771772009	0.0100243216766602	-0.0160422708819255	-0.0211726958677303	-0.00542717400266982	0.00671668042120746	-0.00334408619798764	-0.0239535517557558	-0.0158030538819036	-0.0233743842763934	0.00729999982811116	-0.0214175900220223	-0.0123409160233286	-0.0290343742255087	-0.0353208847176578	0.00564664639126695
2012-01-01	0.0543418256515879	0.0671329641702037	0.0281577948171016	0.0290260646346139	0.0459739902478928	0.0330258143670976	0.00276331447095852	0.00861106641314637	0.0208541129593425	0.027954600947453	-0.00148413348983858	0.0237922108825177	0.00462344638615012	0.0116180022066955	0.0217527936003112	-0.00181793863792283	0.00665925057084898	0.00238782144374414	0.0228779339687606	0.0137712272976212	-0.0172258274524085	-0.00520419182259722	-0.0122693677644043	0.0115345062107246	0.0286097501219183
2012-02-01	0.195480474705578	0.0992699125802732	0.0744233485568671	0.141295507541365	0.0827008708157467	0.0721482970306144	0.0589212077640955	0.0895974100270229	0.197289559398821	0.125283656687906	0.278674711997514	0.0803831174550795	0.0534387623902833	0.0749501522972408	0.145627156694874	0.0186394806965889	0.0494283500125379	0.0487212190647274	0.0522857464322888	0.0581618210115029	0.0191780826146688	0.0336086473324056	0.0431980743284922	0.0566092231622111	0.105056100894671
2012-03-01	0.106404910047804	0.0980915861548075	0.103479711309314	0.0722186627428759	0.111473848040089	0.0236052537405078	0.0793191178950372	0.0428975194073649	0.0661353476657207	0.103277272044577	0.0285455892588994	0.0429182054441326	0.0766198273195131	0.0548974063810286	0.0916606609177624	0.0452104116205249	0.0513862852024262	0.0584381004343744	0.0990323165433359	0.0914242849972443	0.10105936284304	0.0814167989966263	0.116656039743034	0.107016872304418	0.227108861970701
2012-04-01	0.0747181292903881	0.087114630968353	0.0732564083141031	0.0929719178685528	0.0593599833062325	0.0736104898498194	0.104525241699029	0.044121726781134	0.0727680957084372	0.071705376813613	0.0835556370375072	0.0716855727217162	0.0537355594502387	0.0513498941524708	0.0698963732660268	0.0841699090071265	0.0684560501968463	0.0541183835460334	0.0584583490548726	0.0327032126257874	0.0507335202679489	0.0421978715461557	0.0315388474536998	0.0236309911244135	0.0339095878818407
2012-05-01	0.0963516917614483	0.27685660879492	0.0220436348520709	-0.0173847839785686	-0.0152889739729869	0.00195515900431938	-0.00224400885809841	-0.0266945677589744	0.0151408239137281	-0.02644996950247	0.00118314849495323	-0.0423172430627673	-0.0434020411871129	-0.0425785690076327	-0.0523753561200588	-0.0207744508297409	-0.0384881902129283	-0.0494447679203553	-0.0527008726594148	-0.0655132003548916	-0.050369866620344	-0.0642855527264252	-0.0890325327178697	-0.0982781857969575	-0.130100386578293
2012-06-01	-0.0718127951814466	-0.117092629711712	-0.0880842597134357	-0.0830303823047813	-0.0719508918098821	-0.0982611072215959	-0.102341058358226	-0.0866053902294012	-0.0938041181973556	-0.107905945134628	-0.103491144020017	-0.115226391734908	-0.0953590848425445	-0.0801206842757866	-0.100735263177811	-0.100683201748766	-0.0930907774761027	-0.0921165795118549	-0.100544013731257	-0.123897863159804	-0.080937608020825	-0.0915064069449973	-0.113799492299917	-0.10323085678792	-0.159650051172804
2012-07-01	0.0814234311787995	0.0793877055365631	0.0712424644745303	0.117316472193529	0.117317583895292	0.212641392279107	0.115860684843176	0.0927846499115779	0.129176030249843	0.102592856720878	0.11601887332672	0.101653239762346	0.0789976921594256	0.087462079683132	0.104473409299665	0.0943702411441995	0.0677888889514411	0.0807497465290575	0.0888751953182001	0.111013212923515	0.0893446570462322	0.0713728950798088	0.099770663013957	0.118184385615121	0.12296056574062
2012-08-01	-0.122914872753548	-0.0772197358823578	-0.0171490809320307	-0.0465794014099026	-0.0151475194418285	-0.0346689345763176	-0.0525334896500115	-0.037595875318425	-0.0601021303048843	-0.055404672085928	-0.0155414389315153	-0.0442179154068448	-0.0435779557084205	-0.0382836003030766	-0.0518180909810418	-0.019566755013649	-0.0390204025356744	-0.0467654362430366	-0.0367933112881076	-0.0694336281552283	-0.0222075211956753	-0.0354119486584315	-0.0578201988238614	-0.0499447800577871	-0.0870341668478939
2012-09-01	0.0438258471376672	0.0431238403096067	0.00980592168156882	0.0383156300379076	0.0605902787789678	0.00453253021307626	0.0126381589628778	0.00818493542827541	0.0126752332763784	-0.000299577693014263	0.0222636285967755	0.00700703384689193	-0.00320576929651654	-0.000757555222333614	-0.00661740869589692	0.0393388308684038	0.0346410223822496	-0.000595260137144283	-0.0110903355214619	-0.0328870435295048	0.01011002838611	0.00469976537346845	-0.00562728312515233	-0.0243085648412477	-0.0220943569530075
2012-10-01	0.0719523949752392	-0.000938651082727167	0.0122857994302554	0.020888647069938	-0.00159637287549453	0.0163978725158495	0.00863311187084721	0.0195789206322815	0.00182046123869275	0.0162020537492922	0.0142296212954391	0.0135370982226846	0.0187588363945371	0.0125804688292368	0.00895215691770159	0.0135041096462604	0.00915135733539001	0.0186759698449466	0.01742574456763	0.0277273238947512	0.00315862796119176	0.0144012907447199	0.0322615561909517	0.0357018175865084	0.0324808988515
2012-11-01	0.12912399625542	0.0652798044942323	0.119569830446218	0.0628678228155892	0.0309563636409436	0.155353912762495	0.0567240096487298	0.0345325266972376	0.0325473582522474	0.0195975794149732	0.0707937830072419	0.0226056565306581	0.013718556222496	0.0188484921309608	0.0304959670467428	0.0357561753692781	0.0288583001384033	0.0584253565937898	0.0200584873396445	0.00523431292402212	0.0148657211049072	0.0164826992412481	0.0126013604360924	0.00694283244776269	0.0366580559507323
2012-12-01	0.0311688947902224	0.0769589176940897	0.060867677199857	0.0580421238146505	0.0388709062999862	0.0717309979077353	0.0585875088525589	0.0340954912627289	0.0730115987317529	0.058541593707575	0.0699314476931746	0.0815330221577831	0.0570655692534603	0.0459805858553502	0.0797459925770736	0.016307140309909	0.0388282106918507	0.0635286459375983	0.0491202915635022	0.0678739279681155	0.0467111944419031	0.0428183563111896	0.0494631577541545	0.0638904276798562	0.120771505834798
2013-01-01	0.0424996186545635	0.0676637629568031	0.0531088061952086	0.0576645876238259	0.109227207767931	0.0541010241962789	0.0776358529152643	0.071609181565514	0.0825849048572334	0.110266312794853	0.0300513781679276	0.112166251236704	0.060943313513699	0.0955456277543165	0.164644523057654	0.11742517358332	0.0755984421726736	0.0841995607382135	0.104910086237342	0.135977716292311	0.0762328140900943	0.0747671400071217	0.11563259663021	0.145020346978598	0.337076711882621
2013-02-01	0.351553036958862	0.136948100619443	0.207050987557611	0.116786239315834	0.0972067193143264	0.231531016652179	0.221544422772712	0.13735548150364	0.163281407893476	0.101346830653161	0.25453901320514	0.113427090126339	0.106577901856623	0.09736280729577	0.114636025089662	0.206661897958054	0.110938228733072	0.117762321861332	0.102428478670969	0.0992418560525252	0.103856367873835	0.105944386323894	0.111768324287204	0.131061787154701	0.125462290767193
2013-03-01	0.17237423232046	0.476442080662107	0.128996729964375	0.0592714705589889	0.0405302700973935	0.190134932345991	0.0767344753785293	0.0495982291862204	0.0740227189269155	0.0452368354447675	0.16920862268204	0.0288732516498821	0.03349697116955	0.0343082881033797	0.051239207886375	0.0570286056197366	0.0313711018226475	0.0603352755982344	0.0514624322498371	0.0511612727599901	0.0385806753119513	0.0555639392458566	0.0493636583213134	0.0455297528058377	0.122943469701534
2013-04-01	0.147061666573273	0.188971536918261	0.234117365843683	0.0460160525404226	0.0774136081905772	0.154116168977066	0.0681649406546269	0.0448581311785427	0.0555653722134598	0.0628614329918241	0.0846462968789459	0.0588368047052901	0.0442177644426131	0.0523620462193532	0.0643122460302684	0.0803816939630879	0.0766492322757557	0.0388611404377528	0.0246024624440202	0.04548111435932	0.0478905166020527	0.0416298053668868	0.0151379423993851	0.0275194383372423	0.0529543696428366
2013-05-01	1.49806350951602	0.23168175083129	0.24666086231083	0.140822174555154	0.152002162437992	0.30453035408778	0.273918876193816	0.194743299670128	0.170176039508077	0.127652534710511	0.500228699292011	0.238096896799911	0.165866323346189	0.138535326515796	0.148480749062651	0.339077063288556	0.173682240529154	0.183361357327739	0.147491139934712	0.13669117262859	0.148403900896098	0.161537592732621	0.147252647758163	0.191941068290766	0.1457074518218
2013-06-01	0.0305810310532151	0.104919550144959	0.0864110089609508	-0.00382776087730446	-0.013338305363225	-0.0254537052748369	-0.01760018065911	-0.0378048656657858	0.042712536043577	-0.0108828489436857	0.0221132236904891	0.0597767811768923	-0.000529256333149026	-0.0207067901291311	0.00654401102031697	-0.0326859066575828	-0.0428269519431459	-0.0560697702009047	-0.0458965779905086	-0.0324789406171024	-0.00421897816482594	-0.042557671484255	-0.0665981665009439	-0.0582222111945741	-0.0833219735751632
2013-07-01	-0.152046980824723	-0.0821833258715315	-0.0443200529281887	-0.0431222326955153	-0.0479822429793229	-0.0178318227319561	0.22449251449122	-0.0358938272238998	-0.051705784521057	-0.0297757191048595	-0.0599722955941141	-0.0179113307127945	-0.0065772489422405	0.00212906124974516	-0.026429212861071	-0.0260104705573352	0.0227908602433903	0.0221564263172568	0.0215463115090351	0.00694075432020177	0.0446714105857932	0.0472247898875721	0.0624673150460713	0.0840981978379686	0.0789397408839261
2013-08-01	0.254495946835874	0.175976638857743	0.479608961136981	0.0323926831232603	0.027480324647301	0.116811275030841	0.2767958859633	0.0938822498618765	0.0370864253590617	0.0169270157851307	0.0385039766544657	0.0356800203600214	0.0462538793360312	0.0221605006740881	0.036287543481161	0.00845888049477316	0.00198035171969779	0.0237170423667853	0.0169487994113087	0.033714158579862	0.00981350668011286	0.00703027528296789	0.0342218742240289	0.00265821433838515	0.0319298799798102
2013-09-01	0.138004349997285	-0.0256619462046833	-0.0269995443835486	-0.00647831183087662	0.0537328682347415	0.055486001179637	-0.0600295376922987	-0.00705380537269771	-0.022273102556071	-0.0149891303351943	-0.0325969325870516	-0.0127502776315866	-0.0240608847651863	-0.0100298447516256	-0.0214157398627376	-0.0339629271791791	-0.0112279516450878	-0.0097315136908215	-0.00510459709408134	-0.0253695767747627	-0.0392398900539413	-0.0403608054562573	-0.0417423726391833	-0.0372937485593002	-0.0243834920612745
2013-10-01	0.19620129206214	0.156011272349884	0.407401693885352	0.238108897056348	0.119666920133098	0.217175334055311	0.167429401958736	0.19694350254711	0.115598532972339	0.116489191567748	0.180253315185914	0.127984702822401	0.110567919822003	0.155342194571543	0.115828979824084	0.231587384350572	0.0812226334053672	0.127931374140611	0.143895907444468	0.0860460180115972	0.0851295768512262	0.0670500729785481	0.0831711073425117	0.0933840916451447	0.0933396652555379
2013-11-01	0.126868605043516	0.00836118496162579	0.15036511107644	0.051060376617584	0.0111877021475146	0.0142159644641562	0.145898050842541	0.0391338707217481	0.00342007287241097	0.0367641127116492	-0.0141933666685813	-0.00301532538436043	0.00994218017115216	0.0054281377037269	0.00246697348005569	-0.0125846420341169	-0.0185518998258334	-0.010354578779859	-0.00831739528607114	0.011855826303559	-0.00115227826869431	0.00867720053405814	-0.014108423492526	-0.0312776834355452	-0.0193948217176495
2013-12-01	0.137954459133876	0.108515726095678	0.0277444215155127	0.0850625435642266	0.0438204037257075	0.0509456252605368	0.08271849197082	0.0907275226138067	0.0769768535789526	0.0785327979036746	0.139995880534076	0.0751251341947917	0.0429365500690749	0.0424330898983595	0.0473899664448439	0.114134263328745	0.0493995974662602	0.0593765354064221	0.0599841465860232	0.0639070758390577	0.0808820744910867	0.0766706056041919	0.0693597221876087	0.0848096231676452	0.0789444825400302
2014-01-01	0.0316753296874693	0.0597965573676832	0.00881296953143713	0.0796132515732035	0.0615253829637782	0.0114350620141274	0.0771610004634557	0.00391092218896773	0.0580016619351684	0.438689376415216	0.04301493569329	0.0252378217471389	0.0216378918977879	0.0381027858628292	0.0532748289246631	0.0875866722371248	0.0257318872775963	0.0295827492400186	0.0334681703367019	0.0360144165754029	0.0296556814710882	0.0341056167317448	0.0415372908353609	0.0480249683024673	0.0315923432205295
2014-02-01	-0.0278177947994051	-0.00488806207973931	0.0326664102556399	0.0206150611069424	0.0415717629351557	-0.024517958243261	-0.00523148530500869	0.0234069641039495	0.00352170241360264	0.0307115815686135	-0.0441320922575261	-0.0336522999737554	-0.0171739542766218	-0.000123513179395854	0.0192085419317813	-0.0425414260175548	-0.0354612058613853	-0.0289085459210101	-0.0342888290089898	-0.0306513683812639	-0.0831768191447897	-0.0695627222553292	-0.0623465921088922	-0.0764258398839013	-0.0788445495483837
2014-03-01	-0.0282304853749456	-0.0242209309931976	-0.00494416162483871	0.00393089362267535	-0.00104152659246743	0.00798502738426974	-0.00264901635926748	0.0357141588629934	0.0210524734062705	-0.00217698913779337	0.00290356502306856	0.00410383876610339	-0.0136123194079314	0.0279700897061935	-0.000305515039666744	0.0124998594905192	0.0120011441051607	0.00169305113362404	0.00361083164855609	-0.00189441418232142	0.0135417687400361	0.0023964597101082	0.000449946832255076	0.0187584234291914	-0.0121728548213158
2014-04-01	0.0155161591356011	0.0254208206444953	0.00155620533008863	0.0295066062018109	0.0301363797047545	0.00737755272451627	0.0296790011061131	0.0292992465219411	0.0242687353069932	0.0267620754687873	0.065967138516351	0.027891228706886	0.0393426237630846	0.0212907586789655	0.0119898160594824	0.00986343132200306	0.0497825987713295	0.0451406577343236	0.0608631254915221	0.0555661019665671	0.0317906746607394	0.00697886387442742	0.0196365904742486	0.00356376080023445	0.0470575479739863
2014-05-01	0.0169182268147823	0.0012296400490075	-0.01686896341273	0.00154979195344133	-0.0117069475366608	-0.0171045341883125	-0.00791062044671673	-0.00728629980302018	-0.011510019260988	-0.0214068049346377	-0.0197688884963413	-0.017970359246017	-0.00158379235778415	-0.00845273814242236	-0.0164612443192943	-0.0394676146865782	-0.00159012455369518	-0.00871456282865846	-0.0155425490594896	-0.00764074503671175	-0.0192138251886052	-0.00634005038375883	-0.0155702036542586	0.00584575910079341	0.0348189210799506
2014-06-01	0.0654774741785202	0.00477287827485932	0.0194121043873785	0.00902539299953	0.0100871410310603	0.0360193378570485	-0.00940194077327709	0.0364139281206116	0.0350812339764388	0.0030608394338368	0.0960181811862283	0.0288751803186026	0.000558800089349168	0.0157716451694013	0.0181391965398428	0.0654077936123146	0.0255226657536828	0.0242820610363411	0.0305657960957031	0.008132223199909	0.0357784868742364	0.0457426034354929	0.0211859385809464	0.0434476970632015	0.0287617149830973
2014-07-01	0.156202740368524	0.0858696397265526	0.105270964217826	0.0888519012071	0.0661930663157984	0.138950722794787	0.13204655858554	0.105823829800091	0.0845506059348667	0.0635395908327207	0.14450775240365	0.0846296808713231	0.0753761327685245	0.0670991022995385	0.0758882752572868	0.0920695600728741	0.0654240857097024	0.0737027574529876	0.0646604391262591	0.066672079282925	0.0442457001818084	0.0452454835580759	0.0505570999693412	0.054179465558183	0.0448390782809509
2014-08-01	0.153884946286324	0.0571612821341612	0.0395435654708513	0.102435646923387	0.0690898746890236	0.0690817987963981	0.107905819236673	0.0179756859477665	0.0485629906317269	0.0310233779426751	0.0177129852051341	0.0260495961814693	0.0367875702066576	0.0256132750511521	0.0260164140910661	0.0159174393632523	0.0247416742748428	0.00258306317318799	0.0069270492799737	0.00715940379741189	0.0181212037980839	0.0047902691846158	0.00919941877180968	0.0081816786710565	-0.0475527305806264
2014-09-01	0.327925797402686	0.0575766089316184	0.0826472274971709	0.228126572993848	0.060297711466382	0.0856075076947826	0.030081996091118	0.060743130216387	0.0821709901194666	0.0397402248379107	0.0999164846874033	0.0807019764852135	0.0592163955424296	0.0783255745429918	0.0483451728891549	0.0327638436596971	0.0396878116759666	0.0531306753159159	0.0316027157084149	0.0964703141194531	0.00029720387203539	0.000336759638280413	0.0105237056103529	0.0063752493937108	0.00549175042180232
2014-10-01	0.0334253920236607	0.00598309471976392	0.0180321174351036	-0.00629219051324705	0.0446591913386712	-0.00050695649406004	0.0300138641268442	0.0119350002046618	0.0080222559608028	0.0215905691306003	-0.0383901790865819	0.00392753571342301	0.0333715703361453	0.0363453032029963	0.0258582873170393	0.000585133307923559	0.0118388662690343	0.0236692608744945	0.0212921340907013	0.0244715533995955	0.0419110723064531	0.0346778893913169	0.0247467169458649	0.0187898048392443	0.00950650348228752
2014-11-01	-0.0170078907382433	0.0173631011669774	-0.0134731002381317	-0.0168392388160246	0.0569743442155706	-0.0350007619007361	-0.021529860827468	-0.00944756729632645	-0.0216459191787645	-0.0109344438892329	-0.021057544957391	0.00735461349954638	-0.00450758444812328	-0.0116913397425106	-0.0205534953922106	-0.00866608960936316	-0.0127954306009583	0.000433731473739104	-0.000901216688143758	-0.0135658814071017	0.024432414450856	0.0114112455182803	0.00254312460488676	0.00187198582782539	-0.0336174472236659
2014-12-01	0.257598566071673	0.156069279641531	0.073208414662932	0.30542603029635	0.0621417913134335	0.0532054353415928	0.131209833799507	0.0793586648443812	0.0794277196045372	0.04021299824726	0.0883218453570908	0.0696086656505569	0.0342841304423053	0.0552526778579067	0.0753107341684084	0.0955980731158844	0.0363761825606436	0.056871592976536	0.0310853526234898	0.055575290728798	0.0604374406541192	0.0904056030351292	0.073159704072575	0.0303701859573374	0.0328905225889075
2015-01-01	0.141955270342936	0.0479870983004082	0.00176762777269202	-0.0214579351438342	0.00491923765132018	0.0157598051280275	0.0184391844290803	0.0425957407101194	0.0442048164136377	0.0352558801385627	-0.01822859798502	0.0152617483216221	0.0123454420321577	0.0242983248966535	0.0288814390953238	-0.00507906500921639	0.0184429164653621	0.0252074716999626	0.0414348639208343	0.0306887062072196	-0.0121072592221576	0.0012202368929392	-0.00655138732376306	-0.00258877210329215	0.0221738835176416
2015-02-01	0.175464469443806	0.0638316204057647	0.0263622811769991	0.0528452975030181	0.0452528213400997	0.0408728483372787	0.0969765483433451	0.0135539885724388	0.0321382638969579	0.000822133384457453	0.00846574894352955	0.020836739710149	0.00962359428796116	-0.00553811601350831	-0.000469086765070958	0.0034374628255313	-0.0068872361284361	0.0129817999092992	-0.00574147185289935	0.00946755738924823	0.0260808134610599	0.0147612913105141	0.00420437173117795	-0.018373973669792	0.0318928389503987
2015-03-01	0.154192371684444	0.125578716532438	0.0697594174590967	0.102117483625524	0.0893278233617262	0.0292827103685186	0.0615588816324322	0.0585610150331672	0.0710902046118297	0.0380276770073819	0.0231790880585975	0.029740288188688	0.0464739261725644	0.0565723119385288	0.0748075715258137	0.0446555801022074	0.0583456051419806	0.0406612652097087	0.062638784037871	0.0785029591858959	0.0742839408477772	0.0740401437672214	0.105043132423507	0.134623160790658	0.101966606099325
2015-04-01	-0.0026847463797822	0.025724524529974	0.298129086893782	0.0404983080649603	0.0303494538508603	0.00954214481626691	0.0289160736234892	0.0361995013285919	0.0333635591913246	0.0167859667097755	0.0260959342570005	0.0173147429103973	0.00755089658208614	0.00109687309801441	0.0104796742351676	0.0476018283657262	0.0158871147039205	0.0331391751665701	0.00273130627444041	0.00873736215162913	0.0352832567430943	0.0110927090472819	0.0049991003243179	-0.0133707968798507	-0.00449946249884623
2015-05-01	0.26348338455979	0.042628692015353	0.0928903914231477	0.0393889356962013	0.0311542456961754	0.0531161236044971	0.0524600691495129	0.0480642074655116	0.0265490977130412	0.0123488188123282	0.0298714587488799	0.031876518109075	0.0249460402993095	0.0315779726634178	0.020261810226844	0.012046941201112	0.0269080947125198	0.0225394349628663	0.033733825050488	0.0345024076673486	0.0109927444235688	0.0332712872472471	0.0444893501298191	0.0902001273884788	0.0820679685854054
2015-06-01	0.0667213610106311	0.0384313249835773	0.353547799043363	0.0619158516474919	0.0684054521595625	0.0940225223918526	0.0742888866588153	0.0419730146562099	0.0330552743177038	0.0692307346067043	0.0352560017349365	0.0554338961661957	0.070653596455492	0.0478298473878244	0.0421975868615217	0.0585469120531931	0.0546787893445423	0.0489591112605155	0.0597379010910372	0.0850451529492251	0.0454956043790749	0.0511330236624618	0.0660416956806334	0.0974015639705548	0.0344791242990297
2015-07-01	0.134598744207498	0.0845081388108507	0.0617010380189126	0.0674277024456074	0.0242083214174423	0.0981427281577981	0.094793727201424	0.027371903039385	0.0260950683778175	0.0188528904929088	0.0329876337913433	0.0147328275090755	0.0343682451427074	0.00955221983041693	0.0183108102857678	0.0484912200143356	0.00643324745844081	0.0158205522522421	-0.0100245276939143	0.00114374387298996	0.00828729230787444	-0.0191782265450418	-0.0290161644211156	-0.0355497206792835	-0.0265520777425317
2015-08-01	-0.00433644687806039	0.0306682294279426	-0.0150512156489033	0.0408782929544202	0.0114741211403827	-0.00863724948478507	0.0467125818849313	0.0157120404917427	-0.0120854891342012	0.0150367894140704	0.00263077979187794	0.0200553370099435	0.0220188760281499	0.000724200523317733	-0.0051061928563456	0.0321713938605847	0.0284723687853843	0.0119758002943452	-0.00453693503436251	0.00427456608542355	0.0133410622201165	0.0286617456545975	0.0168658317053389	0.0135232804348635	0.000516919152415098
2015-09-01	-0.176243155521	-0.0883065829259726	-0.091049703761552	-0.11492740349969	-0.0798164832349404	-0.121470683142664	-0.0799240907984529	-0.0901287537961672	-0.0904017256077763	-0.0690806332713846	-0.111187006379069	-0.0414539853738599	-0.0648213594430192	-0.0706317765766511	-0.0641492629634357	-0.0983592323988749	-0.0620312111494312	-0.0636311530334553	-0.0742363218196067	-0.0706841308994296	-0.0951381796085964	-0.0998044982603333	-0.112569228214919	-0.0988219155772311	-0.0977603022057443
2015-10-01	0.0290318659643226	-0.0154410218296066	0.0136466746020539	-0.00681500517017918	-0.0137903094673637	-0.0234893453175989	-0.0165739010580371	-0.00897511894271399	-0.0020305889889979	-0.00979220892414943	-0.00329341540238607	0.0211112622091548	-0.0100242829896471	-0.00893872546352767	-0.0106832094716102	0.00826552585856758	0.0134832848973402	0.00857872844343915	0.0055133390474198	-0.0060954705763449	-0.0289337435361171	0.00449125956883715	0.00715920509646382	-0.0271305150938975	-0.00407915273292713
2015-11-01	0.0402165487081801	0.051692089249687	0.0338328601890595	0.0629644689309283	0.0556420579362364	0.0653316902641335	0.0728925848088451	0.0522489230821545	0.0537016822915653	0.0347061885210797	0.0654241752482297	0.0343875600812438	0.0391213559933547	0.0444973819766062	0.0370111450580588	0.0291194648987502	0.0433703355815611	0.0433498803947553	0.0478223542267428	0.0372066603434923	0.077701127041903	0.0552364065119936	0.0694823214597704	0.0574750066960468	0.0894892869101096
2015-12-01	0.214866827312239	0.0482118179074156	0.0572623802123286	0.0562862340225763	0.0466034756479244	0.0676795936217115	0.0903651814098873	0.0563492269594483	0.0347580897312475	0.0397821848829603	0.0884747736056238	0.0518209993542462	0.039315295720349	0.0656564379112975	0.0541276702271154	0.0933072890270246	0.0749158581758622	0.0622350142162231	0.0635386084505852	0.0685729714597078	0.0691126238518388	0.0499542248987476	0.0572424498939891	0.0456158963965471	0.0463432527473263
2016-01-01	-0.0400479221514715	0.143369997972067	-0.0341712800085817	-0.0306280718558	-0.0266259146266434	0.0238865334836455	0.0475888629469616	0.0374744000146932	-0.0106671586491375	-0.0252718063814834	0.0300532702632604	-0.0112779284708014	-0.00821000956210435	-0.00938973615991864	-0.0163080203244208	0.00872070165473881	-0.018730088835717	-0.0195857871726614	-0.0265377502293385	-0.0308053857260731	-0.0302212106820417	-0.0303269963410545	-0.0287038764277637	-0.0300231770227451	-0.035053613231179
2016-02-01	-0.0370662090135975	-0.0503756210451594	0.0622179849099858	-0.0377629413492721	-0.00829201996891023	0.00615951504849765	-0.05000295179801	-0.0296695408988724	-0.0481343232882778	-0.0319949866816111	-0.0426324505759738	-0.0152546876549648	-0.0192519433351557	-0.0423443340854404	-0.031753487008298	0.000199132068052043	-0.0299207030379409	-0.0408068375364222	-0.0498317387481564	-0.0668067584545012	-0.034941222541719	-0.0244477848307676	-0.0240881631609929	-0.13117926517462	-0.178158219111875
2016-03-01	-0.0525740779798404	-0.0326914619953853	-0.0288444915960593	-0.0645091259549588	-0.0509323932993363	-0.0746544297458333	-0.0288173248859773	-0.0730092052713395	-0.0608090046514204	-0.0607902338055359	-0.0437892730292511	-0.0848518360138456	-0.0687168537683345	-0.0954414133850822	-0.0706833557165705	-0.0590294793491392	-0.0544994108793393	-0.0943944034288863	-0.103926361703352	-0.0961861148481221	-0.0747522204402628	-0.0943213794101724	-0.118111790385269	-0.106727274290224	-0.119992258997396
2016-04-01	0.543790667491492	0.078749470672441	0.0914592794646735	0.0471914574323705	0.0383562109751712	0.197499787618867	0.0785943808021544	0.0572756125835658	0.0335439524088308	0.0314298484205337	0.142054270124793	0.0661041964322878	0.0730171559370501	0.0434910258710335	0.0425506360595335	0.123801992185618	0.0503330714018374	0.0397902770566405	0.0290522215585314	0.0264421609588016	0.0168072841766344	0.00945425747027231	0.0132094919853805	0.0272170474398064	0.0865673009087757
2016-05-01	0.0827377591073772	0.128288704091417	0.0371871664036228	0.0752456136007309	0.00892106668055368	0.171199436799184	0.0393233865670728	0.0182431210492542	0.017345830160402	-0.00125494358116645	0.0798906064285405	0.0488946684234451	0.00332710763695284	0.00236212579158293	-0.00770554260296181	-0.00100714923446741	-0.00694727751650327	-0.0107154569296409	-0.00385701717710744	-0.0108619614932222	0.0121954687674538	-0.00427284235789596	-0.0074827465164904	0.0136223233225929	-0.0142272196707939
2016-06-01	0.0444448347782222	0.114266617256488	0.0590136384872661	0.0362280474801195	0.0188949533293601	0.0718133761901761	0.0555716881521394	0.039714784173032	0.038226410329106	0.0218016797899559	0.0480387714965186	0.0497806726552498	0.0769128117598991	0.0667519637212299	0.0284969047740641	0.0585529379134108	0.0747872007112341	0.0657173742215469	0.0646187718433671	0.0418724438035542	0.0700800952185092	0.0576105802682096	0.0480752843948622	0.0387953694568116	0.025823898208961
2016-07-01	-0.0271052305090887	0.0220148998532898	-0.0598001695521522	-0.018451014161522	-0.0320029436900684	-0.034936750096934	-0.0284754973024218	-0.0373947231544664	-0.0359731317579145	-0.0379789414938115	-0.0278644941231555	-0.0156595842959944	-0.0329529835946232	-0.0381315071919411	-0.0432715164997015	-0.0228398374298226	-0.0301425112675459	-0.0703938589606043	-0.0728481793046309	-0.0718467227268753	-0.0391907662788834	-0.0609625750063055	-0.0885390825223143	-0.111763555064659	-0.0962252986526106
2016-08-01	-0.0119230912807395	0.0165716611367484	0.000950106082381229	0.0500990697003463	0.028150371557477	-0.00160372891059728	0.0254619867668169	0.02305016356397	0.0401445823949575	0.0463092880370632	-0.0178350579672388	0.00947859403742486	0.0581587355348919	0.0478238849871165	0.0365517070858788	-0.00915001817268377	0.0274182956680254	0.0621980140584308	0.0550297377679125	0.0508873468476769	0.0244799831447214	0.0591049125117054	0.0688826938706557	0.0913654284548615	0.0652851331957497
2016-09-01	0.0829847124720818	0.0406823937594565	0.00126670142163486	0.0179959887219051	0.0192020756232348	0.0317734769093412	0.038079947686792	0.0210935567290897	0.0179882538434818	0.0151713520903094	0.0567160401777472	0.00143953162807424	0.00608485396808207	0.00213020479330407	0.00600002025293249	-0.0432686200637471	-0.0200214054448297	-0.00345017673051714	0.00539943729108589	0.0247085708970485	-0.0057832515317908	0.00306243477291979	0.0305815137023664	0.0677155401890782	-0.0102290050915076
2016-10-01	0.0610449272077115	0.0686361130161547	0.0542719009671257	0.0341475331129994	0.0292452756694166	0.118255274670604	0.0939452053935212	0.0573577828290374	0.028855789698646	0.029568788656716	0.059469474953914	0.0747287710180034	0.0690643344181748	0.0471251937975417	0.0361289061641808	0.0661518415370241	0.0502961275056844	0.043265910237419	0.0459336373564532	0.0262079860227993	0.0346046375066385	0.0201386975955389	0.00420345680387722	-0.0283792968447789	-0.00072410681936476
2016-11-01	0.091699641102008	-0.0191194115047937	0.050538411984451	0.046159342504321	0.0549182148805722	0.021515992290169	0.0692293147885078	0.0795607076999526	0.0535401143198462	0.0501815408467839	0.0167780958339414	0.0485797979455075	0.0272464999662797	0.0521758811872191	0.0616371322508278	0.0234681450752765	0.0430609338147043	0.0630867258059968	0.0754092003160622	0.073120586877264	0.0337127377166648	0.0405965074099114	0.0611905621305412	0.0571141096994586	0.0571459671435861
2016-12-01	0.0673438264496944	0.0625829621853844	0.0275062521410665	0.0650161519167335	0.0537983812149952	0.0143995665665969	0.0252549200223291	0.068855419403503	0.230506009461246	0.0681224081461712	0.0885458624608833	0.0422655706493189	0.0335690437847171	0.0552377622757101	0.064627101587497	0.0119934369346583	0.0434169093836535	0.0518321411644547	0.0740957459853218	0.0841161904461574	0.0334474698113685	0.0597570020639495	0.0723487784365431	0.144016994183824	0.120331920796359
2017-01-01	0.0785268581388067	0.0456403847876396	0.0384624128320262	0.0561306357275915	0.0316964012163877	0.0277800696757207	0.0446317636425092	0.0295648727632431	0.0119163592225342	0.0412841216610969	0.0309430553542969	0.0361003535371595	0.0359463980082933	0.0349249533737707	0.0542062156367231	0.0467961585098601	0.0357655739744539	0.0395105784733212	0.0397314490028115	0.0395652941021281	0.0340865444155906	0.0276212384282848	0.0401785196736208	0.0298919906958558	0.0260103837896381
2017-02-01	0.0967360628120511	0.105847668503979	0.0896960106414006	0.0645093141660317	0.066389193108278	0.110889185034079	0.0657467580021322	0.0558297262506904	0.0736231717718209	0.0634841609220917	0.0778024457398465	0.0739091276329002	0.0344881235411265	0.0387230010867029	0.0365591480064522	0.0441783735832758	0.0276291386579808	0.0193827592639289	0.0234633881669567	0.0287373515725802	0.0274550996825343	0.0153108187145052	0.00418190817710442	0.0129804380691255	0.00593596531630523
2017-03-01	0.0712790542464798	0.0810088484263984	0.0810669648212526	0.0637932107596234	0.0933083380378149	0.0916176063818698	0.0392590207852075	0.0536925136545537	0.0556421304169953	0.0658041672780232	0.126012130082348	0.0404614847316925	0.0605496714566727	0.0354532648765659	0.0703570417929231	0.0507334049941894	0.0302425247538975	0.0387788655460726	0.0506625613042217	0.0365878390062825	0.0065910860132667	0.0194970622568818	0.0175957473021038	0.023867468634345	0.0292476192045012
2017-04-01	0.0432565418201503	0.0137523586146289	0.0752898471052301	0.0266584585561772	0.0246271127877097	0.0275949221669795	0.03005008355721	0.0132772277095049	0.0392664325753507	0.0222306009252837	0.0485888384127536	0.00601684495362406	0.0227235415529897	-0.00388447687602499	0.00159352599962169	0.0262515468946563	0.0187528465435556	0.00252172509550514	0.00230483575606402	-0.0055588827022156	0.0310142291854596	-0.00885690633996782	-0.00787310504483402	-0.0423743181074039	-0.0302390609213109
2017-05-01	0.0185343787333791	0.0547925482772427	-0.00391943353334881	0.00441281618261175	0.0335454895891624	-0.020464379309048	-0.0102787764032814	-0.007638213136337	0.016324176888422	0.00799489077106475	-0.0388815279587706	0.00200675086095264	0.0187604151508908	0.0197574102772626	0.00210789398776595	0.0163907228412462	0.0076510850106844	0.0171531872613614	0.0284943511565917	0.00220958830155842	0.0190577358909732	0.016380347912492	0.0097115063901181	0.00846098501707001	0.000835419516491675
2017-06-01	0.154696954403179	0.690228709337408	0.111763312371726	0.0554560804864555	0.0559914040953449	0.215768204825896	0.102254361625635	0.0376922869691092	0.0601760188108396	0.0407643929415692	0.119418047998762	0.0803317611631972	0.0486062290901668	0.034705667318146	0.0248265076406488	0.0994514223918928	0.0655106107363337	0.037789068995685	0.0364099389563845	0.0309971577807064	0.0743975493752608	0.0343019414706969	0.0363131551309095	-0.0255899214648588	-0.00621138369519328
2017-07-01	0.357929918652021	0.364480752452733	0.469336022074208	0.0774143763554578	0.0305470498243762	0.112677530336661	0.100744552944995	0.119153952723565	0.0552770967756076	0.0529095751570856	0.091512431899139	0.0616485750697146	0.053664177363742	0.0346328577357612	0.0356939429662793	0.0424293283172101	0.0350577032498012	0.0362817212733272	0.0425117542942849	0.04423629046765	0.00498922832450674	0.0115130635394378	0.0185443541022311	0.0573886954980826	0.053730397423817
2017-08-01	-0.0123225179902459	-0.0374919920722053	0.00568843107563711	0.0229152156048125	0.0510958887945279	-0.031597968769039	0.0109537860722721	0.0138408308378131	0.0321201661689054	0.0376215808292905	-0.0221004302302166	-0.00187917200349224	0.0103657109910279	0.0318131162237132	0.0461276192194746	-0.00223862432089768	0.0144206397470433	0.0297784082677031	0.0280525200742085	0.0408636284504093	0.0104381247106188	0.00905080345130034	0.0121730451335092	-0.0044442560301764	0.0335399731313821
2017-09-01	0.0552066549079423	0.0800512053107142	0.0512524771683138	0.0579179367134673	0.0927139079292391	0.0536656645544574	0.0877692547721118	0.081914552938487	0.0749401330045279	0.104136899973295	0.0589179104932676	0.0513027544209114	0.0540728425685467	0.0695716804954986	0.0565131077361143	0.0707777077596937	0.0522251678577021	0.0251963317301505	0.0527666878154861	0.0456320633806683	0.0164224509229669	-0.0120296803357499	0.00193297937001571	-0.00795164558939608	-0.0224241163482547
2017-10-01	0.0527672900953664	0.0742503000283871	0.0560914830058351	0.112869280740202	0.107181810184211	0.0243849385288554	0.0358898149146641	0.101922773915434	0.0626115389448606	0.0512201963934444	0.0477917796543918	0.0388218701720816	0.0590112659282096	0.0614155215896682	0.0587690129352258	0.0230533685917275	0.0270354173181916	0.0549887784695267	0.0643974877228116	0.0482661513524972	0.042693477518178	0.0369391327593209	0.0236977227620884	0.0526232997770328	0.017244075301599
2017-11-01	0.0177554762640216	0.0720853462303359	0.0959153050779324	0.0795903977867305	0.0746709820388806	0.0776327759294332	0.0528564883046642	0.030272809758417	0.0604495182569986	0.0913805504622177	0.0266744301755737	0.0356924597632883	0.0318515295784287	0.0398849448663734	0.0469566728497809	0.0556651767465548	0.0540554289499775	0.0543835460759957	0.0454595393149151	0.0335776349971536	0.080184369189752	0.0794123937031239	0.0635523888095437	0.0501074559796667	0.0483836975905516
2017-12-01	0.0629860583972161	0.0353836734126231	0.0256944591514885	0.113745081931086	0.0381439449617522	0.10577992751299	0.0110365980196544	0.0183975225132275	0.0449629343644289	0.0484091880134838	0.0529383308086727	0.0590142661849534	0.00989835095329409	0.0202365475069301	0.0228429136502702	0.0749836698724628	0.0231181751098595	0.0216081366246181	0.013610137544905	-0.00765716839743274	0.0302667439465626	0.00832123521489377	0.00600949917827548	0.0184662115145263	0.0372531705064385
2018-01-01	0.0418220924641854	0.0390962419226797	0.0292299277675723	0.0255793627791039	0.0403550761169187	0.0621729536394358	0.117362002703698	0.0492030056988565	0.0542034623867201	0.0400426446569238	0.0526071123160792	0.0485711484952806	0.0487915616755459	0.0406966230638099	0.0446449424479957	0.0458998817527406	0.0376144255008536	0.0306184375151504	0.0388444311804368	0.054333192927851	-0.0076138470488606	0.0158937000759098	0.00804052372842896	0.0532214406018577	0.0241320549002737
