# Supplementary material for: Impact of consumer confidence on the expected returns of the Tokyo Stock Exchange: A comparative analysis of consumption and production-based asset pricing models
Source: PLoS One. 2020 Nov 3;15(11):e0241318. doi: 10.1371/journal.pone.0241318 (PMC7608913; doi:10.1371/journal.pone.0241318)
Supplement: S2 File — (TXT) [file pone.0241318.s004.txt]

Date	1	2	3	4	5	6	7	8	9	10	11	12	13	14	15	16	17	18	19	20
1992-01-01	0.0230036603907858	0.00223109193152252	-0.0169641571757128	0.0225357909848645	0.0241487676393485	0.0163388345640644	0.0325805300123327	0.038122340130502	0.0388314345755976	0.0123815132793827	0.023930040710011	0.0217452431641565	0.0150886840490277	0.00897540471559619	0.0206129815046362	0.0160000700093909	0.0131864260140804	-0.0377969745018245	-0.00415406420698755	-0.00785303455801415
1992-02-01	-0.0665228541423449	-0.0443956680942509	-0.0154681460791343	-0.000320044794598267	-0.0142936881666107	-0.0218045049629905	-0.0163537614970672	-0.0372793907625215	-0.0276475566422431	-0.00995651719533216	-0.0419237294097934	-0.0672294419237142	-0.0251457992431436	-0.0693748352750029	-0.0333325390196163	-0.0633664008800944	-0.0360852696643988	-0.0824964103194382	-0.0753415714664007	-0.0270417190161665
1992-03-01	0.00147167390392591	-0.0603863026010813	-0.0155395927640318	-0.064369446247041	-0.0290536901715891	0.00406216400021894	-0.0506117221840253	-0.0459356103581775	-0.0270945253877073	-0.0642293940205918	-0.0232172414890165	-0.0716505530261496	-0.0288665839500851	-0.040180534112103	-0.0486326490544461	-0.0361976764291919	-0.012784823646264	-0.0423298164744548	-0.0217401815490805	-0.035091573382082
1992-04-01	-0.156982580067777	-0.101390515074003	-0.120374195653708	-0.0959215823970082	-0.117424216339608	-0.0880014691964029	-0.133272006314707	-0.127545143351741	-0.125656366869693	-0.131770213277086	-0.105154636723781	-0.174286179203758	-0.126178913490597	-0.141080406700942	-0.0942238854665794	-0.111879699061016	-0.125526289144013	-0.131262194922244	-0.137711029527299	-0.124671469742992
1992-05-01	-0.0530307776168798	-0.0408074842647215	0.0194151470236625	0.041236994928233	-0.00244352339548599	-0.0140563377560997	0.0112160361477504	-0.0341511780607874	-0.0365423935291388	0.0264429451965337	-0.0411239401494857	-0.077988159250923	-0.0540518096492338	-0.107291722542265	-0.00723552959928521	-0.0349683876406939	-0.007363277879893	-0.074521523343407	-0.0682102785117349	-0.0175803099162931
1992-06-01	0.117008984383782	0.0586710766350853	0.00830357036679536	-0.00468015867294896	0.0260046146616383	0.0744648616439811	0.0421495569089963	0.0190075357967411	0.0416725768266325	0.0531179740572491	0.0629756149597789	0.0184615229290338	0.0665421921503189	0.0365458514024539	0.0634232177897548	0.0677365439103021	0.0486726956233221	0.0539344601956287	0.0510730826270161	0.0740253450387961
1992-07-01	-0.108050952321602	-0.098360555108185	-0.0584282074127156	-0.0485689795181166	-0.0815516416266902	-0.0408183236509568	-0.0724720959468007	-0.0899023143816325	-0.0977760590469274	-0.0609398979245941	-0.0871092426295991	-0.107312555270108	-0.0902692373982168	-0.0725754463503283	-0.0830744742377568	-0.0519912579531806	-0.0686041137071104	-0.0590028097246067	-0.0723098709976825	-0.0489085150344914
1992-08-01	-0.0515719430611543	-0.0745399675534414	-0.0506453690366192	-0.0578072452208325	-0.0479698924354554	-0.0374348470642594	-0.0578913481709106	-0.0607237334808941	-0.0291646459847513	-0.0306046715372697	-0.0580234606516225	0.02148609289591	-0.0538857230516124	-0.0170794663063122	-0.0459323427031196	-0.0351556626438859	-0.0475100844786488	-0.0285411693371676	-0.0443905698859144	-0.025759312677319
1992-09-01	0.129658016742055	0.155447231535621	0.0475511696358686	0.0834545935372775	0.11581297788821	0.0843844897912105	0.140587247891192	0.157776377104855	0.148900570437091	0.144760867668538	0.14038039015201	0.325217607617151	0.143011710343321	0.215019858053594	0.141627649540602	0.149273646854269	0.108477547323407	0.209121781020482	0.225573030705508	0.118492097843953
1992-10-01	-0.0459566024961317	-0.0133192171858652	-0.0689365807690884	-0.04801155953737	-0.0395941818390007	-0.0499855747342262	-0.0553812538153903	-0.0195355415060994	-0.0356435792821203	-0.0448965970148371	-0.0249302990927091	-0.0523036087847219	-0.0127830722799564	-0.0187248337703874	-0.0432350620373675	-0.0432649500589063	-0.0270020946311686	-0.0542798332661941	-0.0675236899085172	-0.0245959044729583
1992-11-01	-0.0443719938251178	-0.0439731071003635	0.01614373953375	-0.0122560847858056	-0.0278564602395754	0.0074118910864538	-0.0180642905292641	-0.0345249376996861	-0.0194356795868279	-0.0301230733928557	-0.0506721923851171	-0.00863164936153824	-0.0293930164275317	0.00250730824696445	-0.0235213510586541	-0.0282695998574721	-0.0262675387515324	0.0199312181080991	-0.0327658708712018	0.00337427130950463
1992-12-01	0.0363765317165222	0.0407620044400744	-0.00732943792482883	0.0159622060053101	0.0338991676899204	0.00792268297867622	0.0143737447137034	0.0201649076615627	0.0140039964836279	0.0322778216586358	0.0148580665280891	0.0103131159176391	0.00226412106051954	0.0121513097042053	0.00653313063887368	0.0163939156510309	0.00547030518037365	0.0208033785945025	0.063531240915278	0.0213467332731562
1993-01-01	0.0543909911118016	-0.0150029978860937	0.00147079924238367	-0.00592091125412767	0.018001646047766	-0.0156107243434543	0.00958769818317403	-0.0194286392161163	-0.0193665228084177	-0.0252362603498485	-0.00549375344870441	0.00207851181668358	0.0356750853273076	0.000946788248478251	0.00244780367599968	0.00739757499556438	0.0292129171460238	0.0113202734738723	0.0153663320404446	0.0121483266980323
1993-02-01	0.0308742662248259	-0.0163033337556097	-0.0139159838254694	-0.00284614251048172	-0.00117456584689658	-0.00682903262678648	-0.0279748710965686	-0.0195095970450447	0.00656073346009998	-0.0277367430044544	0.00801318378683363	0.00869208138437274	0.00765386147703956	-0.00770215274829162	-0.0106525163404863	-0.0107671052366174	0.013854394228355	-0.00443328563930636	-0.0174308867087331	0.00936610310274485
1993-03-01	-0.0405714232879775	-0.0104060005082701	0.0120817265011642	-0.0333851564322687	-0.0090167430553316	-0.00927792678995449	-0.0297284168266787	0.0238114125828506	-0.0171743538136966	-0.0114111549835302	-0.00685874223146685	-0.0226901945885109	0.0187522205009558	0.000636047003717426	-0.0184375377088655	-0.0176043928763104	-0.0131196297043478	-0.024025209554515	-0.0345703807058768	-0.0292080128844159
1993-04-01	0.367166081015082	0.197494734335999	0.235894011596278	0.211855076147	0.318804216389401	0.232247949417184	0.243983749472324	0.148522114958267	0.197959772994905	0.187147800283317	0.246856382137334	0.188717805984177	0.378615505126718	0.153099739710128	0.138673822002929	0.159284960481908	0.091160463398438	0.133226114752868	0.108279513479454	0.114208865982541
1993-05-01	0.229215317450252	0.204547460271127	0.118060283125607	0.181537001998652	0.134972505161242	0.148914814329245	0.176049061348068	0.133956175472843	0.137951209528135	0.138000013945317	0.144003370997253	0.0870481336195032	0.0500657516552888	0.0859736938451429	0.144062833305118	0.11217970351344	0.0586707631171833	0.0940356616025165	0.119798776225991	0.0980352328099297
1993-06-01	0.042073407388296	0.075298580861881	0.0727494487653325	0.0877168585148107	0.021845842126181	0.0688517472093344	0.0532978168543624	0.0665393797028195	0.0840950597966602	0.0635492870391053	0.0292749109878653	0.025676636117856	0.0105264751551413	0.0346265537576882	-0.00161557960932341	-0.014977493354463	0.0607619896665036	-0.0101459932628218	-0.0210389076160711	0.0226081804674846
1993-07-01	-0.0905584285010964	-0.0184930342225342	-0.0327980104027887	-0.0617663011918151	-0.0639313667828564	-0.0414569348076059	-0.0395834722584874	-0.0336234731810063	-0.0561934147517422	0.0108410082476712	-0.0320491273232341	0.0161692378108648	-0.0326494913030214	-0.00618430119098592	-0.0394297942791504	-0.0235255704575378	-0.00418706121082645	-0.0175565849546981	-0.0468532384220303	-0.0399178401671364
1993-08-01	0.0178874519877943	0.00785991328717463	0.0249111201186787	0.010938185862612	0.0409688392601745	0.0571502232314402	0.0309751125162004	0.0130371159876699	0.0151701774876223	0.030040205029161	0.0605895038795535	0.0527538720631562	0.0323671387018592	0.0763491115530341	0.0205694649111988	0.0373900639401382	0.0504507384473496	0.0489760069453976	0.0283551172460952	0.0364887241944792
1993-09-01	0.00506753783938822	0.0263387974323971	0.000499538117526576	0.0245792687858398	0.0300921583653436	0.0371613924278203	0.0614950872398617	0.0241686523968171	0.0209804224328415	0.0102431574337271	0.0311497710507053	0.0134634468331399	0.0244301194128758	0.0460580068707007	0.0363184904646698	0.0110122412646464	0.011320446262966	0.0396014175054835	0.018564959845042	0.0169681220505257
1993-10-01	0.0236532567394623	-0.026881967860716	-0.0303179139933243	-0.0200005884797703	-0.010966852795851	-0.0410967096619744	-0.0485576411322653	-0.0350858941288057	-0.0462622797497534	-0.0541297465057928	-0.0368201281001545	-0.0367552815840266	-0.0632923123719442	-0.0510254558952779	-0.0436347427846517	-0.00967258410067525	-0.0470352183341401	-0.00770754869226424	0.00528966626775313	0.0163907985688854
1993-11-01	-0.0707140585611896	-0.0651117658449605	-0.043770317921575	-0.0748156356955834	-0.0518929671641951	-0.0499897441420437	-0.0183294848757059	-0.0438823430100894	-0.0462769861488563	-0.0190192981829102	-0.0341228403923981	0.00291218995962235	-0.0161011907475983	0.00308316360938432	-0.0182078626932846	-0.0152576700991913	0.0340934152381442	-0.00641928320287421	-0.0163911400464733	-0.0352846537111059
1993-12-01	-0.154197335284065	-0.145800609011505	-0.150101033131181	-0.10998732083497	-0.106073369551326	-0.170767451117111	-0.168693751966626	-0.133704324762838	-0.127356943701827	-0.159372317448357	-0.12622068014063	-0.135083214394891	-0.125535305684944	-0.105167353984423	-0.0720608158795454	-0.0841904921589167	-0.123792935135637	-0.0749181193678196	-0.0787999771898189	-0.0824239885586626
1994-01-01	-0.0257293585343691	0.0149806986356537	0.0131110921351205	0.00382898597077051	0.0469171515647324	0.00359567928670722	-0.00933254316336274	0.0180848783165182	4.89132311801198e-05	0.0186728694961726	0.0194162906855588	0.00935542149149403	0.00699395827913692	-0.0104559763665241	0.00179927281478122	0.00600311921980104	0.0150149770627587	-0.0107986038865831	-0.00743712549891952	0.00343065174268821
1994-02-01	0.151252174921209	0.165114687639454	0.194373441210217	0.179108590639729	0.197278202332669	0.15358953757776	0.189631950276153	0.155848911324236	0.161270409444192	0.157526415317749	0.139059798743741	0.150238695597731	0.144285163114164	0.139759389997686	0.150240652002433	0.167367483338857	0.224259057799574	0.127876413802089	0.199841989109841	0.199845077997267
1994-03-01	0.0318868095298641	-0.00288041778358604	-0.0033561370590376	-0.00248237910620255	-0.0148232686615495	0.00285383078284835	-0.00797668152064347	0.00997810212252201	0.00619219584047697	0.0483225008732454	0.0166572527198433	0.0139721503492431	0.0028915928235554	-0.0170589574773324	-0.016926970129249	-0.00788011255226326	-0.000250898736401782	-0.0042769555518	0.025547329091954	0.0497096864510428
1994-04-01	0.0145548577205285	0.00942160019278372	-0.00108371888750785	-0.00438235224943288	-0.0117189103470085	-0.0381070922789955	-0.026187417831165	0.00779737710617256	-0.00708015582663555	0.000365406623233976	-0.028484139894471	-0.0254660728212413	-0.0325044200260849	-0.0179006083062188	-0.035934715725134	-0.0503502393870643	-0.0507427862637782	-0.0297847639780432	-0.0465665541659213	-0.0081014899772878
1994-05-01	0.0181870870647148	0.0353195180799607	0.0342403095854077	0.0424944713845265	0.0301659389095238	0.0332670451525427	0.0314472477079621	0.030692681975272	0.0372321963007966	0.0136978056797398	0.0357079753128649	0.0182772727302035	0.0352326420977697	0.0267376533206689	0.00803475586185378	0.005529044738891	-0.0139818867415584	-0.00590591871974521	-0.0252351497240384	-0.00500852392335805
1994-06-01	0.040064852579213	0.0682775871492625	0.0669779020673924	0.0652646326231687	0.0773987245490135	0.0533493046970243	0.0701804460127099	0.0806141881744306	0.0678711743660046	0.0619985841575102	0.0818098279491576	0.0858950707985462	0.0645570164275775	0.0622755416522852	0.0423671178864823	0.0748937964251485	0.0594021977717849	0.0388459857504617	0.0656916388708056	0.0578192414957576
1994-07-01	0.0627079674551543	0.0100896121729285	0.0405430619973412	-0.00133049447945838	0.0281212423769077	0.00476087716397477	-0.00107818835624595	0.0165111885251712	-0.00987847990349034	0.0258715403480919	-0.0105843514278421	-0.010157517349515	-0.00492051224486537	-0.0220348362348417	-0.0235795099913186	-0.00810000129142378	-0.0138561044493062	0.00255064661006245	-0.0125134097543289	0.0433689381832983
1994-08-01	-0.0305342164271571	-0.00934506084882496	-0.0208559291399428	-0.0187608943209567	-0.0141622074097521	-0.0221658402543822	-0.000625842487542219	-0.00335305022749904	-0.0145770085558284	-0.0321395330426884	-0.0184033698317551	-0.0358028555956261	-0.0103898570840994	-0.0272970577761776	-0.0170243797620187	-0.0246939341983132	-0.0458450620961553	-0.0197001344342341	-0.02739874619609	-0.051747929249409
1994-09-01	0.0106220696422876	0.00133825100878048	0.01224359268011	0.0140035505216858	0.00925354133135117	0.0272350288851656	0.0201990673798163	0.0118435308927445	0.0133409865277738	0.00678901841721319	0.0199507783388172	0.0148853774307841	0.0324301401396926	0.00398049414768803	0.00156576451366363	0.00425274687326627	0.0415359444484746	-0.00595282375057229	-0.000412598384234325	-0.019416502575729
1994-10-01	-0.0626946089321439	-0.0313898916529953	-0.0494454100833965	-0.0358970789303501	-0.0519615774532047	-0.0439481094541237	-0.0364369085980197	-0.0173581567591592	-0.0377789095327019	-0.0428860355535344	-0.010479401155583	-0.0231220167874937	-0.0292827929108102	-0.0250403376963665	-0.0426410323544771	-0.0198289542904314	-0.0309716046460691	-0.026808833853354	-0.0387649882414717	-0.0509827666577261
1994-11-01	0.00632594949100307	0.0321320132335544	0.0173750445315035	-8.63871291522466e-05	0.00938340265890363	-0.00264973336228413	0.00353771977049927	0.00191101069344821	0.0103236805317634	0.00679918175537617	0.0123568142674461	0.0112077725587562	0.0126048777937424	-0.00833985695726332	-0.0115789578024551	-0.0144165429880005	0.0207202259194821	-0.013683335066896	-0.00239855154122884	-0.0088249891712435
1994-12-01	-0.0371186960987977	-0.0749968493087708	-0.0612404570363806	-0.0340635453881729	-0.0659296045214695	-0.0272433622819791	-0.0384964763497408	-0.0535759409688678	-0.0519909446363644	-0.0256612095821152	-0.0390270194076882	-0.0419523870669788	-0.0490099195940804	-0.0330305338773522	-0.0500913819788192	-0.0302730194965444	-0.05911096210736	-0.0375476435922299	-0.0362925948364801	-0.0677647349462061
1995-01-01	0.0245814992708405	0.0255603998145802	0.0336217651268505	0.0249139447839702	0.0334108053866431	0.030323147703717	0.0435575880149576	0.047382822605732	0.0339302983559798	0.046408253575722	0.0273976556646724	0.0139445288242473	0.0248155310809198	0.0275005695749409	0.016865200196013	0.0192286776568772	0.0312545409715019	0.0155949970560231	0.0588623170150625	0.0243367452948059
1995-02-01	-0.0399181552329264	-0.00857458317473891	-0.0456569227901104	-0.0172643088884541	-0.0366152697672968	-0.0388035505995093	-0.0293140315844493	-0.0224046087403884	-0.0672242942765284	-0.0967041312614196	-0.0579740924978502	-0.0891622494931895	-0.0951454243680214	-0.10305818404873	-0.0886747652645362	-0.0972013990732024	-0.106421310588159	-0.119959159489329	-0.141831717655601	-0.140646243413141
1995-03-01	-0.0877637412391642	-0.0926212602529104	-0.0767802048738608	-0.0864859088422717	-0.106575346548314	-0.0843754375037499	-0.0705879971224701	-0.132263686848253	-0.0928490835026589	-0.0845127047348307	-0.119615773425707	-0.0817919860310466	-0.0886794272118333	-0.0735966453017646	-0.0944486072297053	-0.113250946982178	-0.099333113082229	-0.0867469328628685	-0.0599902202765768	0.00201522591955357
1995-04-01	-0.038840382840276	-0.0634013107506948	-0.00977331824772054	-0.0560293531054148	-0.0521427754775333	-0.0457251052438901	-0.0542239605855105	-0.0728897039961322	-0.0449922982601407	0.000162211673250882	-0.0517261705177237	-0.0340778654615622	-0.0307668540895644	-0.063469153982054	-0.0382596203509088	-0.0647368728407559	-0.0399491828517822	-0.0321960576966244	-0.0672554177112213	-0.0924098619541318
1995-05-01	0.0382813988588422	0.0436899698853185	0.0295635374822886	0.0702171297966464	0.0463534069692911	0.0631327259165332	0.0297205480101275	0.0724429867944121	0.0397608947423101	0.0411711743896572	0.0732060093364683	0.0420463769802495	0.0535836984538723	0.065731411962813	0.0564007325971233	0.0604982210290847	0.0660796095530479	0.0551745348461745	0.0759942811091632	0.065529915126726
1995-06-01	-0.0635076735149612	-0.0693324232291847	-0.0240141001599156	-0.0545844307757154	-0.0654824691200376	-0.0434451294227949	-0.0412024946403772	-0.0875561034325334	-0.067388842814258	-0.0450798144819623	-0.0570631877942544	-0.0472230270919811	-0.069213726842237	-0.0638578414179393	-0.0698395327597852	-0.0890207453372526	-0.0831380016737581	-0.127265406371616	-0.123701986363806	-0.066277939604405
1995-07-01	-0.0346548221352704	-0.0415777244328522	-0.0293801978314489	-0.0905995615686669	-0.0535181555445694	-0.0366863143870863	-0.0150228031542924	-0.0640895940216143	-0.0199474090770522	-0.0215252373254932	-0.0513916190986271	-0.0113710814539283	-0.0268446280102618	-0.0235914198336284	-0.0499431384810814	-0.0679646342888567	-0.0584100048859246	0.000469906871513761	-0.0253667739552615	-0.0976477242717349
1995-08-01	0.162467900772283	0.0871120446468158	0.0396582573716714	0.129200394082883	0.100626958359375	0.0937754879378457	0.0777236142960671	0.123626536751242	0.0940550512115536	0.0663515036732712	0.125250711496803	0.0934441646574111	0.0934315636064894	0.11720946244075	0.104608844037074	0.143598106983868	0.123901299525166	0.132192592082474	0.135934905647396	0.144069307177231
1995-09-01	0.089868541205014	0.0825567157348834	0.0560281268848859	0.0452595257111576	0.100464749673023	0.102433130445371	0.0962824555440431	0.14069818867603	0.155676669900434	0.15502489716665	0.0931859009229383	0.107524133605124	0.118856363474993	0.140994619021375	0.147903843839892	0.158531235337603	0.153021339871288	0.143699937009831	0.155628374178992	0.102427831892616
1995-10-01	0.068275957677255	0.0153506964948191	0.0168633164470242	0.0229420704706151	-0.0216019681760019	-0.00100929787145743	-0.0115735920614955	-0.00813287787046657	-0.0109496640467191	-0.0154320730134965	-0.021001741335786	0.0107281075033969	0.0209999319330187	-0.0191359799664538	-0.00238070361828759	-0.00228119379870708	0.00167425014068995	-0.0358030153409706	0.0272790282321339	0.00459527507934046
1995-11-01	-0.00113267350429649	-0.0253058199041594	-0.0144187511710749	-0.0248267321409475	-0.0154149455851373	-0.0149921488390911	-0.00658388433367871	-0.00819450066784215	0.00265687616814664	-0.0270776455323645	-0.0155654742845403	0.0110329320810939	0.0135494059351429	0.0124513946085302	0.0195304807238257	0.00858308051287536	0.0302250411091508	0.0253411132670873	0.0840543322148406	0.0398220423821618
1995-12-01	0.0524516052688111	0.0399854955638341	0.0438879305635788	0.0913789368738664	0.0864668639553697	0.0470858914518118	0.0505099270643029	0.108551996121394	0.0572667213854458	0.0444749581465652	0.0661921736501011	0.0541048139538668	0.0572878062071729	0.0620235402219227	0.073231025062132	0.0633591748532408	0.0678757377698403	0.041688643485894	0.0129931940998737	0.0117964078568289
1996-01-01	0.112203891053155	0.150470812783131	0.164018928866581	0.118139724192536	0.123440241498294	0.0491130629151134	0.0861033305014094	0.0749040750156523	0.103559900596375	0.0612456172650715	0.0664339423359081	0.0461358494337938	0.0518831807133328	0.0402329023247473	0.0665413943303294	0.0352469631106199	0.0660567579120418	0.0490914401968332	0.0303321775784927	-0.0152850399062202
1996-02-01	0.0809950634548913	0.0731447102192441	0.0279319585235266	0.0874780043645321	0.0878237455657419	0.0595072400436401	0.0735417535072333	0.0821509025213397	0.0191991744813415	0.0469538866113637	0.0495251880469383	0.0697353605190552	0.0442931431776397	0.053369293385267	0.0508449553527839	0.00353107739090094	0.0261331429873631	0.0125586127498763	0.0193008119965776	0.00811525581524295
1996-03-01	-0.0211018390719933	-0.0203503923994749	-0.0694037957704357	-0.0479409752170546	-0.0532839134456755	-0.0187143383749752	-0.049962585081923	-0.0216825660762335	-0.0304267931655478	-0.0277222891767597	-0.0392478912202756	-0.0270729018433577	-0.0339584289915532	-0.0197354928224669	-0.0581527622590467	-0.0469114988235012	-0.0435786324685194	-0.0242710102686796	-0.0389910814540518	0.00191389659319549
1996-04-01	0.0493503514358529	0.0700754339327384	0.0728685518488689	0.0776293490569089	0.069544208716502	0.0705169992323894	0.0488681500035943	0.0592333639439157	0.0657488306013167	0.0750108431307113	0.0767150044301729	0.0617790833391049	0.0625585062190274	0.0481989248682123	0.0796619252868882	0.0651791168845872	0.0585138512073161	0.0614985703188734	0.0369156668294904	0.0193863156733412
1996-05-01	0.132857312770315	0.101983992232944	0.0807297371692924	0.117973265438223	0.0748862178179851	0.180925684619231	0.0803513120250695	0.0799075014313394	0.0314723970661056	0.045747701170757	0.0481738471307161	0.026023837623707	0.0438899257872549	0.026696334658887	0.00972402239345759	0.00495436665442255	0.0105252365843982	0.0153093603442247	0.0479322214274356	0.0728419134421141
1996-06-01	0.00868591238650268	-0.0250423294081426	-0.0128711755934077	-0.0447146220798982	-0.0347957352982126	-0.045315295074622	-0.0321297301192014	-0.0199904597750629	-0.0300704464722155	-0.0241678218674378	-0.0198587789817511	-0.015673639891173	-0.0117897025968518	-0.015004989527359	-0.00894071781981051	-0.0314373741302157	-0.0207488645283931	-0.0284851879650689	-0.0449408308945427	-0.0473635956478945
1996-07-01	0.0226909902409398	0.050113685546919	0.0297082293449347	0.0445121967671066	0.0360794912164796	0.0402587466099041	0.0686240427611803	0.0612653814781593	0.037204275431444	0.0488756218140751	0.0194954425971312	0.0228071848146878	0.0405418323571355	0.0287046836338178	0.0516129625690722	0.019668207432296	0.0338629088878679	0.027421569553934	0.0347956988694406	0.0178113483975298
1996-08-01	-0.0602660536728939	-0.0908567459450233	-0.0748973636665653	-0.0718282543716321	-0.0865827638904503	-0.0481278518386123	-0.0672595239995256	-0.0788984914828881	-0.0940873667052562	-0.0470238342855108	-0.0544172052526659	-0.0566802786427978	-0.0565892471078585	-0.0553710896044887	-0.0643034939512175	-0.0675729228679744	-0.0707988611479577	-0.0626991126583322	-0.0587482290714619	-0.0688945538590227
1996-09-01	0.00390017499813761	-0.0521852165082299	-0.0331992806632482	-0.0368219618735123	-0.0368934764816843	-0.0162682048306208	-0.042149963003984	-0.0275247824172448	-0.030038608256987	-0.0411835308915759	-0.0442932496476459	-0.0422656273145469	-0.0458964100724128	-0.0428275544758189	-0.0285189517025696	-0.0182222882750549	-0.0121978055835752	-0.0253823526268123	-0.015934614939017	-0.0474453745342826
1996-10-01	-0.00497157958388687	0.0329024195207155	0.0113985754584608	0.0260506846689024	0.0328396178021783	0.0427597606240418	0.0331207993025785	0.0554822945647095	0.0656880428429757	0.0457804253350168	0.0364705894114024	0.0526874231850942	0.0528364583778905	0.0498080508459025	0.07750713292598	0.0608247455628204	0.0522034233127431	0.0618472006164409	0.0556042914217408	0.0735999873128866
1996-11-01	-0.0347450455173896	-0.036906250097909	-0.0567565299345917	-0.0512030591719382	-0.0513028483829639	-0.0437782042244227	-0.0429955877557813	-0.0430126988226047	-0.0366109287148696	-0.0483248443579764	-0.0292508298943412	-0.0333826376565913	-0.0376502175375628	-0.0359934696006304	-0.048479884273898	-0.0427394075289205	-0.0275417146315779	-0.0384897959733627	-0.0364935606284392	-0.0241442901588506
1996-12-01	-0.053433876893198	-0.0544531835218489	-0.0434634181644209	-0.051191027846566	-0.0335764573870919	-0.0160955742091008	-0.0298961386978637	-0.0461532609124104	-0.0428374876464182	-0.019918042225271	-0.0305287584766736	-0.00809508398511976	-0.033794321523684	-0.0175001323432611	0.0222604482989252	0.00257456966943362	-0.000909992873992345	-0.00830154259132747	0.0182074871814358	0.00194979784653482
1997-01-01	-0.0605118462030188	-0.0940606995491593	-0.120725484145419	-0.0641709632454429	-0.05957264670732	-0.0856089081233089	-0.10303134004812	-0.0314955872424926	-0.0647153921468627	-0.0312656374180746	0.0129751018511747	-0.0615327210360412	-0.0266174831357193	-0.0435392790003032	-0.0331093940408784	-0.0429249459499416	-0.0231321065443979	-0.0224535174890315	-0.00241214393896651	0.0580984038363094
1997-02-01	-0.0970835958398383	-0.150708668140276	-0.0949889814232079	-0.0437098629835925	-0.112137395076322	-0.0865607668178894	-0.152565141394317	-0.0479801519054537	-0.0593657105151273	-0.0689241892535481	-0.0139566049874228	-0.0560501263833824	-0.0167269096881882	-0.0541619268595216	-0.036948164484019	-0.0555851663163477	-0.0413058486836613	-0.0232822798160446	-0.0290217065695222	-0.0640883056059963
1997-03-01	-0.0168528511011884	-0.0653521459035308	-0.0119783466169733	-0.00146492397442341	0.00725463575635584	0.0214212264980587	0.0377735412173118	0.00525207373331315	0.00042352100669823	0.00418420167739346	-0.0100811879962378	0.00931259403265345	0.0176819736634116	0.00237006880577097	0.0230210422710133	-0.00209717859874105	0.0150118838779305	0.0676022134557832	0.00142589442378014	0.0245036365966769
1997-04-01	-0.0394302364604626	-0.0912713994023921	-0.0508122793375017	-0.0147083883934289	-0.0494278675805031	-0.0100717459089782	-0.013195106593963	-0.0135754244973166	-0.0361222817944549	0.000223003554910221	-0.00552878020277948	-0.000404867605287621	0.0229668073115747	0.0158539551301552	0.00130496332676903	-0.00521292865049211	-0.0231947583633153	0.0077871803346189	0.0124917812407167	0.0123669814732041
1997-05-01	0.0136315091224107	0.0649993978433221	-0.00943394781189542	0.0489114773858923	0.073999927780255	0.0538283669810316	0.0409643290144264	0.0540896697171218	0.0624402319440831	0.0695966800491837	0.0976760328728863	0.0364238406739598	0.0546078439937611	0.0827487058973064	0.0653734894508813	0.0797855224367379	0.0430921902597269	0.0920359502993841	0.0990512337869092	0.139174570357188
1997-06-01	0.118446068642231	0.0868423000839818	0.0846774085744627	0.0649556456705127	0.00717114593703143	0.0680371587717734	0.0733085851255035	0.0570057622413765	0.0291915987063779	0.0283697226426473	0.064109905203671	0.0286578104191312	0.0465284749378297	0.0431016070007223	0.0475897968321084	0.0388965218593651	0.0329588371030715	0.0364279123869857	0.0504019804580524	-0.0275926150609045
1997-07-01	0.0105309440969839	0.108792394714053	0.061253768649937	-0.0183345831761609	0.0761049551564025	0.0191573581793479	0.0619764112222933	0.0353965218936921	-0.00126394559957557	0.0138975220320408	0.0195721134153054	-0.014267004102313	0.00391406380904652	0.0128657314244005	0.0223568796882793	-0.000295104702215408	-0.00629965733594341	-0.000605620647221356	0.00540935132065423	-0.023774836140792
1997-08-01	-0.132763575085346	-0.0737822023697147	-0.0768670682979543	0.0112115690079946	-0.012728321382141	-0.0523033758284986	-0.0225965282355836	0.00653176698476879	-0.0865716094825321	-0.0415776457493782	0.0484468561111194	-0.0141123320648519	0.0456326867428368	0.00287573584809382	-0.0123823095189842	-0.00975280916696961	-0.0165372666498749	0.0942963539282301	0.0695350389728737	0.0612530811070487
1997-09-01	-0.0565818172674648	-0.0350985871575225	-0.0568698637335371	-0.0933051052568966	-0.0459536570430714	-0.0603680218731272	-0.0584215045249535	-0.0845056047441248	-0.043680185890719	-0.0859220374557849	-0.0793787940069119	-0.0540927532678566	-0.0892758698864818	-0.0755791542680367	-0.0788877372953663	-0.0854616135882749	-0.0810620347465088	-0.104135602892942	-0.0849308114212294	-0.104560476863688
1997-10-01	-0.152965725069904	-0.0919612011602301	-0.114731936880107	0.000832718123765796	-0.0598684758192974	-0.0585690162293799	-0.0102398717580939	-0.0215083338407843	-0.069262722220072	-0.0675446889985421	-0.00771260441356753	-0.0219218273184936	0.0238696324834617	-0.002400244225791	-0.0285614491447523	-0.00719298799922214	-0.0569690854657109	0.0523276827334142	0.0296113324188303	0.157273508667519
1997-11-01	-0.00648234932033946	-0.112913220386236	-0.0695111410655097	-0.0334441513636903	-0.0423824799474632	-0.0728012409044896	-0.166644007924295	-0.0731160766009348	-0.00870958370613355	-0.0411942313520677	-0.0481452419262413	-0.0193834117908701	-0.0460285842316082	-0.0361439191629624	-0.0154594594600216	-0.0342214932157406	-0.0466511465798382	-0.0662874569616219	-0.0823094762772326	-0.0834604738136725
1997-12-01	-0.153384342166104	-0.057525472375847	-0.119927533396525	-0.115617683906128	0.00981462013267427	-0.110575785173837	0.0929538043155593	0.00248309825932256	-0.0580821095240067	-0.0415455749301848	0.0184149479233453	-0.0655446925840039	0.00891488023406672	0.0245775766831313	-0.0172178224795578	-0.0124479150919037	-0.0175575334722697	0.0706397217741435	0.0230666422037281	0.0862678860934478
1998-01-01	-0.109724381766431	-0.154092768596698	-0.155109497009611	-0.137322177148777	-0.177923591084127	-0.118530951474342	-0.173293906743652	-0.144763445066207	-0.139660472562895	-0.127870253775099	-0.165161335218055	-0.199910805694245	-0.189221019400321	-0.202522092933172	-0.165469941400762	-0.0983536189504795	-0.0702676125521817	-0.0686910315069185	-0.0560083930371667	-0.0037947512487472
1998-02-01	0.685404669099647	0.511463679580381	0.402856254011048	0.351352426855053	0.372481896510592	0.300933364527999	0.322464288581038	0.231558463958515	0.240514700442343	0.142208981123373	0.195191124086691	0.239122082096732	0.19754715034427	0.190526601697385	0.176368767248063	0.112653054960681	0.0876683535131401	0.0584677977363369	0.0842812634040038	0.0198221495269207
1998-03-01	0.18584226197103	0.200905281999087	0.201896914043659	0.147968125697167	0.242373939658055	0.145003241122898	0.135610974493652	0.092450075186129	0.102569720609097	0.103182705664879	0.161420412572739	0.100457204604437	0.0891216289016993	0.147915621891291	0.0821936801563888	0.0493858968533248	0.0422465544603516	0.0293961394899744	0.00159781785848891	-0.0311198356750302
1998-04-01	-0.180264608667039	-0.222624131495607	-0.144882171904717	-0.146960085085611	-0.15442400807541	-0.11425313971567	-0.134378161724677	-0.109669237975839	-0.101301882344674	-0.157358686370087	-0.159606096368007	-0.104388268619641	-0.0717461899394672	-0.0916284758587594	-0.0562585142032789	-0.0387745593586084	-0.0288772557748194	-0.0582124454636918	-0.0260956901767762	0.0287291573020711
1998-05-01	-0.0332038991015827	-0.0176521796504959	-0.0313558422790468	-0.0213738147991996	-0.00802395481966837	-0.0337509348645553	-0.0408381675760571	-0.0361729677555134	0.0243386643235099	0.0128196453548123	0.0192391281852026	-0.0367460470411927	0.0101333934141911	-0.0148660980749131	-0.0227555858229985	-0.00576633904291629	-0.0415711081367526	-0.00576930116660403	-0.0039999321957654	0.00524389742368809
1998-06-01	-0.0278552598019056	0.0270187789326786	0.0386404567076492	-0.0269459608920063	-0.0568611059640998	0.00926376005028106	-0.0120681785562177	0.0625137880786347	0.0138017882316246	-0.0404592341329078	0.00175080193007508	-0.00704940913916431	0.0400678836871034	0.0201173375480558	0.0191723749846968	-0.0250728268582945	-0.0167497829238881	-0.0104958726534522	-0.00693656716446395	-0.0208288010741995
1998-07-01	0.0668199337019488	0.0822063017280118	0.124445779616172	0.0486357176289152	0.0393643316050422	0.115474968826882	0.115801163295872	0.15713119169341	0.10162608436809	0.0823590127867938	0.131992005725794	0.0978286824107632	0.0731505549811646	0.105755810424278	0.0628180586857853	0.0890017999000475	0.0763203604937826	0.0813910095668581	0.0380076235119082	0.0358944704547976
1998-08-01	-0.00108729717120921	-0.106596482814857	0.026499870948907	-0.0206685531524175	-0.0304119002418434	-0.0196105769008904	-0.0432178301653384	-0.078581306713729	-0.0225573863912856	-0.104304453787095	-0.0912753735177493	-0.0882219406527082	-0.00187938828370777	-0.0285168850641177	-0.0298593897068983	-0.0151216547705604	0.00357472151220712	-0.0217779643164766	-0.00333331083518857	0.0351522438918627
1998-09-01	-0.0892421038863162	-0.146505326090194	-0.115464769491338	-0.0515379381553996	-0.136289980799789	-0.143475494602914	-0.104466897380431	-0.107180827760274	-0.146209239281074	-0.137204555456037	-0.144254724465549	-0.106833320446587	-0.0977031888418167	-0.0805056177223011	-0.0880998838236453	-0.0992741267053751	-0.092615614788708	-0.105541283500015	-0.109031283414537	-0.085916325694527
1998-10-01	-0.115518641637497	-0.204385508200346	-0.15030393282441	-0.0728590058504008	-0.170882150124461	-0.146922049127026	-0.124601425536912	-0.12627529776763	-0.120384454384729	-0.140699885861003	-0.116548272981725	-0.155486299369316	-0.060373323406829	-0.0754979345730933	-0.0572281378164244	-0.0507178360657314	-0.0673424983481719	-0.101021893699066	-0.0512065991154214	-0.0561180952756104
1998-11-01	0.0644660342071829	0.368784907973911	0.171877451279765	0.134118677206539	0.413306329985486	0.105383368796983	0.104195519887972	0.165257662293116	0.104666341591054	0.251008231240842	0.161973899880331	0.265256913288847	-0.0188518417761524	0.0673678747500944	0.0748514824369817	0.0788752839715364	0.0389597147904842	0.107865876644152	0.0491766266931271	-0.00209760812995163
1998-12-01	0.246895858047405	0.0503550508199988	0.126203665938379	0.0655494495602178	0.112987177341386	0.130031332555707	0.0800977853368474	0.0666507124751084	0.145675058025097	0.0677651910856431	0.0703209290178993	0.061255869280419	0.0986282184134917	0.0612100319423571	0.0587033394264066	0.0817860596713878	0.0835656059438021	0.109576546376602	0.0855088873088011	0.0973098166368386
1999-01-01	-0.0810325660171985	-0.11748033804452	-0.0371924948609131	-0.0564716583050597	-0.0269308196462367	-0.0685778036192498	-0.115913965600052	-0.0436514018328737	-0.0363066816060387	-0.0151133022060683	-0.0661408672006111	-0.0209731998809688	0.00228489381731208	-0.00104052228888559	-0.018458462445639	-0.0359955906530506	-0.0330328841672205	-0.022857852420327	-0.012211214150785	0.00826285245390989
1999-02-01	0.0502597870495143	0.02835144124298	0.0754501998388982	0.0643139441946915	0.0060724480741569	0.0659077696998465	0.123369394045909	0.0469802120060893	0.0135623178635481	0.00216146956831649	0.06156286112513	0.00963392245048123	-0.0153682278998038	-0.00449446763214205	0.0697179402654741	0.0102278271627973	0.0108032472042479	0.0708451378041268	0.0164570804240202	0.100391710290928
1999-03-01	0.0425444225668842	-0.0415577379023474	0.0236909189681514	0.00104012021429722	8.46940217224519e-05	-0.0124710222621345	0.00993779611080359	-0.0324553831697529	-0.0165289438296993	-0.0075988702833729	-0.00364509766348152	-0.0263962692481641	-0.00453600898248034	-0.00542814656282042	0.0076070922940366	-0.0116459441622701	0.00172972056448426	0.00538787034114833	0.0258780324935466	0.0615642894954476
1999-04-01	0.325550865479499	0.336275243040707	0.260167192566056	0.237444735419765	0.145345098433203	0.19261193059672	0.169559927716279	0.307092135622733	0.14780227641019	0.219817345610107	0.207541056717304	0.155345878495228	0.187081510076997	0.190327768291173	0.180257908626272	0.111804032806758	0.165726133973312	0.159098511150765	0.172991035319555	0.331527289302929
1999-05-01	0.0930119194598095	-0.00337921298392326	0.0415066597871603	0.0265761182909217	0.0403876462342362	0.0276152021469805	-0.00767504796327602	0.122775530012827	0.0466895380203645	0.0570897334351484	0.0601810306151121	0.0411472386581637	0.00819557464975084	0.0565328588064634	0.0124250453190531	0.0195672414204824	0.0245790190200741	0.0670795049600833	0.0556923526812834	0.115201281230599
1999-06-01	-0.0560322400052858	-0.0486783942006468	-0.00766676075330527	0.0191004949313007	-0.00124811113307788	0.0216522601994043	-0.0552265242524745	-0.0385838425292993	-0.014171872250452	0.0055928116613137	0.00431038929264561	-0.0203873172503437	-0.00572933271279927	-0.0104006615551532	-0.0160346301788512	0.00991811408831596	0.0440438538685486	0.00481638278288802	0.00377514397315205	-0.0454670300050776
1999-07-01	0.170205761890622	0.0996315930592216	0.169488128344817	0.205566358490354	0.0614702749474928	0.116962264477204	0.05697828144781	0.0966273332584877	0.143060214895546	0.187247361096242	0.0602547489884486	0.074461705496732	0.116906236696433	0.130298832353845	0.150140125957054	0.0554269483292684	0.093958417990708	0.12166834838411	0.111070497220066	0.410135089151593
1999-08-01	0.12261598186773	0.0523182313540993	0.0693209995804843	0.0227245575898383	0.0466037431278661	-0.00339008891060155	-0.0272159280961345	-0.013936984878786	0.0296626456456352	0.120021192939149	0.0173903616419085	-0.00758608141435545	0.0112457081226737	0.0218071482434326	0.0237138385752963	0.0173525272782687	0.0636762753193319	0.0215823299466593	-0.00122530859474557	0.0886935899211162
1999-09-01	0.0339514756798352	0.0521177223586862	0.0518034666651869	0.0370553186171336	0.00458914961109601	0.072767336892355	-0.0115627333948911	0.137491430473288	0.104885599482489	0.00632803499549776	0.128867709773665	0.0226253231426778	0.0257707651223338	-0.0101981826662405	0.0479081132866619	0.00290788934167962	-0.00974432040418579	0.135061045405263	0.0653660107790238	0.134947077433684
1999-10-01	0.0625096198478533	-0.0178572487380092	0.0941305804903965	0.0621610624415012	0.0193523033348017	0.0213016950675659	-0.0232119005109498	0.054061561642621	0.0468358085461847	0.0261007612975164	0.0267335756752598	-0.00427441033669498	0.0421846250861559	-0.0117100570816813	0.0365754359226673	-0.056972645165753	0.017783046956183	0.0594828638834034	0.0597992985719462	0.07709547239133
1999-11-01	0.0965736220942556	0.0631211696534662	0.101194907965246	-0.0181923981179757	0.00390108822694358	0.0284820292032949	0.00721867316042287	0.0475898775544745	0.0223062181447571	-0.0585093908858557	0.00138985176723063	0.00909586086721947	-0.00609252155202409	0.0501037442876448	0.0110343067389002	-0.0363596034154289	-0.000591236339224171	0.0116174886165984	0.0922279189902418	0.121432259988987
1999-12-01	-0.0487848378644524	-0.000861396163103926	0.106446538653398	0.0975404696297116	0.112653648720503	-0.0405607250285744	0.00255752802356836	0.00802553990620875	0.309172576734303	0.0194075309507125	-0.0370816550370507	-0.0329734471997409	0.150696326732848	0.00930825560783966	0.0481901262974666	0.0586057047596994	-0.0439978625061463	0.0648212855833102	-0.00835349911118088	0.328556297896819
2000-01-01	-0.0489565761200687	-0.0290863171454728	-0.0791351383245218	-0.0626202230091323	-0.0500275794533612	-0.05552601328225	-0.0840462168491352	0.000506420940060155	0.0561055577016254	0.290652771688073	-0.0754915480416612	0.0864861094726716	-0.0452175114966493	-0.0613304159244592	-0.0348221456504763	0.274545639937024	0.224223626320144	0.301845230477075	0.179582716650952	0.317701766551425
2000-02-01	0.0910002378084008	0.0102100385125215	0.0654594070413205	0.06790362152294	0.0791640375256084	-0.00940910635804313	0.0770982682990764	-0.00785944459191885	0.027069522438196	-0.00342657206919586	0.0808948023718194	0.0487009885037383	0.0615356669708348	0.143752049840119	0.13039113898611	0.0469651316354101	-0.0782814177747393	-0.00842098580879763	-0.0516573917959019	0.00183254124176267
2000-03-01	-0.0145451284976728	-0.102498281573587	-0.0515477110525571	-0.0324339956034415	-0.00667001496068809	-0.037791744095779	0.0213066970724369	-0.0289345499800998	0.0481211473710208	-0.0289111020044551	-0.00815345275771179	0.0286044920840562	-0.0231712842731538	0.0352338344154956	0.0606953570839328	0.141702422193708	0.0423891991627792	0.0798705990942189	0.0652379364599911	0.296700806852249
2000-04-01	0.0901668281893049	0.0802050923185782	0.0560943301226997	0.142526480862895	0.048996823862822	0.0870097369714545	0.0419664185837937	0.062226351841277	0.105823628730288	0.222727734813037	0.139261497435985	0.0257450068333736	0.132248454274512	0.0274194166557392	0.0166820152427409	-0.0362696683962212	0.0343642798310474	-0.0519337776426612	0.0123437308228342	-0.277672703985711
2000-05-01	0.00685614039786365	0.0658853168002037	0.0479639617626299	0.0422485114913594	0.0067364658545647	0.0137272594547605	0.0524761173469474	0.0643665223858952	0.0109211337702718	0.0228692454719259	0.0477441180282085	0.0319717443684971	0.0211244780403804	0.0147923823397098	-0.00778820728076353	6.40049359865749e-05	-0.0844033116716571	0.0450494175709647	-0.0491995732815529	-0.0221718697475609
2000-06-01	0.0776066273400517	0.0693794928231833	0.0703256861727814	0.0314262188460142	0.0560726837957526	0.043006288212758	0.0109825685148827	0.00476523275682382	0.0152388897234449	-0.0956925970254356	-0.0288096045502633	-0.0327273902499225	-0.0346671341837194	-0.0111944549005648	-0.018139787786865	-0.0530070557285817	-0.0902281181057716	-0.116114532637494	-0.201058297574213	-0.229873210341144
2000-07-01	0.150028499116025	0.104759996600442	0.0776763428775137	0.121699781291591	0.0387341250162549	0.0658095710899694	0.0968036074938642	0.0548311372801466	0.0883320125611632	0.0204032077842472	0.0540598954998867	0.0956966830806094	0.00670581956000795	0.0891037645600681	0.0774177872443496	0.0626399446180857	0.107177285581046	0.111738560956952	0.0101417000942483	0.00857993259716409
2000-08-01	-0.067555258245074	-0.0563503409534786	-0.048110493581834	-0.0402834732333298	-0.0287570002737543	-0.0459392856757607	-0.0543241095946202	-0.0393038746754477	-0.0545905157880997	-0.0359088749793662	-0.0276998071706516	-0.0507936123817034	-0.0549466019465777	-0.0542992294975189	-0.10882035492659	-0.131844921247626	-0.0777693654442258	-0.0727227459119861	-0.0743202269721681	-0.161684645483348
2000-09-01	0.0215886402391473	-0.0096935472714974	-0.027608400328711	0.0166432027119432	-0.0599816687432363	-0.012461832379587	-0.0204879789859151	-0.0313934928639878	0.0432950235128728	0.00278069543524804	0.0139577719637873	0.00468785095557144	-0.0456132929473959	0.00558268277261982	0.0726128271609751	0.0429014988692783	0.0451372836475567	0.0605550727288695	0.0335395302573681	0.204536890335137
2000-10-01	0.00951066720523058	0.0388198887682193	0.0501722805348766	0.018813728819564	0.0136561641933456	0.0277391280752034	0.0144879973152336	0.0363765356169184	-0.00261798233560864	-0.0511378389164723	0.011510985310432	0.0159564538444146	0.0806858888291559	0.0308265604757977	-0.00159575595115125	0.000868993124459991	-0.0988736831014137	-0.0952380440659396	0.0589507213968126	-0.0639906994211244
2000-11-01	-0.0289085576214199	-0.0197980369106266	-0.028014010784596	-0.0105178188827637	-0.0366704688885344	0.00383785582850806	0.0106715780616278	-0.0121030777347411	-0.0255763381691425	-0.0151562074763497	-0.0513143821483921	0.00512285440373064	-0.00595473209200799	0.0354439895453634	-0.0684651826896183	-0.0752702482658952	-0.104932540073432	-0.0685357341778465	-0.0695832373557609	-0.107888356257518
2000-12-01	0.0316779594553931	0.0636714032964686	0.00543963938800684	0.0456749955278731	0.104048004473248	0.0306257491768475	0.0587713362993541	0.00838752557681992	0.0455436270035486	-0.0472172299592368	0.0297847471770128	-0.0354020501250145	-0.0172981423962023	-0.0145344257361385	-0.0337137138458444	-0.0465589924088509	-0.0679113829013804	-0.0660728524655785	-0.00529366544828901	-0.133599822045755
2001-01-01	-0.108228198322919	-0.0906607869319935	-0.0903579048048714	-0.111059888188306	-0.0592703191657176	-0.265151176074234	-0.0765766499853969	-0.0394486216481778	-0.0623773538435698	0.0350902136542244	0.000523857040421864	0.0393893493812295	0.0506316632309437	-0.00552174483420916	-0.0492876444013698	-0.00552437596358664	-0.029861861095917	-0.0360308338338844	-0.0604277897414232	-0.0307370947833952
2001-02-01	0.23318251886832	0.0479877527331904	0.0318494837102963	0.0337005404855489	0.0367943100530298	0.097761056746407	0.0876250764146549	0.0434336251932134	0.0701812336205896	-0.0556008861812041	-0.00980229619691087	-0.020916599194948	0.0161305208842188	0.00877883361969363	-0.00154565541474968	-0.0175339183337689	0.00694350487016502	-0.0155142055385201	-0.00909327751289186	-0.0125284816260048
2001-03-01	-0.130494497198158	-0.0904221575500052	-0.0704321164361443	-0.0713132007039512	-0.0960020782351055	-0.0898104201096911	-0.0100611038332061	-0.0517304249932119	-0.0800204300542493	-0.0280770264148903	-0.117075135972041	0.0196315450894328	-0.0338506010685997	-0.0290108154850578	0.000953620921757772	-0.00898475761202235	-0.00928346275640535	-0.0245842764488911	-0.0327068860047528	-0.0563920263994853
2001-04-01	0.0146377317786394	0.0152117038834797	0.0467714511482112	0.0742621255293213	-0.00180788785109471	0.092217580765171	0.0905658357927086	0.0580429639682574	0.0419962811666259	0.0244860759262587	0.0745172731837299	0.0402768766881436	0.0871461702272412	0.0924783322935726	0.0746942714669848	0.0219325012818772	0.0547441544263395	0.0306606500824836	0.0430508213633617	0.0666311146804457
2001-05-01	0.138963560783079	0.196372093438625	0.0729635852145346	0.18138312536657	0.164938408598874	0.178354117007968	-0.0121261072238353	0.128826080657873	0.183081049902004	0.0695852863728861	0.0333250510768797	0.0940504943804141	0.103090194928498	0.102230612319065	0.14890068040195	0.102435539675922	0.137925249893314	0.146182010192715	0.10086863568039	0.0930925956868284
2001-06-01	-0.0936422319608135	-0.0634881090975119	-0.0680225799864293	-0.085842738814458	-0.064172041705746	-0.111912609720526	-0.0125806224378817	-0.0288427273739091	-0.10649833408656	-0.0382678409440065	0.0219833983180013	0.0168183736834042	-0.056540753165667	-0.0353713092281908	-0.0765611065726246	-0.0336266796033942	-0.0468175500509021	-0.0549754958644725	-0.02797748171568	-0.0418188027551524
2001-07-01	-0.0886135552512855	-0.0629193760377565	-0.0811425748845164	-0.0528179106056674	-0.0157915719421781	-0.0722083584852732	0.0677614171575091	-0.0295943522090646	-0.0497215653186473	-0.00371216504426721	-0.0344103206448366	0.0262797771316467	0.0788175587172467	0.0195343979489531	0.0233128675020476	0.0343885458100048	0.00322324158842716	-0.00354278982444286	-0.0016484368791085	0.00148460280786935
2001-08-01	-0.0819902981650473	-0.0542704732108099	-0.0909496135711352	-0.100611054956552	-0.0839342792622896	-0.11888871509378	-0.0691203599846933	-0.0212576746803856	-0.0104259468687509	0.00894726877692417	-0.0653087659175991	-0.0378128769937011	-0.0223404016484529	-0.0406430508344251	-0.0393333719092507	-0.0378165631277975	-0.0523712308273576	-0.0247631197015988	-0.0516053117755943	-0.0606126134085936
2001-09-01	-0.135295472113526	-0.205509157181542	-0.141321523658485	-0.146832673365088	-0.127939977982639	-0.207126859963018	-0.112833948833867	-0.0777268027248739	-0.0924523685817847	-0.0607544217005739	-0.0264272233523704	-0.0476460145845222	-0.162144461294206	-0.07491543085388	-0.0760788167262209	-0.0648411354043472	-0.0726119682646244	-0.12048249084171	-0.0678402410244064	-0.129808721473044
2001-10-01	0.00209742992017916	0.141308597529069	-0.0336872400581591	-0.0587414417307838	0.0309651660941724	0.187405728584198	-0.0761211070447422	-0.0217682941545529	-0.110906889239929	-0.00735734366715469	-0.0852395353825676	-0.0220466214715847	-0.0147855143873137	-0.0174782772179156	0.00248063417428501	0.0181211043995137	-0.0168559046087051	0.0125032218186885	-0.0233034946217889	-0.0509185241752498
2001-11-01	0.0702213892883364	0.0668215271250242	0.0531109308892913	0.109561342550344	0.0337832394032888	-0.00323004523843874	-0.0605482670209224	0.0343233936140497	0.0866663179381115	-0.0164515461399213	0.0149047450574123	0.0212273026204395	0.0595625045423704	0.00825028601668445	0.0415763706382692	0.0113202489662073	0.0101488484095998	0.0349189904072265	0.00624691524048956	0.0476404616479551
2001-12-01	0.0270511441596301	0.0234254307202397	0.0503883728188426	0.0753481044375313	-0.00997825668019216	-0.0378341940735184	0.0212181176437714	-0.00705192610048742	-0.0180139296347409	0.000142971641707495	0.0133006100273784	-0.0144338975620372	0.0186667638628076	-0.0031816901105852	-0.0234130842518491	-0.0476936709850291	-0.00856750820996285	-0.0360978207030145	-0.0632973342675241	-0.0063662119110456
2002-01-01	-0.0809578472615954	-0.0852526886380149	-0.031489044027394	-0.00502988490987441	0.00932615053750992	0.00490214359206335	0.011766310836313	0.0453635258028667	0.0394915352757802	0.0336502731296844	0.0151254010803256	0.00450909343846245	0.0571273426652454	0.038943698012267	0.0708769283173691	0.0086925151958928	0.0124844438308341	0.0160187935144646	-0.0227168110289477	-0.0320073789931081
2002-02-01	-0.0958884971041047	-0.117307086778294	-0.0958836024256723	-0.0538307481434869	-0.0383392181692533	-0.0717194732355738	-0.0997706215038765	0.00979612304202263	-0.0772430216860219	-0.0350207825501944	-0.0884547731059781	-0.0420047752461489	-0.0397946004839024	-0.0839614272619386	-0.0311929180857521	-0.103138224902519	-0.106226938124652	-0.0210553108454637	-0.0734803436878072	-0.0247790118498484
2002-03-01	0.115957291777121	0.128698413038148	0.107087887926189	0.163100294620202	0.12381910336129	0.10626205609199	0.0533910471584578	0.0162130482184099	0.0670273669384639	0.101413897469991	0.0696475557107137	0.0368309614483415	0.123004622081971	0.104852554048363	0.0547027527238076	0.109282288423185	0.0400700533150904	0.0790322818964347	0.0584643361325848	0.0647542097894401
2002-04-01	0.0981131403900292	0.0961875418599053	0.0815727275648086	0.0327331022158375	0.0526557568676604	0.0169550410036549	0.118055900158697	0.0566564712052965	0.00103005722010917	0.0417535934103474	0.00140362964393419	-0.0213492817682857	-0.000986508516928498	0.0251456092826725	0.00236144539971814	0.0268599317104677	0.000237157048587325	-0.00702088425722594	-0.00707363866832814	0.0233870597425711
2002-05-01	0.00590146264947704	0.0825733056610404	0.0310827668381065	0.0807216461793101	0.0339494692893268	0.0832410797553607	0.00436351637958225	-0.0199144559506839	0.0602401379996768	0.0362426249881174	0.0811231446830585	0.0218548280519683	0.0564226170157319	-0.00418794974657207	0.0706168660722797	0.0402874478901741	0.020689021582373	0.00709656861827917	0.0463267175117477	0.0647310221978272
2002-06-01	0.0934164770694781	0.184466579977338	0.0633933921704554	0.0212310203897552	0.0541111647841902	0.0557620247379248	0.0207060694597548	-0.0128041810815285	0.0326328129032896	0.0112961367012678	0.0557152492222613	0.0708458177037229	0.0338750884767376	0.0314861815277253	-0.00872668111221865	0.0309814515796256	0.0414777716233947	0.0513260486702437	0.0640473410724843	0.0917734057941094
2002-07-01	-0.146147375804223	-0.161950207702653	-0.11043296894525	-0.107625328371664	-0.113559309773209	-0.0914543399360951	-0.0962076655221048	-0.0689635270032246	-0.0710861615300653	-0.106127470498481	-0.0699435540641373	-0.0589588505932254	-0.0809945094557081	-0.0609816122300966	-0.0714533373103262	-0.0606298928073571	-0.0299816250599289	-0.0402786220502103	-0.0585466307566247	-0.063427890692248
2002-08-01	-0.0339563273407623	-0.0120084532243012	-0.0895557899731682	-0.0668010908440689	-0.101649155427084	-0.0738673015463406	-0.0847258397665173	-0.0804999899262558	-0.0586095375894263	-0.0279488066148603	-0.0502266183224457	-0.0596456174370813	-0.0710278953776632	-0.0825228561338357	-0.0414542616051787	-0.0440879849517277	-0.0512742048065778	-0.0142413820518309	-0.0352676762064238	-0.0370547662718916
2002-09-01	-0.0766882493503782	-0.0350307122706406	-0.0354567113007875	-0.0344858323494265	-0.0300632279484858	-0.0271199115321289	-0.0369213582570274	-0.00564718586151712	-0.0253182177483508	-0.0209260076519089	-0.0307808548289177	-0.00346702174542357	-0.0328774952841285	-0.00565747142867473	-0.00961998408075584	-0.0481004710245223	-0.0197235548580167	-0.0267441098602269	-0.00891019850319462	-0.0218230051367482
2002-10-01	-0.00663283533158202	0.0179689423076962	-0.0907740110898985	-0.0371669204934518	-0.00821945254124586	-0.0312833179098119	-0.0805954567870337	0.0407701880125501	-0.0460927638139375	0.00596420726206536	-0.0228868785093879	-0.0198673811003954	-0.0311422823792033	-0.00317832061335803	-0.0141773279931742	-0.0208925239177191	-0.0205906686533262	-0.0304113830070825	-0.0285936943759268	-0.0148613770205726
2002-11-01	-0.174775237070447	-0.0922980613890725	0.0137795228168224	-0.0523943672134525	-0.0269962223579258	-0.0328349863363211	0.0465543449650242	0.00316862188383599	-0.0424000661152762	-0.00939230346687295	-0.0244577337501116	-0.0159415175646095	0.00672484469139483	-0.0322623594570966	-0.0529238466235146	-0.0606678970905064	-0.0549750208858594	-0.00193077937181163	-0.076553538168319	-0.0304288697450604
2002-12-01	0.0363324233013986	0.0288064152942481	0.0495302918941388	0.0490798079247239	0.0658564623185137	0.0442078529447007	0.0395216558067091	0.0341404201239885	0.0501817974147689	0.0332164518524545	0.0359615809607119	-0.00131226505318476	0.0504834930492684	0.0379201006801635	0.0307825499774209	0.067355952411352	0.0256305433975187	0.017658800177958	0.0676231814825888	0.00409256398019694
2003-01-01	-0.100438568558012	-0.145900714856715	-0.0747599565431929	-0.046587936011706	-0.0453946205196407	-0.0121228496355327	-0.0419099961335264	-0.0581874433953248	-0.0336099089803674	-0.0569779366121811	-0.0648009916768746	-0.0170161964445776	-0.00598214018183293	-0.0613213270831199	-0.0446388307715834	-0.0277738450950085	-0.0667237135955901	-0.0252054123971393	-0.0372378615039798	-0.0474845674214573
2003-02-01	0.0912196546255588	0.0773476479981418	0.0451642940838024	0.0222073321409381	0.015477852592875	-0.0340679440403981	0.0280062075116416	0.0102911386235627	-0.0176683288865173	-0.00859246208643526	0.0299488164004046	-0.0198839284671965	-0.0337652707070331	-0.0147037542822478	-0.0157341604009759	0.000686583180661028	-0.0435335367524154	0.0129878028182054	0.00700904764710822	0.0277933740670709
2003-03-01	-0.0309310958603135	-0.0356691878160002	-0.025869349604031	-0.00815334195135031	-0.0250898416961409	-0.0232440270487012	-0.0465720495158526	-0.0172890843120948	-0.0122906395482619	-0.026794488420663	-0.0168841646529065	-0.00413809519970379	0.00308582603100857	-0.00964231138858689	0.00557645363273827	0.00759016496900299	0.044832945918004	-0.004246644170961	0.00583722619206036	0.0461039922589616
2003-04-01	-0.0889797634319365	-0.0753991700482619	-0.0515790796449656	-0.0634707305877906	-0.0295891168988933	0.00176140870878714	-0.0727345165436002	-0.0815585169374661	-0.0278652588051297	-0.0507263056705415	-0.049862378484639	-0.022925616766464	-0.0227128408982038	-0.0377585986897827	0.000490222146153567	-0.0334081601736499	-0.0277695562661863	-0.00159473523306882	-0.0333939035828316	-0.00677426249042664
2003-05-01	-0.0015982543600445	-0.0111893889340963	0.0296303560365949	0.0493886677543138	0.041193216096445	-0.00446254335104004	0.0110928560265672	0.0185642760342018	-0.00768936479086404	0.00924445115844712	-0.0508377286743973	0.00460538662227023	0.011052859874283	0.013618585455074	0.0342248803665739	0.0507194704904358	0.0239508334020084	0.0489555498995288	0.087090723435739	0.105630046127628
2003-06-01	0.239942846517914	0.137704100511881	0.0857973950873195	0.109538883262879	0.0885744534732062	0.0669714750906511	0.0567139510229471	0.118886501340071	0.0573198035796392	0.0826840342301913	0.0751173407474857	0.0551952197109583	0.0517842620647007	0.0923488857489271	0.0426985574945265	0.0648717702019647	0.0415754798176622	0.0622269311804219	0.040669853414534	0.076882208159423
2003-07-01	0.426207115871678	0.299821138918727	0.0998146509472263	0.111598146925926	0.104931252497278	0.0524276261917468	0.167224633127497	0.16022046681858	0.0792696154954574	0.0710347496456831	0.0908980937208931	0.0622878853358093	0.0548170484146714	0.0649789570438109	0.111593588227459	0.105369866201068	0.0864049035985105	0.0660152022685914	0.126766658805647	0.149016135505574
2003-08-01	0.14693237363325	0.0368921492547733	0.0272629465108233	0.0264948071034202	0.0869411687531765	0.0541130345163935	0.0420856939968995	0.0106849405498396	0.0262063545468153	0.0263566807013733	0.033075025697159	0.0251482639533205	-0.0147632453884416	0.0654610511932672	0.0494929294500453	0.0232884039405739	0.0402962424418151	0.0394645487064226	0.0413282466481876	0.104358987668242
2003-09-01	0.210333036066304	0.207835625579826	0.123851904333151	0.153967007730541	0.0588189669482241	0.0798846435289888	0.155659963952579	0.105745751708225	0.0645502853812428	0.122958281653686	0.0807049335443653	0.085597190057982	0.0680572060744935	0.107534911578053	0.0883772038330806	0.0810098212093419	0.0801451047589935	0.0705596788644774	0.0962273155420161	0.0808564035791084
2003-10-01	0.244037940670122	0.400338144334567	0.00747496796964646	0.00368932799382956	0.0963237497718121	0.032143335389953	0.0576999506187714	0.0117398517815628	-0.0273809742135251	0.0288986172497381	0.0177549393401698	-0.00732068995880247	-0.00487675537059914	-0.0420476848877025	0.0637675255148785	-0.00221289801774587	-0.0296730055377359	0.00904150189371714	-0.0214520009870704	0.180682194266487
2003-11-01	0.147995053257287	0.111286613805871	0.0537046555187923	0.0169467040787795	0.0522897977625703	0.0225012905683033	0.0453630473731532	0.0741895548264582	0.0217590546386047	0.00545140543444224	0.0415883273521077	0.0165704678304813	0.000303466118882812	0.06175735305745	-0.00413441384921632	0.0606711607128082	0.000500678552764175	0.0227274028699615	0.0729088157051605	0.0312334661209121
2003-12-01	-0.0645453360202857	-0.0146491686636294	0.019771224491184	-0.0442727538515059	-0.0585935191643132	-0.018061543917313	-0.0206282386045844	-0.0650747796041536	-0.0110360813605308	0.0172046036685247	-0.0410269344772203	-0.0155921884797397	0.0188606046748019	-0.0149385046120753	-0.03524755824921	-0.0143171206178039	0.0347299077508404	-0.0364318366562565	0.0146727944417399	-0.0547324263610813
2004-01-01	0.0187937582830893	0.00934253811933771	0.0193062965047519	0.0365487486467469	0.0284291974679313	0.0468767666249021	0.0381312354779107	0.0218290034613733	-0.00409366048372265	0.0136662847106485	0.0282785737395386	0.0286023713867229	0.0326411292528961	0.0487678904714879	0.0401604591095196	0.0354549439765149	0.0256809885668924	0.0236049094553795	0.0740879964937951	0.0157845227046256
2004-02-01	0.0468328085300028	0.0482401151285601	0.0300525670483555	-0.00085830220583255	0.0102978564339605	0.00170657992498027	0.0568777988791107	0.0189164797911567	-0.00657101533715407	0.00239619517835562	-0.00462636759482817	-0.00877478510529396	0.00685096118067924	0.00700395973884675	0.0344630629910682	-0.0128352997997398	0.00412802069662285	0.0413562838616443	-0.0184324985720373	0.0926660194341182
2004-03-01	0.0347201139794667	0.0769994448367736	0.0455815307949172	0.0515174830142427	0.0385535311409064	0.0446371272004693	0.0855903191549511	0.0649660365517263	0.0576185884747736	0.0497833238749416	0.0681897264374856	0.0680935101480768	0.0643141071206866	0.00969958953461703	0.0581877752205582	0.0330541249823599	0.0422135534892172	0.041201360921096	0.0677141430447687	0.146908831128338
2004-04-01	0.00433384598731435	0.044801791096109	0.0542038808959997	0.0208619077032788	0.0406364583738755	0.0591134036186405	0.0534784389501844	0.0770491909369192	0.061836907910006	0.150589014466019	0.0921231844368485	0.048255794695453	0.124042804518636	0.0796347701921163	0.13544833458119	0.0657588578161512	0.180294802227775	0.183154196460789	0.290993825586625	0.296052471596547
2004-05-01	0.0373161274776804	0.00311013847836335	0.0727710958121044	0.00273157790898855	0.00474610032443803	0.00891530280596354	0.025023806887963	0.0253139308616426	0.0131455607075304	-0.00536546058271224	-0.00627236109835336	0.0179457336954041	0.0209770752335888	0.0257421200548741	0.00535922151309192	0.0248233657168518	0.0405533767661197	0.0659433852671423	0.10019139276565	0.0336461934566187
2004-06-01	-0.0303442242268381	-0.00763836864694381	-0.00582273309157567	0.0114281627327364	-0.0102239634736616	-0.0399308560366172	-0.0157374860771172	-0.0119138602576151	-0.0418396788015673	-0.0173104914905429	-0.0480134336607447	-0.0493135551477002	-0.0372610705115073	-0.0443370239446072	-0.0290816793135361	-0.0586675333586237	-0.047652360110966	-0.047327087136767	-0.0863433548837097	-0.0973792196160915
2004-07-01	0.0428700735908281	0.0537065481781436	0.0546062631631345	0.0673659725390656	0.043833470112675	0.0435103432143535	0.0432716766097631	0.0555400691681038	0.0556502833758657	0.0435765452622989	0.029163233919875	0.0710054649747756	-0.0112036681595547	0.0446698615240807	0.0563005978824675	0.04303627255758	0.0710677876540184	0.0952421250415772	0.0489832531700047	0.08283634647229
2004-08-01	-0.0416303791200893	-0.00534338756261605	-0.0228974443481785	-0.0132311090545617	-0.00774729590172346	-0.0425422220330849	-0.0253261918605766	-0.0416347421579556	-0.0478316917146615	-0.0384206290490105	-0.0500950469950498	-0.0259752052276499	-0.0646627152010542	-0.07010639933372	-0.0725735328209869	-0.0672350614106636	-0.0777018810297146	-0.0772757344458876	-0.0899519211192656	-0.133313671244337
2004-09-01	-0.00599908063646756	-0.0192447614095995	0.0032181278276495	-0.00414297138088343	-0.0117743205477343	0.0104236875231809	-0.00691278181053196	-0.0169576204638265	-0.0578381426384568	0.0195487280201584	-0.0125888785185801	-0.0159864666606525	0.0078616469832228	0.0053005062072656	0.00904997671557208	0.0406680878149874	0.0116725391280534	0.0235498586018798	0.0308057996657206	0.150516180018669
2004-10-01	0.00166837362736818	-0.00401306263036584	-0.00158447057454511	-0.00972076722616995	-0.00161704781283012	-0.00304646332780618	0.00323615788492193	-0.0103761699226729	-0.0182116015308893	-0.029732873787306	-0.0202070249157341	0.00691292207291655	-0.000624330270918598	0.00265992743329097	-0.0183187114370272	0.0107190174297483	-0.0245789567960181	-0.0129121687558379	-0.0300626976550915	-0.0553555129422068
2004-11-01	-0.0127815364310098	-0.0276709616339256	-0.0211420268666692	-0.039571416923578	-0.0114238371271886	-0.0160607415938144	-0.0455412817562858	-0.0160479668035342	0.00656414016873674	-0.0379421468548079	-0.0406734533883249	-0.0329726516793352	-0.0113703926739458	-0.0306851552395627	-0.0508724141033722	-0.042054189127546	-0.027883544795094	-0.0520226291696633	-0.0664189454308186	-0.0590172930158023
2004-12-01	-0.00514817755855368	-0.00829176529220291	-0.0115788136071209	-0.0114881739480533	0.00146495960955426	0.0127895329510204	0.00554363000190451	0.0192967980046968	0.00681211557081046	0.0583691913197898	0.0377748704116677	-0.00988213114797214	0.0537871086240996	0.0204094072997146	0.0230120776899796	0.0217272802892183	0.0366863839653905	0.0978359715834871	0.0955313804228907	0.0733122300450055
2005-01-01	0.0844342764900187	0.0810364795887685	0.0501168496721767	0.0500663050337112	0.0612453940279853	0.059327790164551	0.0718986821814243	0.0406060374597606	0.0518647156130343	0.0455839368829141	0.0477174153574553	0.0641242086892217	0.0642285058851977	0.0886025789887201	0.0954385604961851	0.0499662339787023	0.041783886527647	0.150204431644865	0.0855499953395059	0.126118846604735
2005-02-01	-0.00488429176922661	0.033250915221725	-0.021518320721592	-0.0020199543145167	-0.00738314762341089	0.0032508995134561	-0.0121941768596851	0.00361747249678383	0.00810326927892134	-0.022631970387177	0.0317708748121309	0.0118322947636715	0.0460381142632057	0.0319229574879935	0.00714056342445925	0.0136218093715719	0.0363555130284429	0.036724722883081	0.0613730169477718	0.0892447161746728
2005-03-01	0.0121798191249123	0.0390216816853261	0.0353106073253477	0.0298368626408973	0.0342052198124091	0.0330823698916868	0.0225870111711483	0.0477967058484783	0.0591836042219898	0.0107880770130168	0.0375800120464082	0.0290428848112912	0.0570875205781124	0.0275841337387112	0.0405052016765051	0.0111783342967036	0.0321106222617058	0.0198372525954208	0.0377696402914652	0.0345432913081413
2005-04-01	0.0104923081868785	0.0181937800060294	0.00845511956886747	0.0312181581448029	0.0234451094429348	0.014833600239208	0.00786539029394718	0.023747440367308	0.0130503946565412	0.0131281540783035	0.0236209879547009	0.0120908240137411	0.0303464019799581	0.00950846561253888	0.0149142285537825	0.0283408079116119	0.0391067281969837	0.00533110200207185	0.0446691554784257	0.0222662717403485
2005-05-01	-0.0639832818527312	-0.0607598643502905	-0.0602481625879803	-0.0497387100352159	-0.0604996454609682	-0.0393350022488539	-0.0398834282601439	-0.035302102073048	-0.0227989641488907	-0.0235364047384807	-0.0189135330176146	-0.0251365874014171	-0.0249087750308229	-0.0332033149500335	-0.0216284425627031	-0.0250075617360173	-0.00199531688184652	-0.0104530172539208	-0.0304350351819002	-0.0181055307898636
2005-06-01	0.0214953665045859	0.0269179989636338	0.0339866246541775	0.0169670288872397	0.038144004431631	0.0316972490743787	0.01544509758306	0.0152442610146319	0.0232520863574148	0.00301540406002386	-0.00731105895085461	0.0108009871123006	0.0107497026983808	0.010555565980686	0.0268842936468691	0.0163053064978999	0.0163088743089099	-0.00643535827416481	-0.0209354752016855	0.00555558553898711
2005-07-01	0.00785481011188889	0.0287306252393353	0.0394994955564286	0.023066637773457	0.0127386464416956	0.0346606061234858	0.0344284720891487	0.0449797443585182	0.0285413001481785	0.0401562426499398	0.0325824569001174	0.0443464344307806	0.0353847130166224	0.0369412129137273	0.016721655581973	0.0504089695642403	0.0544167205481649	0.0516619390354332	0.0732756071456799	0.0528354631106816
2005-08-01	0.0514411803376116	0.0258199127562418	0.0254153118245497	0.0137765953899347	0.0135638067649664	0.0467573400751661	0.0439615548039666	0.0248563160483219	0.0376434599627179	0.0329919170819249	0.0204364679359869	0.0282155980082563	0.0473743977238813	0.0198991266926692	0.0376472219562347	0.0245837519621343	0.0631776481032708	0.0126283840317037	0.036392715483599	0.0489660025386989
2005-09-01	0.00950363248710252	0.0610586285284933	0.0162266116977521	0.0532987026990544	0.0398569542278303	0.0411947884606721	0.0457217551580515	0.057584034854421	0.0640314462322774	0.0987191462071249	0.0604617271405223	0.080160254225167	0.0812524859000059	0.0811410073586041	0.133502538168054	0.0900928432505279	0.0249552330551502	0.0348167729716846	0.0591324354418275	0.00306201104448485
2005-10-01	0.131094450105445	0.0861854749413532	0.122047779788474	0.0864917769610509	0.0905717086478617	0.0899842183045908	0.14312725355833	0.112396622459781	0.106843659923841	0.193436008974307	0.0938112008168919	0.108919488943821	0.201332423301968	0.147739884455985	0.177702420187355	0.122321767869345	0.0891235904894476	0.07095654358361	0.0493439945584492	0.127514080214254
2005-11-01	0.00670563217273725	0.0407163348812026	0.0135510718622529	0.0531025423781008	0.0521739112800655	0.0447491007883603	0.0313176097428083	0.0698251085455648	0.047847068863192	0.0452678266677198	0.0382566028184404	0.0443772221949586	0.0186158103594225	0.0799376286919789	0.0855286821280089	0.0369111393189007	0.0669575070030763	0.00766433238963731	0.0381162368982369	0.071291196518218
2005-12-01	0.0310949498777936	0.0815769927986054	0.0767080105705672	0.088583095476456	0.130326677902972	0.0718906176477255	0.0638795583544967	0.0278104311218822	0.0967341779889736	0.0314029118510521	0.0389196593409825	0.0500212124118609	0.0921453430126779	0.0674373860442358	0.0439453423081649	0.165040377434915	0.0752254771866548	0.0789480184987941	0.0544625296483375	0.129656754544466
2006-01-01	0.11886890602111	0.0674852662272333	0.0207314520460449	0.0711288180318219	0.0496658171169199	0.0450209964857067	0.0582136071544311	0.0520929153715159	0.0618508247407507	0.0840262035600143	0.0417701461912112	0.0551370639115915	0.0471447989974144	0.0849832507582429	0.068530752232733	0.117935922941055	0.113620707688654	0.229061212878321	0.129557467637822	0.171827892911723
2006-02-01	-0.0383326934848546	0.013277996884936	0.0195749517400232	0.0576536665966134	0.0718954185085759	0.0021707573271419	0.0289265254070964	0.0218335130713487	0.0246341496514776	0.0269515746404507	0.0186277359182093	0.0371053110579101	0.0674114848304415	0.0536700240586416	0.0322495939677535	0.0238526996860345	0.0156049452243228	-0.0351351658755814	0.0569103625400818	0.0448530758304714
2006-03-01	-0.0270966870203966	-0.0404470427614187	-0.0508404657036128	-0.0204609818297869	-0.0192541079024353	-0.0276785890283162	-0.0221301765863646	-0.00724167904761938	-0.0431852280680022	-0.0222904148783693	0.00611078536684098	-0.0143144945528289	-0.0540292480500525	-0.0448512090232419	-0.0232032370674938	-0.0939049835058223	-0.0555657443335755	-0.0839022238008301	-0.0736641601938059	-0.0933707715045362
2006-04-01	0.120691533383233	0.0741367185602283	0.0493955920391826	0.0556335286920637	0.072303084768396	0.0378401261342357	0.0775653445287676	0.0658494096239443	0.0762250132343197	0.113648994783811	0.0742403030796501	0.0970336077938771	0.0803024241705896	0.118234915978095	0.0681381233640815	0.110801348771652	0.0995395528666907	0.0843171247163658	0.103570776306668	0.106008344521904
2006-05-01	-0.0520492771592326	-0.0121276859453309	-0.0156602901736835	-0.0191060358344011	0.0101447448920854	-0.00250024372227115	-0.00569702154595177	0.0224739558609829	-0.0220079674928469	-0.042754214382599	0.0133622339341499	-0.0248431256571095	-0.0279715000792722	-0.0494133037823505	-0.0160701087472728	-0.0177600660450427	-0.0576710537092219	-0.0701695730529711	-0.037575984126979	-0.0617858846388209
2006-06-01	-0.118021983357399	-0.0597599229215618	-0.0046345126657324	-0.0391137435235021	-0.0653843002054685	-0.0128563154910617	-0.06301475268396	-0.0771349954471073	-0.0707417898022184	-0.0808022389423063	-0.0854248113940296	-0.102046210152255	-0.0848177201362771	-0.0923339420172267	-0.0704754067313746	-0.105485909800226	-0.0993436024749108	-0.0990932238791615	-0.113745811909589	-0.0898786840822027
2006-07-01	0.00579686690886598	-0.0170593484302061	-0.0271300488725717	-0.00763025121727302	-0.0124047910252281	-0.00475118557792695	0.00497835909078534	-0.00237528086428953	0.00374434836653131	0.00582114355730322	-0.00547252537456974	0.0284893156983757	0.0260485743345891	0.00331674960758125	0.0318472685491139	0.00608563149699566	0.0134096523776132	0.0356672287789006	0.0209092617074141	0.0376234349660317
2006-08-01	-0.0750861257772832	-0.0360181415092976	-0.0397233852662795	0.0121659232229882	0.00451027716967295	-0.00216762544845182	-0.0115281664690326	-0.00393145998192535	0.00334460871105652	-0.0184850681422945	0.00792079905398984	-0.0304527142325722	-0.0151379044487062	-0.0701590186875359	-0.0119484878238185	-0.0633744351346456	-0.022840267549796	-0.0867938948635989	-0.0540688382735222	-0.078078313080437
2006-09-01	0.0435079851032938	0.0372659285703595	0.0788815183138569	0.0874414463060764	0.0404878569752355	0.0314707274714466	0.0581306335759301	0.0511980042036704	0.0400037687336714	0.0482803641138746	0.0450469720479287	0.0352173315565021	0.0613147767817969	0.055194233014536	0.0184556099630028	0.0440773141235154	0.0396213675026777	0.0249517374670043	0.0449018964211069	0.091078935354679
2006-10-01	-0.0177906861323989	-0.00342410064898913	0.0138840901424087	0.00773332364894673	0.00369150902883027	0.0153546187706225	0.016856231144516	0.0194264272997116	-0.0107749352159257	-0.00491188690953941	0.0322472370795113	-0.0198566314166991	-0.000710842061784627	-0.00647916990283212	-0.0221574975943342	-0.00943497014213422	-0.00320276375780152	0.0204887911632596	-0.0235887249625629	-0.016777623598146
2006-11-01	-0.00879284304279375	-0.0068402842311954	-0.00768255693108794	0.00117082373433664	0.0074890681710176	0.00892823294766576	-0.0117300681022673	-0.00306609214247915	-0.0129502595911146	0.000541271618934381	0.0519659300598977	-0.0105845727840788	0.0109999530058803	-0.00747638556813505	-0.000757525086641075	-0.00849324730772153	0.0123649527545914	0.00639680844955996	-0.009382052843838	-0.0289063332884451
2006-12-01	-0.0266443029628155	0.00482914772883794	-0.00749907783986142	0.0286106583994547	-0.00709319167828808	0.00177350436979363	-0.0186209104387259	0.00545018369833387	-0.00501075020053821	-0.0144626541339131	-0.00208572493391021	0.00178579242837713	-0.0327869119043282	-0.0164671430609679	-0.00913926663258919	-0.00364011419340868	-0.0253733057937359	0.00872454721815461	-0.0217850080515436	-0.00623060859777271
2007-01-01	-0.0533763352712341	-0.0381532134593819	-0.00495069399039321	-0.0119179421161035	0.0283207943136019	0.0139032950961916	0.0410421342916503	-0.00876759732520537	0.0197004811126445	0.0148629694672186	0.0427500804278476	0.0308626529791967	0.045325730748655	0.0419127618055841	0.0216173200964204	0.0356377921311268	0.045782301716614	0.0530633965779211	0.0888609345191569	0.0978348495679185
2007-02-01	0.0901574574579431	0.12589682743166	0.122277364784982	0.0908470082966655	0.0343865878215678	0.0369773731678892	0.0626610945227028	0.0401416333134714	0.0591929819626339	0.00243636890593809	0.0495430337746257	0.0397523067149056	0.0161083343582149	0.037057445967584	0.0261331872528977	0.0535525796619643	0.0378731536463001	0.0337991504988088	0.0241686766480778	0.0248564173264473
2007-03-01	-0.02826688209944	-0.0539812500238152	-0.0142264020240106	-0.0177760168207654	0.0319803460432848	-0.000443226739069274	0.00547871597284604	0.00175344924665645	0.0165682043901868	0.0458753569500234	0.00181877524658757	-0.0163448471374036	0.00708984109126468	-0.00871331579614764	0.0113023771736092	0.00968206345749576	0.00337383348353853	0.00348127876922328	-0.0165161269637878	0.00430815670302789
2007-04-01	-0.042514721203514	-0.00622191329795921	-0.00397170393167741	-0.00342804478096963	-0.0403218591800254	-0.0294510740395889	-0.01449213718341	-0.0247158080630993	-0.0317420033318277	0.0575643452740884	-0.0126575576063442	-0.0188612521070858	-0.0405268839559949	-0.0204789420146608	-0.0530112821270777	-0.0158150290563617	-0.0246438165194806	-0.0187701308745282	-0.0372650635144843	-0.00118918598084759
2007-05-01	-0.142405013143835	-0.0817239610988614	-0.0508103231646037	-0.0502346770096866	-0.0159208745451382	-0.005389463456618	-0.00490165279968184	-0.0565484002468546	6.25771303162475e-05	0.023056449871579	0.0164442904988079	0.0176345742467422	0.0225217414182495	-0.0152735197833648	-0.0195160027890088	0.013353915774247	0.0286152208228734	0.0185577251651376	0.013060827448619	0.0357049563609269
2007-06-01	0.0733863318517395	0.0278827527650519	0.0232858598212729	0.0138433995187005	0.0422042964065398	0.0365408845292098	-0.00422614991047627	0.0393558561012025	0.00697269090633766	0.014417940741975	-0.000275277013700319	0.00302016789383487	0.00735109486205813	0.0494099046099955	0.0614785991856382	0.0650545411813859	0.055888504259317	0.0381586761354179	0.0397072703602932	0.049264588171782
2007-07-01	0.033561807509196	0.0135933590663397	0.00681703446325103	0.0322251372370016	0.016625287135182	0.0246999575585212	0.00580168078919909	0.0117792016628308	0.0146257382501237	0.0165293250735475	0.00170849954769289	0.0343015011705745	-0.00502734936084787	0.0176259082280667	0.00622070930015045	0.00939233174126816	0.0145838871512833	0.0336983353837702	0.0202728811784646	0.0147787265614102
2007-08-01	-0.0369070884859664	-0.105323500736952	-0.092652283617178	-0.0637240946157266	-0.0584440237486482	-0.080063290856908	-0.0647832564562179	-0.108143541924994	-0.0580521819345804	-0.0338721832654152	-0.0403539602495293	-0.0621717122467604	-0.0632631011385218	-0.0484985540517874	-0.0692208207566787	-0.0458827513227555	-0.061085959850504	-0.0507797418833286	-0.0708463409033824	-0.0106026692967356
2007-09-01	-0.0592993809000041	-0.127739109542104	-0.0109582109678562	-0.0926377062216647	-0.0633840173248671	-0.0566214651751699	-0.0316027016318107	-0.0377165033788728	-0.0762648714559029	-0.0173356035606509	-0.0531891665435756	-0.0445198150357388	-0.0197985351119653	-0.0481109545965342	-0.0600120636647214	-0.049625570369638	-0.046194033775711	-0.0247188856565763	-0.024144916545048	-0.0116570518386118
2007-10-01	-0.113378815202804	-0.0634916969668564	-0.00400202017727529	-0.0611341463541233	-0.0260059619017512	-0.00527117494167438	-0.0170017819964174	-0.0688944718350489	0.00446600790697533	0.00727001175379358	-0.0277995870659067	-0.00258245829192787	-0.0219509825045997	0.0182159995814366	-0.00361346971704506	0.0160569035118037	0.0315561727053213	0.0526376324540821	0.0170208417866204	0.0244845232635527
2007-11-01	0.208867334919162	0.198504230200205	0.194937322234507	0.139749790452975	0.0649023581388199	0.0606758901711118	0.0452565370392588	0.0724339580969192	0.0596237367815567	0.0466566787256433	0.0297166964707335	0.0633781195825112	0.0323095251990849	0.0276352074145751	0.0253470746302246	0.0306781126097875	-0.00436349585871384	0.0154456377218388	0.0104228623303933	0.0322063945753936
2007-12-01	0.0657478515240338	-0.0529984585238001	-0.0187794887683837	-0.00930940466691108	-0.029000126472452	-0.0402662203888917	-0.065391649654116	-0.0223890140056441	-0.0748780011082326	-0.0526352708020982	-0.0589011601484819	-0.0470374106430396	-0.0321994776784251	-0.0533633051261328	-0.0366524113587033	-0.0487048970961697	-0.0693390857468711	-0.0842421348498743	-0.0662384917839206	-0.0509037092357544
2008-01-01	-0.0659710596613888	-0.0410735210793772	-0.0338988365514344	-0.0731420229617076	-0.0418765912664559	-0.0436593657444644	-0.0666272187348232	-0.0546427341611523	-0.020195858542223	-0.0296396735807983	-0.00688363787152155	-0.0160463051095887	-0.0168169289553593	-0.0478529207543781	-0.00313662483096767	-0.0267617944589538	-0.0190025395612629	-0.0254224548023749	-0.0177597317850913	-0.0485280717476253
2008-02-01	-0.0755664016041368	-0.146052345952819	-0.101611902738168	-0.0820789115444141	-0.115393254538501	-0.0584639858049821	-0.047807721477536	-0.059490923792756	-0.0760480519435594	-0.0940098477048548	-0.0885594757691726	-0.103824220484698	-0.114502813997702	-0.0301075638825535	-0.0784225330108908	-0.100047893517504	-0.0797399617737898	-0.133717534072425	-0.122695963643224	-0.130414618358612
2008-03-01	0.218911167328739	0.0208523779430764	-0.0187055677577063	-0.0488526840301297	-0.0157464191924074	-0.0534145885014455	-0.0755927428462165	-0.061691619022631	-0.0423087974882277	-0.0535030003768413	-0.0433335293730341	-0.031724984227413	-0.0225930704582378	-0.0304326117525944	-0.0519995736924478	-0.0749945244049628	-0.0608873883350976	0.00666196094555292	-0.0421782694660579	0.0170180006411558
2008-04-01	-0.0148585927703216	0.027691953892119	0.00981604337274087	-0.0301889291733742	0.025959941385045	-0.00448979191151806	-0.025161487809164	-0.0317559304688168	-0.0417339531888251	0.0273630922330649	-0.0375313065398609	0.0175605568586535	-0.0317703342549969	0.003484166914528	-0.0243710532568907	0.025033984832595	-0.0299481294630859	-0.0243131270380556	-0.0163854445180937	-0.00822100683749137
2008-05-01	0.0583976213984481	0.100739232521343	0.0641904634531331	0.146035163977568	0.125548690566698	0.11886567390088	0.155611228549874	0.146424474284059	0.0788712459890481	0.0396533105286084	0.0691961644165407	0.0484687073245489	0.084882953497625	0.0658627284466152	0.0923618374450644	0.0974900773519475	0.0480735283263895	0.0866024353297709	0.0643405084086481	0.109912266725269
2008-06-01	0.117486873392915	0.0331985028735852	0.101270894159785	0.1061959130406	0.0219656381727605	0.0872336211048713	0.0935835770609243	0.0849721600889177	0.0665722001965256	0.0322675543575907	0.0913581228512912	0.0348265106170809	0.0665853495802408	0.0525143208728783	0.0551079558783632	0.0492704026956862	0.075069296173117	0.0631577945102609	0.073455632190636	0.0695888100443779
2008-07-01	-0.101386240296296	-0.117702918019544	-0.0763654827489247	-0.10987317775765	-0.0861375877606334	-0.0641270448347182	-0.10043618816806	-0.111037524589786	-0.0434323932242605	-0.0686768956192239	-0.0456278405575869	-0.00381939538291144	-0.0726965340233564	-0.054108683647677	-0.0569596846007771	-0.0786067847813164	-0.0345566136029318	-0.0707293921440733	-0.0548058493405313	-0.0393906985975906
2008-08-01	-0.0294839768572153	-0.018540024428522	-0.0466681249818567	-0.0316332269369231	-0.0130115870902086	-0.0366796407695988	-0.00365085440119386	-0.013185044095189	-0.0347414548539202	-0.0557896315281119	-0.00272786201418902	-0.0500747712395658	-0.0370460628686645	-0.0263394107385116	-0.0330827915261683	-0.0194002064501396	-0.000548119600274364	-0.0480712384054988	-0.0368769386618346	-0.115533727730643
2008-09-01	-0.0742830946726456	-0.0456092034954518	-0.0407948190508778	-0.0567534733524409	-0.0683844689409653	-0.012259235815173	-0.00831345454374717	-0.0733947531167327	0.00681102567870212	-0.00648349692237083	-0.0207941457359812	-0.0130592149421146	-0.0180950360907207	-0.0333004591527312	-0.0195270355077905	-0.0427481828946775	-0.0105198491037326	-0.0178462166320535	-0.0122833863834439	-0.0346727624827547
2008-10-01	-0.0789124039951794	-0.0915031285238786	-0.105617143945372	-0.111861154548202	-0.0306242219640814	-0.0655251206206993	-0.0542452220937594	-0.0305909550611773	-0.0756278477190741	-0.0342904007052061	-0.0953712364510384	-0.0676306921250482	-0.095051809324238	-0.0473386174683339	-0.106351075015811	-0.126728551134227	-0.0688910694921599	-0.160678615931618	-0.11092531680208	-0.223456391995689
2008-11-01	-0.232689534672424	-0.215776738042311	-0.215579301824718	-0.197602208429559	-0.180402414290917	-0.16498688813942	-0.222897419234319	-0.232270968083388	-0.150979734380017	-0.12956757217395	-0.15763616985739	-0.123215646532145	-0.24947823436626	-0.180365289169011	-0.156452383497198	-0.158833131761213	-0.16863394057366	-0.178227310404086	-0.243714127493252	-0.278609707023738
2008-12-01	0.0836996307332911	0.000919811708616066	0.00607735372277443	-0.0159909020474861	0.0858226282626482	0.0138055405180386	0.00215888693015534	-0.0123150317140464	-0.100477800420765	0.00867148962166918	-0.00454274291140393	-0.00680788224727237	-0.0766565565915622	-0.032446467499357	-0.0437071240578559	0.0096030765050874	0.00556156211974233	0.00819577606050519	-0.0121793556683816	-0.0283875593801753
2009-01-01	0.13509838600329	0.055440849252158	-0.00206790624583309	0.0714528771621297	0.0633047304332116	0.0669378145758804	0.00138228285162366	0.034218798294013	0.0127915850287906	0.103006386123958	0.0975194225238331	0.0904431942592105	0.0455211596887323	0.0350341178562723	0.0941223839124866	-0.0040839608473366	0.0669388792474036	0.0579685662779899	0.0383751978782685	0.0788292418115125
2009-02-01	-0.0384862622157315	-0.03845020495066	-0.00555683976793547	-0.0568560537120991	-0.068728516859841	-0.135693768649682	-0.0417805674787901	-0.114027038741827	0.00776560288622069	-0.11668383923923	-0.110210572681122	-0.0708866943318399	-0.105635540647439	-0.104202337032217	-0.094059437496789	-0.0928162160627511	-0.133613438500366	-0.094766456788924	-0.0565513498057882	-0.0849860970290605
2009-03-01	0.0150272477055399	0.0267100696420284	0.0388508558744598	-0.0439892782339745	-0.0773117729066083	-0.0224461012788624	0.00956173302053334	-0.0186368052548516	-0.000861335948736972	-0.0852650979766051	-0.0515752434860891	0.00145108356802138	-0.0817149585135065	-0.0685083092480666	-0.0454870027160821	-0.0488396626595015	-0.0874626544761905	-0.0380287002039782	-0.0334714996657123	-0.0858247565970617
2009-04-01	0.253324436964518	0.249428108170716	0.183805092069851	0.177640901518455	0.148429285464165	0.107299497372881	0.108033645289381	0.148100370112886	0.113458450856803	0.111564627409909	0.114482947675784	0.0507665790648467	0.119547669794776	0.0433275237467468	0.00300294839849479	0.0449646647233111	0.0476966029075018	-0.00271819944927999	0.00339760148379192	0.0362268073817502
2009-05-01	0.329443705886666	0.220244461860715	0.172442841659509	0.134732017329991	0.142156447146316	0.0703472688465307	0.13684174382116	0.114484262987722	0.0841753723592667	0.115591878743415	0.0188141159263373	0.0689490944837055	0.0158399372526212	0.0138968173637172	-0.0046044059823149	0.0134030273494594	0.0060872522283367	-0.0214413974681485	-0.0138491154613025	-0.0218379240166012
2009-06-01	0.100724954795492	0.0708710217243442	0.115021389498176	0.134192939238456	0.117826352955442	0.106713197766827	0.0531596707951077	0.0512511381089145	0.0672598407011665	0.074403226801427	0.0972659127274984	0.073057704496309	0.102837385433052	0.110118474194005	0.0904040486215921	0.047911620839386	0.0455380408949998	0.0437826581067531	0.0270972591312641	0.099679103872823
2009-07-01	0.175500791324673	0.102979672747495	0.0689901541814131	0.00554982742134486	0.0439406135901975	0.0228824632722751	-0.00553781057992679	0.0175050185095028	0.00732539640837142	0.0443402932992655	0.0814651662319722	0.0321528160263909	0.0629607995314767	0.0227408992299108	0.0333732501245138	0.0391610270843508	0.0236503191211846	0.0199799887320931	0.0469823887803779	0.0465173191581797
2009-08-01	0.122505028659631	0.0986120128582158	0.0765144183450344	0.0672887314827428	0.0654384488684137	0.0073992903679849	0.0766461789146127	0.0660260357734713	0.0626247348554994	0.0272661622616346	0.0338537086607379	0.0216826058322781	0.0405612267673534	0.0187154943929359	0.00152122219610286	0.00135660937107308	-0.006275597002152	-0.00627947578631932	-0.00843276035171592	0.00404907310917926
2009-09-01	0.0863037415655028	0.00268420732620815	-0.002869278227838	0.0287529255421703	-0.0107642365847341	0.00614389487346524	-0.00880020794888235	0.0342443895206566	0.0114065659572521	0.0189674500075725	0.018412851621223	-0.00437152764254673	0.0309198653669094	0.0331668241379137	0.0511544145303103	0.0501835697854612	0.0401679101539849	0.0429647239253462	0.024136960091369	0.0266983812897626
2009-10-01	-0.0989014616779174	-0.0876991777863363	-0.0877488378611999	-0.0618563511232361	-0.103280124412019	-0.0967403503044277	-0.0784578923950783	-0.0473214949222374	-0.0467319584589254	-0.0611173137735941	-0.0618285965621159	-0.079159821683446	-0.036751199562306	-0.0112568132977427	-0.0136466257348259	-0.0243525137124483	-0.0236317593841584	0.000474171058314857	-0.0238199240777199	-0.0179126587056928
2009-11-01	0.031847114427202	0.0244951210885629	0.00557095270553682	0.0312516386593118	0.015462988262128	-0.0042199229069189	-0.0110255295723393	-0.0447942370468122	0.00230866084892855	0.000803074960378769	-0.0227399892219637	-0.0420857883217326	-0.00554082025971202	-0.0244145287387268	-0.0529579978217451	-0.0584612118102639	-0.0373540268318658	-0.0492966868542038	-0.0342196302129226	0.00947325041921602
2009-12-01	-0.0722885995370486	-0.0437068822615693	-0.0204271370467972	-0.0231018956877174	-0.0405188360493011	-0.0503434019983745	-0.0349248183546598	-0.0406679459875489	-0.0137148437883325	-0.0435039514994476	-0.0182059936744368	-0.0299950867477241	-0.0381054826229323	-0.00877641890379378	-0.0189962967620742	-0.0139962567728527	-0.00937311797567791	-0.000664276906302258	-0.00930260764899127	-0.0313474433571759
2010-01-01	0.0557154680332426	0.0549634627936346	0.0217258799763001	0.00310239508690074	0.0265874164932927	0.0705955298074099	-0.017038004747629	0.0307406729039173	0.0210068763911587	0.0698643071764924	0.0461793868890877	0.0855669676749207	0.0658462955114656	0.100663458598909	0.114858994869467	0.0816211700028225	0.0935524089727675	0.105004383502717	0.140931194932281	0.119828273821163
2010-02-01	0.03434276398697	0.0895415029347017	0.0455806597208807	0.0517234526350724	-0.0136995973431452	0.0244274428905728	0.0217816830378336	-0.0121722093986217	-0.0123861845552247	0.0208101941461054	0.00863759906713943	-0.02082098090832	0.00477341594676539	-0.00392902106343599	-0.0758864711306566	-0.0073619779605224	-0.0262970829227019	-0.0338244137673626	-0.0446726203031695	-0.0432787263319482
2010-03-01	0.020764352388245	-0.00578536713175374	0.0124660071170281	0.0107582339094976	0.0225450336201183	0.00181250559770484	-0.00723384983664827	0.0218713889121595	0.0228298727373057	-0.0306053173355506	0.0111894233142977	0.0310656262639591	-0.00297639830440345	-0.00364554754648041	-0.00166124815475622	0.00506780343742923	0.0133378245370871	0.0160218506984716	-0.0123890452122777	-0.0324711292507992
2010-04-01	0.162126416179669	0.166330933593298	0.0826261920621703	0.068667411716063	0.0739262703370934	0.0761086679506905	0.0759643011185408	0.0908236538368998	0.0839543604326004	0.103383868841936	0.102189741346783	0.0994373959913632	0.129693534672222	0.144620110192026	0.13470025769413	0.112927902364617	0.128373170579051	0.114340620394465	0.131709679077732	0.129335028539409
2010-05-01	0.0659749779129455	0.045160089389828	0.0134742255108393	0.00180706688817129	0.00279346796808735	-0.0185983795083322	0.0172898309111151	0.0163743916206546	0.00435222555415546	0.0204031955773312	0.0173238422748064	0.0285250945048987	0.0253194614776598	0.0282037901433517	-0.0136790320335747	0.0015834640687236	0.0043852376527123	0.000694107887027982	-0.00646499987994666	0.0416123301206647
2010-06-01	-0.126936153219152	-0.112748961623773	-0.0668295259734619	-0.0601020141007528	-0.0670915586839502	-0.0915946405889386	-0.0896816628410916	-0.115475290506558	-0.110576231138776	-0.11472304841663	-0.0881908094395341	-0.0980785001836601	-0.112836846255299	-0.134113047661257	-0.118561071054147	-0.0929577741135542	-0.126486642926175	-0.128938731502154	-0.108214931371439	-0.130404821416337
2010-07-01	-0.0572946534260079	-0.0478149030974397	-0.0291049487781973	-0.0152371967046282	-0.0128095961957185	-0.0389126449164401	-0.0564716837547665	-0.0313107296388037	-0.0333491135859841	-0.0559251720135286	-0.0227722943722235	-0.0259388430504478	-0.0473135478948053	-0.0442865235959986	-0.0742623180960921	-0.0509251972590152	-0.052650510020128	-0.0831141145635554	-0.0566204521980166	-0.0989165308422822
2010-08-01	0.0494797963677543	-0.00564252044090919	0.0022189707629736	0.00672777280704816	-0.00520787443938003	0.00221407862209712	0.0357082904797879	0.0130022243219571	-0.0215478476785578	0.0147245047256666	-0.00463867139680029	0.0270617632618283	0.0300809092803269	0.0377258941797027	0.0593883077899122	0.0668713499709894	0.0476356336840165	0.0754422248345755	0.0271841553062623	0.0505247646588144
2010-09-01	-0.079676771111449	-0.0509650629693129	-0.00219669983107687	-0.0144437493817057	-0.00652448563676908	-0.027829363328202	-0.0408550570237719	-0.0352437134841006	-0.0375084349338344	-0.0388957393281373	-0.046493261695595	-0.0331976819300592	-0.0431253873138614	-0.058963416176706	-0.0689005892109953	-0.0588552226894824	-0.0475299694548589	-0.0460127126154718	-0.0901042596805229	-0.0813901186399085
2010-10-01	0.01933539275936	-0.0336829396529658	-0.0132327477847449	-0.0341213049306249	0.0163154354805747	-0.00121094533504231	0.00928700268035544	0.0298412414992011	0.0219819032996823	0.0273906686853932	0.00980171223142887	0.0366752373918933	0.0563107989538702	0.0790584203371753	0.0656532857246721	0.0856087311250955	0.0597087907509593	0.0883773940271458	0.093732702447956	0.0693545039175447
2010-11-01	-0.0500047038551101	-0.0258557568803088	-0.0400362133122927	-0.0302328583780954	-0.0199263252392011	-0.0540667488401066	-0.0448405857869282	-0.0478592258378977	-0.046675596065718	-0.0141382814464156	-0.0143124196888967	-0.0302403998464735	-0.00502531952427619	-0.00463450064256967	-0.0468323323980409	-0.0319926509157847	-0.0444482112668327	-0.0346524691615462	-0.0154331432879568	-0.0433174430482812
2010-12-01	0.125771441131384	0.1115452468295	0.0258793080228957	0.0514515435399852	0.0561463094175335	0.0898869374486344	0.0634934317811068	0.0878466975951494	0.0811710535135604	0.0554187273190984	0.0759824480687983	0.0846746474804084	0.0699947341788019	0.0772324723576402	0.117282992431306	0.0962505557455117	0.0920748719700494	0.106308511359885	0.104447377559294	0.116492265165745
2011-01-01	0.0689669196532827	0.0670202609466286	0.0447783119313931	0.0434516132014782	0.0767319695199728	0.00681313563657396	0.0511453367247906	0.0405175904246371	0.0378416571634316	0.0141809473990739	0.0433215681254092	0.0436163148964357	0.0588362457865777	0.0418026621958821	0.0331285117004321	0.052320023783855	0.0410220573373345	0.0268940591059712	0.0446094091696695	0.0852797068197305
2011-02-01	0.0649175081657374	-0.00281747460093017	-0.0277107851854007	0.0154758809679138	0.0196611071593381	0.0278547232791416	0.00501746765720994	0.0319828158732444	0.0117240110949831	0.0231001456344207	0.0236878172538243	0.0101602661242914	0.0451712993059351	0.0180459291911473	-0.00284983000532419	0.0141280326043886	0.0321995586133513	0.0407507726908144	0.0596405893576015	0.0773920028857353
2011-03-01	0.074053831043611	0.0413256289861107	0.0578654891243259	0.0514130219728216	0.0583418813894917	0.0955388415320824	0.0568859503839156	0.043240631819041	0.0494681848002494	0.0428969223338789	0.054993538027405	0.0331405576974258	0.0622027000125338	0.0619469515484374	0.0484770626546551	0.0414850000278086	0.0526158658703789	0.100301502070616	0.0416228875054927	0.052987221113642
2011-04-01	0.0152525549572092	-0.106510056353367	-0.0881501914708953	-0.0576557046673527	-0.104874285302626	-0.123560288049774	-0.100662015444471	-0.0529214298183642	-0.0801274927824944	-0.111450834675681	-0.0896213521010586	-0.0684385911111366	-0.088818748133445	-0.0619578214355263	-0.0633384780796043	-0.0685912121356186	-0.0233252730648372	-0.0791522693385462	-0.0430117111400231	-0.111080280417165
2011-05-01	-0.0120240074366665	-0.0074007199306164	0.0536643068237167	0.0203824755090056	-0.0068652412693741	-0.00553632127760531	0.0104355921104935	0.0137917170728206	-0.000415983086788252	0.017140249490466	0.0151124427202055	0.0266896952331969	0.00968910577658524	-0.0010891182886144	-0.0109611992821664	0.0031823343716098	0.0052956735319841	0.028297350549384	0.0548447639931261	0.0745633784280718
2011-06-01	-0.0387913291083004	-0.0353899548046541	-0.0349718721661254	-0.0294009300863375	-0.029235486189956	0.0033210268887515	-0.0302757426149922	-0.0473541109023947	-0.0239639389489914	-0.0270482244922739	-0.0108135068962868	-0.0291298397501208	-0.0110722319225072	-0.00842190771631744	0.000290847201315185	-0.0225992990970166	-0.040510329752141	-0.0157915880743638	-0.0338661623348503	0.0198428801643168
2011-07-01	0.023929286158112	0.0147087187748833	0.0313889082690491	0.033138667233198	0.0369123018683036	0.000847937100190235	0.02603769153246	0.0225618025901879	0.0353435726176169	0.0590345089648033	0.0221608763976316	0.0157364512608089	0.0150399212559573	-0.035142233596888	0.0155641072867608	0.0219760502641969	0.0196255346600904	0.0141981169726558	0.0685880250718253	0.0224753434808361
2011-08-01	0.0103400306483829	-0.020373573037314	0.0402424024154611	-0.00549680572013937	-0.0143422499573019	-0.00507830489483697	-0.0107300121558539	0.0149593374716823	0.0122675795884712	-0.0182402491990277	-0.00347595733734025	0.00243448873988528	0.00191773529804853	-0.0132634033118245	-0.00671102843657048	0.0274216808563892	-0.000812958806783866	-0.0135103092305267	0.0553965199633236	0.0720511926743382
2011-09-01	-0.115423297989087	-0.105282324016322	-0.0400733913052611	-0.071871172438412	-0.0747490072864555	-0.0792309685452555	-0.109832496093044	-0.0583973311012744	-0.052506819133738	-0.070555606824135	-0.0895158833248705	-0.0699358412611181	-0.074049440584274	-0.031727412268439	-0.0636624249719306	-0.0790571240179449	-0.0761897250835773	-0.114642955466081	-0.120496625205845	-0.0489167227372002
2011-10-01	-0.0249556897532191	-0.0489791188474216	-0.0097934239329635	0.00692252821703323	0.00449517375871288	-0.00973555194061741	-0.00982187422196806	-0.0207659907994302	-0.0140492515910254	0.00370027365169563	-0.0112155262898357	-0.0442659129303242	0.00472177635617347	-0.0014259712207941	0.000359025078371325	-0.0325090374496051	-0.0574948255216729	-0.0700085377781003	-0.124442028856	-0.067635018377349
2011-11-01	0.0335465953919038	0.0261903305336276	-0.025127474168554	-0.0201891648306124	-0.0148289539263438	-0.00461559008768089	0.0163311137269927	0.0385455131163684	0.0159144701150023	0.00112630550964551	0.00618207818008859	0.0149570921127959	0.000318164993836494	-0.00616860526945065	-0.0158420434378772	0.0239515977743374	0.0594108366587284	0.0698316293898809	0.13697321613686	0.0211599784042644
2011-12-01	-0.0276546218423951	-0.0173428549057722	-0.0416855365029741	-0.0141483554116789	-0.0236537555041531	-0.0213547651437589	-0.000212253876402691	-0.0304250549752885	-0.00976713076450452	-0.0290273121540282	-0.0226767639541823	0.00221652527183543	-0.0346353859876668	-0.0151582930147082	-0.0339956502779355	-0.0259743620411155	0.0137988620453826	-0.0149364200044078	0.0224590877506625	-0.0178050668958822
2012-01-01	-0.0508480687688043	-0.0321329740307313	-0.00925569870506431	-0.0173980383937188	-0.0319344781223539	0.00417058484650735	-0.0132728831027189	-0.0353679938028466	0.00370823291822444	-0.00131022414217028	-0.00746237617353087	0.00808515853677408	0.0258436518641399	0.00819936279161251	0.0407366607143797	-0.00841453365185281	-0.00519779923307756	0.00781847514401941	0.0185283860582754	0.0138048965113304
2012-02-01	0.0443990088840452	0.0262778919194435	0.0758213324211811	0.0467991028737559	0.103678727402743	0.0683013326560014	0.0420694222549317	0.0303219217392038	0.00262035354648174	0.0289928832118482	0.0281231446696348	0.0437791832743867	0.0289802305572142	-0.00664141351201874	-0.000732433936536343	0.0299624053620245	0.0478336471330775	0.0227021193365055	0.0277002072325893	-0.0138037081144822
2012-03-01	0.234749013405782	0.164826342511436	0.124201937253063	0.123839199018745	0.130654056279402	0.128947469989171	0.0932997234518088	0.102165364670669	0.0670219647512908	0.0853486279515603	0.0621449331845944	0.0624863745528772	0.0772923494994667	0.0534318271215538	0.0252857053324813	0.0794470368668475	0.0651068467044037	0.0985039137544901	0.0442434015550104	0.0278865510601304
2012-04-01	0.0369658234286092	0.0367675914349993	0.0404005816948608	0.0435599920720807	0.0327751233534559	0.0639555150585691	0.0556770680508801	0.0309595587757496	0.0337826678699627	0.0587373408233977	0.0437390563140159	0.0487651870487114	0.0514681106939868	0.0572890661698639	0.0236777560679074	0.0376236389877878	0.0545971996270903	0.0809963162027099	0.0845974782065779	0.0528293206743281
2012-05-01	-0.161212567469943	-0.132154873806132	-0.104810350390951	-0.0804249247840222	-0.0983206872069751	-0.0899135671044055	-0.070885742404138	-0.0371868637427628	-0.0342225887198412	-0.0693464021671128	-0.0548990539893238	-0.0482486501104778	-0.0423115025270424	-0.0315853608507111	-0.0271998174649673	-0.0472791749788105	-0.0421012983844311	-0.0408507370265059	-0.032540718182162	0.0411593092210246
2012-06-01	-0.170207572587749	-0.144351141670173	-0.128777136148608	-0.124950276681436	-0.112850004819719	-0.0725510211150954	-0.122200306804364	-0.0848628706741021	-0.104966179072775	-0.099998688765532	-0.0758733551460616	-0.0893094466228858	-0.0567847323830369	-0.0712861883228605	-0.0494421757104003	-0.05857561421618	-0.0877129148434851	-0.0618068557964278	-0.127273659908802	-0.177812297721124
2012-07-01	0.113828069138441	0.118905338617533	0.126007542004915	0.127858567589331	0.112148777956454	0.0734290449271378	0.0748419121170064	0.104754551317524	0.0864578474088885	0.0644130487259165	0.0863785140788557	0.0713680665607305	0.0331719905054292	0.0601632141487718	0.0773736885252749	0.0427332611509944	0.0680105370241268	0.081062729141642	0.0980248164610378	0.17429603200606
2012-08-01	-0.151762980716582	-0.104604189918746	-0.0666972501026645	-0.096863100133195	-0.0675003983783696	-0.0544651214599904	-0.0639536105248664	-0.00711924050403074	-0.0119273683293983	-0.0486451381569423	-0.0349853492104512	-0.0179890008544749	0.00645095976180677	-0.0212814651314933	-0.021507530942695	-0.00494104493933429	-0.0146586311411216	0.00928702798951102	-0.0449560926454133	-0.0374688128283127
2012-09-01	-0.0119959019069404	-0.023460094426413	-0.0267129371309559	0.0170028678471847	-0.0117079568242662	0.0143640355594061	-0.0104022798907198	0.00876895520707998	0.00255027468453605	0.0144670437352119	0.0116470654528908	0.00199406361762018	0.0196802588736776	0.0084826582910499	0.00571682158971777	0.0343413075732764	0.0151868551551045	0.00944094581264522	0.0124737689367486	0.0380599815944937
2012-10-01	0.0556198225984871	0.050770247382232	0.0320887447369302	0.0369335863978585	0.013051656492785	-0.00788553593380958	0.0153789678951639	-0.00174568094365676	0.00485775280575825	0.00541551276044816	0.0183758750027424	0.0218877500779182	-0.000197141142809858	-0.0112773010909926	0.043521174818416	0.0264562334478646	0.0214848249496578	0.000311688222283784	0.0132702366534896	0.0205495958288798
2012-11-01	0.0777962407862556	-0.000824503165416465	0.0107359588444739	0.0306911027770939	0.0190724288794735	0.0255983940904391	0.0430032009580843	-0.0194643513980604	0.0135313517000877	0.0399198957083079	0.0191479228484702	0.00739696651695664	0.0262515880304052	-0.0232863836396743	-0.0127721297549863	0.0164211012380619	0.00557834987202493	-0.00800234648329541	0.0350429947997525	0.0349917218189412
2012-12-01	0.0735366778957341	0.0838481716697802	0.0731393476072632	0.0941214036550899	0.0748176600795723	0.10265713862915	0.0647052595155766	0.0610598493511061	0.0460687435535435	0.0721119037954764	0.0399204491680424	0.0143986109470046	0.0263705873105577	0.0272422832706763	0.00817588889529039	0.0322129618365592	0.0171404942814846	0.0420238724598994	0.0704897169329786	0.0453617503820023
2013-01-01	0.237995202399569	0.14281231528288	0.0782435882226721	0.111971622426047	0.0914785867671256	0.0442613876778085	0.109818246022212	0.0893200602250094	0.0603362097060168	0.0688452254885729	0.0610507137146337	0.053212711479955	0.0920441229278234	0.112962082971477	0.105316295433313	0.0753909397799671	0.0971216910195082	0.163090970534779	0.101318228067531	0.109872389051801
2013-02-01	0.112015294229605	0.0772452226749524	0.0959415087948409	0.0349553981455785	0.121427890038212	0.0793130031438079	0.0805991832978704	0.106795412173028	0.0931715822193048	0.0865777738883663	0.108910565121166	0.137091414013945	0.136212957917987	0.0913529178051793	0.0916983380572874	0.124445202796082	0.13260901085962	0.0728666568543523	0.158096612444867	0.264195960597913
2013-03-01	0.0441042999811819	0.0689427552752666	0.0391821520223174	0.0474843836132689	0.0350698119159415	0.0702775779952622	0.0425112355280434	0.0264081155171274	0.0467466018364504	0.0754422776628441	0.0893971750009715	0.07839947015772	0.0451946060225872	0.0231958027772131	0.0203487650955485	0.0554087527888118	0.0478651434347272	0.0681584368804444	0.0675965315427513	0.194550810398555
2013-04-01	0.0381684308590527	0.0524261191011794	0.0160166532969515	0.028141363610845	0.0238476163883343	0.00025526021757725	0.0135968587463423	0.0239702674959762	0.0275400330346945	0.0378748306562199	0.0348989065044721	0.0485337536734271	0.0421628253048875	0.028700745358661	0.0289062199549425	0.0385598771868029	0.0532815493253773	0.0529375329361431	0.105402720661015	0.066774034473949
2013-05-01	0.177476523165721	0.204336804699051	0.146906292636829	0.129804792640986	0.12432068944777	0.161294535442171	0.109842259722307	0.123028329061554	0.135075575007122	0.156300849206072	0.153705757983176	0.155160242665	0.130937007455069	0.170584449580483	0.152718750210711	0.174961303260465	0.163939954056966	0.27468559630962	0.287362773736414	0.431606039476344
2013-06-01	0.0629888874497369	0.0387424613967315	-0.0269301513476774	-0.0280422734259805	-0.0391473419181115	-0.0179715346388797	-0.015208833765899	-0.0173086750317513	-0.0433070288274159	-0.0277158402440323	-0.0474037909978347	-0.076616448422963	-0.069726045951911	-0.0392172816172799	-0.0274498228904472	-0.0833540180837602	-0.0190706742762528	-0.0571702505435999	-0.0770534869604035	0.130303341929374
2013-07-01	0.0631889957092539	0.0171551792348826	0.0418910047670846	0.0190775113616652	0.053214849957701	0.0423693669321647	0.0279226663002067	0.0374384469244838	0.0342518312382113	0.0438482690898632	0.0271496910214262	0.0552829838725545	0.0355208221596346	0.0314431886109403	0.0566653178593366	0.116574185395754	0.0663493042421187	0.0407392995875115	0.0426919896117588	0.0279814857375863
2013-08-01	0.0403140114557846	0.0717606657689129	0.00477170324605427	-0.000895223431833645	0.0141090241961038	0.0113991969511453	0.0466779877598327	0.0245910225777655	0.0183783637190674	0.0150344674521465	-0.0138873183181203	0.0302441231895002	0.00969139636686187	0.0104228796948815	0.00784745087799867	0.0109613094920018	0.0254261837301123	0.0296661501633904	-0.00544623131109283	-0.0272511555308795
2013-09-01	-0.0405862263585199	-0.0626243517487188	0.000412057131086023	-0.0158187874710746	-0.0329857870835016	-0.0282146131835917	0.00270652069978396	-0.0222795092932346	-0.0170765449819411	-0.0354637689858474	-0.0535701398414826	-0.0367702380588697	-0.0428921212775064	-0.0512590253443901	-0.0274711834364294	-0.0472463635566114	-0.0385483582475699	-0.0775801453550646	-0.0516667330255352	-0.0665614894321162
2013-10-01	0.116216412494568	0.134634623059876	0.0766121422184431	0.0647456238529682	0.0884995704706873	0.0498851352739248	0.0848403206325882	0.0815748771401305	0.0712431504340593	0.075153017783709	0.0606179814133359	0.100211688453309	0.0708410338673503	0.0752249404872682	0.0876100641826765	0.0716872568972449	0.0720929906867305	0.101948705462535	0.157653892885334	0.149313437390934
2013-11-01	-0.000615625318344932	0.0103398510089105	-0.0121933949896991	-0.00686987904044332	-0.0239147014776958	-0.0150423024047913	-0.00677420449641927	-0.0173702376989853	0.00243761453842529	-0.00507009471756431	0.00507534543115814	-0.0489518591909072	-0.00146298020586855	0.00467310845159868	-0.0136776559390781	0.00785572928098603	0.0131922589565148	-0.00645052197933563	-0.0371273170642539	-0.0416646047629809
2013-12-01	0.106843943041833	0.0514806751634721	0.0903316369307139	0.0938821699312339	0.0884300533149497	0.0571811341978705	0.0799707435693993	0.0478274051388933	0.0514032971983914	0.0713817589017721	0.0707037228602753	0.0569644734030594	0.0761704927915686	0.068863950833379	0.0681664070103737	0.0909864587275446	0.0483187334809059	0.0779579129820653	0.0932732386910287	0.0761713469814395
2014-01-01	0.0414743685115069	0.0514150512974234	0.0717159164595982	0.0259573086067458	0.0100345907630439	0.0153832733919517	0.0104085635227369	0.0390848508752579	0.0286264701969513	0.0237935331763131	0.0233337743612717	0.0367852586889992	0.0375786622427288	0.029013803211428	0.0511298756110014	0.0778628901663191	0.0310222649049313	0.0454051527403847	0.0770255881461067	0.114317182783167
2014-02-01	-0.0686190568453616	-0.0820903044469478	-0.0645586292962767	-0.0526823913991926	-0.0397006074004527	-0.0523367901403645	-0.0413239562198231	-0.0451121675395172	-0.0410327880891562	-0.0774056566423586	-0.0615726540020658	-0.0862116921566519	-0.0469809099433422	-0.0727578512879271	-0.0917782443379337	-0.0677494958943038	-0.0446934621472992	-0.0814905452195992	-0.145071311101942	-0.0835713723648015
2014-03-01	0.0392383436877675	0.0318389114640013	0.00305178952392233	0.0326674193825379	0.0361838535218381	0.00612297983572668	0.00972186083887009	0.023011175238633	0.00814865004064626	0.0168564230227206	-0.00033218416403317	0.00998399871027894	-0.0132400770270149	-0.0213951088960818	-0.00549824314829491	0.00310695853601118	0.00639877756659148	0.0289801075519694	0.0175048850834034	-0.00531892821955886
2014-04-01	0.0214333227498244	0.0339891994662848	0.0543985122619902	0.01754156991247	0.0237027161690981	0.0280342722010121	0.0270376060127962	0.0131208621565312	0.0222033183508273	-0.000424624556277015	0.0217668054261866	0.00267101024749779	0.0342813062193647	0.0174767147906895	0.0236245278643323	-0.0103599047387172	0.0345458286141377	-0.0134589419706628	0.0437588198416248	0.0193698127796405
2014-05-01	-0.00961247643158434	0.0314615859422699	-0.00281918379887073	0.0102206422264985	-0.0152865290298983	-0.00598174181155876	0.000634935437942487	-0.0169036002503545	-0.0111186905655134	-0.00534081395858643	0.0059360867403293	-0.00117855192582806	0.00926484299968011	-0.0297181777710882	-0.0304811063572904	-0.0444412807532596	-0.0323324761474945	-0.0401844647071963	-0.0276617898307753	-0.0618129956402115
2014-06-01	0.00273504658359572	0.0183448614568797	-0.00946195015700585	0.0374056731738489	0.0434455517136691	0.0155918751852564	0.0306668887555713	0.0431238590904928	0.034300940107832	0.0217233147732989	0.0300760271494895	0.0481250914804846	0.0389598238981407	0.0520587931166902	0.0159162352488931	0.0397376035507394	0.0364122267795913	0.0553570977958083	0.0109991544737453	0.126633884589943
2014-07-01	0.0407255585776183	0.0354014468230698	0.0383780281500289	0.041391035796916	0.0548104673024641	0.0516623989841745	0.0590571511245834	0.0467391640928635	0.0530461892114229	0.0341813285634694	0.0449752942771354	0.0559564228792972	0.0471635111138302	0.0580733242127939	0.0490949429058873	0.0356453882895996	0.0515882995927915	0.0725792078947075	0.039137986412155	0.10132589399182
2014-08-01	0.00291875192145552	0.00940606764189984	0.00964673604631409	0.0077944658888449	0.021883547583126	0.00199626631315522	0.0170968802640212	-0.0004063771304799	-0.00969634865986294	0.020710763942252	0.00932702740480301	0.00613822417826371	0.00779860364888868	-0.000356287865157775	-0.000573324696696237	-0.00874103257674673	0.0345958747172414	0.0149107849335911	0.0100636434620971	0.0318339491095139
2014-09-01	0.0385362030605161	0.00919842246156053	-0.00798524292578299	0.00930597917007674	-0.00288820213691	0.0483386769368645	0.0423468499158507	0.0128727534782961	0.0060987583269247	-0.00537954417047711	0.0176428963226218	0.00129856844965057	-0.00494459009833154	0.00509999720499793	-4.26595497593797e-05	0.000516817273428411	0.0109482627053057	0.011843341930138	0.00262811502633446	0.0243122414807497
2014-10-01	0.00445166806799765	0.0306948643824402	0.0887692462483393	0.0194388060922892	0.0404165563749426	0.0206640959044569	0.0378295505548741	0.0341421934700177	0.037391365553084	0.0379843506661239	0.0213141741387129	0.0154757776469794	0.0265172144798579	0.0663688503464541	0.0459320245187573	0.0729290536097959	0.0151643508644792	0.0378130652333034	0.0553115154690507	-0.0301131502931062
2014-11-01	-0.00689025845183191	-0.0213621594541624	-0.0136587083678267	-0.0119041360063843	-0.0092906241037985	0.00815401671865367	0.00456782921749242	0.0231706868696005	0.0176572849937587	-0.00118133510034415	0.0238245912294276	0.0232000948460539	0.0169926214771551	0.0112327424441633	0.0216090212815749	0.0269010096784578	-0.00338217563597271	0.0447971207314253	0.0134638504654927	-0.0160671512712169
2014-12-01	0.050125606624885	0.0595660346642437	0.0625142364508986	0.0540261634087136	0.0691526442253902	0.0734036472545669	0.0409557855991024	0.0592373130009644	0.0561864131604665	0.0528541435940255	0.0753529783391529	0.0369660877727283	0.0682577352200868	0.0997069758151632	0.0848325702548222	0.0808553781204359	0.0994699680825218	0.117547104591628	0.0895667810994932	0.0999420895180284
2015-01-01	0.010026488333344	-0.00723696718725111	-0.0260266762218577	-0.00280657683960469	0.00758862971433368	0.00209632147626516	-0.0140324935325095	0.0169985263179573	-0.00117244389052585	-0.0130247013687403	-0.03547206638917	0.00538501744228503	0.0152606066675966	-0.00636591600212899	-0.00759065482264073	-0.00118517056585694	0.0161491198908388	-0.0151634870656187	0.0237809617653134	-0.0373043648003906
2015-02-01	-0.0165114215324509	-0.0214381590349942	-0.0232920905158247	-0.0425663387235897	0.00450950859471388	-0.00350115893631032	-0.0442033407313707	0.00890496826273586	0.0529481107326398	-0.0117176169540661	0.0421169235485558	-0.00318612381396962	0.00978359648877644	0.0197800682549248	0.0191977777095635	0.0135657583163009	0.0500007226612058	0.0457511009745039	0.0475439691362802	0.00543964365031693
2015-03-01	0.0858706561545959	0.117844932305856	0.103332919118086	0.126275795789646	0.0841954604671729	0.0881548132564363	0.157580023065013	0.0733049052600887	0.0812885888738313	0.0843170191918528	0.103013211759264	0.0733522041578882	0.0642661620707115	0.0634119997513121	0.0856351598348862	0.0524630658154525	0.0627907982222148	0.0717251940008013	0.123839054893046	0.0518620948224081
2015-04-01	0.0468384810236152	0.0214867333486487	-0.0179658119913064	-0.0057747607979852	0.0127576684175352	0.00800456601850958	0.0275246767512795	0.00161908134357663	0.0579501508121027	0.0113947788380967	0.00595771301187902	0.0107229412592145	0.0209912262472023	0.0191417223563257	0.0100431214365409	0.0137907713323324	0.0120302570841879	0.00839932961586606	0.0260056687142768	0.0386252974049341
2015-05-01	0.0359424076926821	0.0276828889959554	0.0841523864569307	0.0689194562451693	0.0431700258681751	0.0392547864875415	0.0819836940636859	0.0490377394263306	0.0410122745618274	0.0488488485652099	0.072699516276998	0.0383885263383148	0.0261252989280315	0.0114720335184356	0.0193899417480166	0.0170748900221943	0.000173491285072203	0.0409520490476123	-0.0286038084942702	0.0295822055428702
2015-06-01	0.0530916042396781	0.0824831997129239	0.0644449406771902	0.114457500958701	0.0731019228758615	0.0832338051397213	0.0900771455261298	0.0758365813118142	0.0456143558749814	0.0707244971987821	0.059067905812434	0.0612667688730661	0.0323786701626492	0.0569161008212193	0.0475507835972107	0.0484684944903674	0.0718513908648595	0.0549690141232467	0.0404283015899061	0.0994157040327146
2015-07-01	-4.95364004212376e-05	-0.0290782597237031	-0.0424771078852241	-0.0307951781870081	-0.0150471387217112	-0.0155505013865784	0.0039850591020268	-0.0363937129549328	-0.0183295696490951	-0.0243945331307473	-0.00640382825263432	-0.0153637331309468	-0.0237364833096339	-0.018558557183836	-0.0240553076582652	-0.00300435526451311	0.00477007516412612	0.00731215748356532	0.00238514922004648	0.0424110377369492
2015-08-01	-0.0169765586877988	0.0471228863709783	0.0308420984239105	0.00283283557202878	0.0420336933832039	0.0441267131641355	0.0195058290897818	0.0388829800155634	0.012652168346841	-0.0162157891606876	0.0860181982194889	0.00858398772250159	0.0185496445597345	-0.0182112440462006	0.0142158701789973	0.0363649386595623	-0.00271670069312315	0.0446489999729521	0.0280092469627605	-0.00268323727126597
2015-09-01	-0.106916345203611	-0.111854469530729	-0.0914045330111781	-0.113635827733649	-0.109566950739094	-0.110984339058033	-0.101711466638177	-0.139289427482877	-0.0957315889259071	-0.0881425256311719	-0.0977016925224269	-0.0966729655941039	-0.118708010554298	-0.102619344774768	-0.0889797701018185	-0.112054504865565	-0.125267686561175	-0.108681917973465	-0.10932246750728	-0.120546277799486
2015-10-01	0.00838905392570842	-0.0166730514672422	-0.0306364025010697	-0.0288811378650996	-0.0154438481003321	0.0151972937330442	-0.026316035051637	0.0106991948047721	0.00252818573419134	-0.0102820991401365	-0.0581687042412352	-0.00745545480718636	0.00849288495267562	0.000782650627404545	0.00477593625763239	-0.0140676498906739	-0.00657876522832397	-0.0155554877584021	-0.0104569270324641	0.00965646548150532
2015-11-01	0.0852161552710652	0.0610592370610226	0.0816816826266737	0.0557533881953924	0.0764120342303466	0.0688117080669204	0.0193175955714691	0.048337206449862	0.0701703418952078	0.073083563811857	0.0938501591406748	0.0646267429049628	0.0413206263253374	0.0648458834313945	0.0428294759509627	0.0781025704481	0.0866251824406356	0.0825529618791076	0.0675721967469715	0.0632710511177573
2015-12-01	0.0831842221915716	0.0876955904395791	0.0247751536004757	0.0555007662855776	0.0600006908092219	0.0546385250265141	0.0603110057481612	0.0471372217447156	0.0537124231856418	0.0847718364725022	0.0499228629211821	0.0511725107594609	0.0567452700780765	0.0532816717046136	0.0463055676791	0.0697844178901147	0.0652427714708866	0.0553440688580588	0.0668604068181337	0.069182116185861
2016-01-01	-0.0746662030580867	-0.0445256432539927	-0.0619570756189993	-0.0423881465926465	-0.0537013798973119	-0.0564914569277155	-0.0417971189608188	-0.010659845750625	-0.0304501377377059	-0.0298958441240114	-0.0420912393004517	-0.0304398607839363	-0.0230561384836626	-0.029959047752523	-0.0190771193812473	-0.0151670340842371	0.00844945320308839	-0.0197490370373465	-0.0303120855482662	-0.00449604820990202
2016-02-01	-0.0782958737026102	-0.0618122756828598	-0.0669507038881743	-0.0660591451905488	-0.054452057729181	-0.0503447339087809	-0.0694149151670742	0.014644791764923	-0.0270995171642124	-0.0587286776366622	-0.0712151310281453	-0.0738010503154861	-0.0674609846680897	-0.0506306808398383	-0.0590391614331153	0.00711766486883054	0.0373038713746093	0.00374521493730823	-0.0252310599991561	-0.021444886523456
2016-03-01	-0.0967695398274287	-0.105606416901026	-0.124638368430831	-0.0382591901382032	-0.0922945403542571	-0.0994101122781019	-0.0742461260966108	-0.0842697859417739	-0.143504121196868	-0.12579173512705	-0.120874901367227	-0.0886459097915241	-0.11489242596265	-0.114117722120071	-0.0934217678377697	-0.091338999462356	-0.0925771334198953	-0.105027573008495	-0.0866010359974213	-0.0571348971220607
2016-04-01	0.173583513809759	0.0559614231837887	0.0618327697116962	0.0023876504445715	0.0163864144717513	0.0193401035145136	-0.00431074188130802	0.00821270144734829	-0.00568866422986975	0.0112215270453494	0.0334075407938903	0.0235747776851075	0.0106472788086286	0.0224183582338814	-0.00872846562286545	0.0222298076699074	-0.00101012771290242	0.00565929381521756	0.0359266296022056	0.062037795824714
2016-05-01	0.0572836047851236	0.0310950140999028	0.0342052394380141	0.0420502845019354	0.0377263968943885	-0.0247503652980051	0.00461157359119047	-0.034606062329428	-0.0226138334217854	-0.00829375381109237	-0.000869814626125933	-0.00908671862457694	0.00670071607555945	0.00561788863856875	0.0081056725123605	-0.0155412478194145	0.0226087725412526	0.014532806648996	0.00175363532067094	0.00482742811465609
2016-06-01	0.124021021935818	0.0320111743807567	0.0164267877444785	0.0508150653708865	0.0492333991809543	0.0833588541735824	0.0513974034694032	0.0326629147451128	0.0489377601348957	0.061435153058899	0.0527584164928217	0.0626416042320481	0.0637616441480025	0.0411583097425575	0.06009625897971	0.0441598769727307	0.0473155026875388	0.0318621741821253	0.0681794534608533	0.0721233887759866
2016-07-01	-0.0489679531914701	-0.078200354348383	-0.0992514074439308	-0.0761861157211325	-0.0684370855377518	-0.0742438249836554	-0.0792294942390973	-0.0815043667883007	-0.0854924922121283	-0.0917645318847705	-0.0954404286339235	-0.0403759078914655	-0.0925600398299608	-0.0821098395151316	-0.0705607594376433	-0.0388799643681686	-0.0328994388318294	-0.0341690868036923	-0.0417382981936378	-0.0321772371085966
2016-08-01	-0.00571312272465663	0.100376745459183	0.048940170375977	0.058460291784732	0.0387372847868183	0.0450112185311408	0.030629883770865	0.0463116641411659	0.103695195295079	0.0837362187687505	0.0869239714814853	0.0686169533609049	0.0835398335727968	0.0763858566988509	0.0702393950319922	0.0143337470114029	0.0183010298843319	0.0640935875646656	0.0168328485935003	-0.0233959148273941
2016-09-01	0.188943670806805	0.104514963777935	0.0544776108145826	0.100998017926973	0.0544139670088547	0.0667692649112134	0.0714162120298384	0.00486324766203802	0.0432772547782473	0.0311650820000445	0.0467135795284816	-0.00576814706571854	0.0324913653425606	-0.000465604017555671	-0.00322920959584736	-0.000383012299179135	-0.0265283276515587	-0.0236938559479049	-0.0467310962592594	-0.114027719460097
2016-10-01	0.0254389344057809	0.00512284849793349	-0.00285895185893982	-0.0174301847553339	0.0102576845069177	0.0179126792366229	-0.00513059881006674	0.00958838741909344	-0.0244547419966503	0.000937271862693133	0.00350949764966628	0.00494622357127841	-0.01653168091742	-0.00532197644431333	0.00745370342862151	0.0407148158349862	0.0183441678151792	0.0443748956178174	0.059524344312062	0.0920720864873268
2016-11-01	0.130218789892582	0.069234164826729	0.0799415166291051	0.0397549818652178	0.041274570321388	0.0491410209824055	0.0614638152108632	0.0708898139785735	0.0446109389187228	0.0725849332518347	0.068493696434191	0.0585822607492035	0.0538490808883173	0.0640038450427084	0.0424159995281981	-0.00842574780847219	0.0398959885320887	0.0229153688342382	0.0330636382833996	0.000514393974312801
2016-12-01	0.119906788575087	0.115501081877423	0.105175632004465	0.0552344884751987	0.0855744043586089	0.0724329139362841	0.0995614527350498	0.0809353830501149	0.0861116765896814	0.0640117102180957	0.12330706537281	0.0531564689850365	0.0819611943715784	0.0861090914578035	0.0598660706240224	0.00280510197263626	0.0286870620435483	0.0349821954293974	0.0249384240207505	-0.00839720577395957
2017-01-01	0.0711976973172933	0.0582720457177292	0.0385251090920698	0.0405296749716561	0.0373374131176506	0.0234517738289485	0.0342858562418744	0.0188051324349776	0.0295482033553975	0.0251115902691621	-0.00174808259912554	0.0300088814597008	0.0365029967327802	0.0189525917567526	0.0671465331772825	0.0229543511145677	0.0129420485367965	0.041613697345177	0.0785239151203076	-0.0486082123215089
2017-02-01	0.00616097733658463	-0.00206696755095112	-0.0118934793681899	0.00270681575530351	-0.0140889503533007	-0.0135141949364715	-0.021762753306628	0.020831410577486	0.0160752629747811	0.000336229040709041	0.00910992174707631	0.0134285797654482	0.00526361379232083	0.0228198906565302	0.0608360113710396	0.0313535657181687	0.0333633237806185	0.0453845312491399	0.0551861046769982	0.00527046763979284
2017-03-01	0.0654194807372129	0.0371781856965947	0.047544392108161	0.0350666363476706	0.0061816670979548	0.0445164002153799	0.00942579743529601	0.0234054055959915	0.00912012742073393	0.0166594938381322	0.00986880695865611	0.0134275804179621	0.0220913105033146	0.0180770668847558	-0.00345025233368051	0.0194595056967238	0.0075875156665313	0.0270096649942046	0.0167865380724546	0.04158008746106
2017-04-01	-0.0136046285344232	-0.0188657639152368	-0.0108850282581769	0.00504075326830289	-0.0128524452038288	-0.0226197719339545	-0.0367314827254101	-0.0168824127524759	-0.00619783604996044	-0.0261719689994113	-0.00614465288519506	-0.0169768022114532	-0.00901026280672059	-0.00365100551976271	-0.00348866195472713	0.00081435412361493	0.00663362579699525	0.00612313481267571	0.0909412884201062	0.0807802490561158
2017-05-01	0.0185884855026797	0.00316410154744083	0.0201301478771274	-0.00675170609431682	0.0123110151268328	0.0146130314629499	0.00764118504593624	0.00663900522153933	0.01796805323888	0.0149565245157879	0.010872873078633	0.00169508050227782	0.0261287835113615	0.0191167933496408	0.0256915078173629	0.0183167573293652	0.0108818608839361	0.00736804410362629	0.0182838968156374	0.0383901809600247
2017-06-01	0.0598526975659017	0.0232273448947033	0.0452693573829642	0.0468439683723214	0.0260994865948128	0.0571468431878817	0.0100301486831113	0.0101259762281737	0.041063990150019	0.0175605603207285	0.0541266679581944	0.0449055834329857	0.0434804166707391	0.0204045195181497	0.0386030272005622	0.0612229395456388	0.0539595375738794	0.0322348472370116	0.0367067668104336	0.15259711641203
2017-07-01	0.0353613604158513	0.0340712277660172	0.0159220909191486	0.0118844852816011	0.0231053901832193	0.00706544060840501	0.0279992274502405	0.0324879585234661	0.00721006975946178	0.0479582899330992	0.0205152337669329	0.027118174702924	0.0131924897544993	0.00877964409311164	0.0148470282596432	0.00715839601505416	0.0293776962921041	0.0314464977620159	0.00119651948591144	0.0751759068507484
2017-08-01	0.0101486187330206	0.0153137306797107	0.00605955365128374	-0.000833992165899006	0.00670994026261157	-0.00382640832755253	0.0233695166307867	0.00295563904080048	0.00455144127831167	-0.00805297870550614	0.00915136646750703	0.00285113703506636	0.0172922924589818	0.0227495838512226	0.0102109602470608	0.0313349389899652	0.038048611684995	0.018029628972098	0.00254829423932474	-0.0015266426812668
2017-09-01	0.003640180481706	-0.00391429450586078	0.0079369257014476	-0.00322556285430076	-0.0036003229269097	-0.00659330205647124	-0.016076826148048	-0.022634146891565	-0.00743628219025933	-0.0116918733051859	0.021972285416463	-0.000845318318221084	0.00390731530166594	-0.00934977915907168	0.0294548119781238	0.0446262755400611	0.00533407426317918	0.0304480254019466	0.00716159008572482	0.0194246169928658
2017-10-01	0.0655079683331493	0.0429787448831953	0.0183856285340008	0.0278214147070287	0.0441288861960272	0.00632454686889604	0.0750327850725599	0.0646840097898741	0.0333578177117349	0.0342556299539122	0.0599843986648824	0.0357857755187299	0.0418382447776621	0.0261165028117996	0.0379741352201786	0.0329918452223457	0.0606250457851888	0.0422275735168458	0.0753939786439832	0.0817245905765895
2017-11-01	0.0339426635857812	0.0675031525860322	0.0397909205972876	0.0653733833723566	0.0655969471228207	0.0412368631156057	0.0577546133725809	0.0901386708474797	0.0663356765275983	0.0459643527583663	0.0445093641187099	0.0513584414004302	0.0816153579480269	0.0852410357925988	0.0862372154282493	0.0529144473769817	0.0768980726576061	0.0867320047477029	0.145059926649375	0.04319556198105
2017-12-01	-0.00815381623869901	0.0121746854249808	0.00570913544864959	0.0154646150377733	0.0133176274449779	-0.00101911634006511	-0.00139687181611534	0.0397164049009363	0.0177690561082964	0.013462351723614	0.0185300599795738	0.0111939057857049	0.002416784027655	0.048133894971868	-0.0105876726861815	0.0264179633284126	-0.0016111227839302	0.0140708511145565	0.00504337602033883	0.0387023310512498
2018-01-01	0.010896664150702	0.013430336165037	0.0187986885081372	0.0144141510078741	0.0273641236378023	0.0140308739697208	-0.0192387388560804	0.0201863260629082	0.0324731165575423	0.00268030324771329	0.0345051314877263	0.0321790499072821	0.0100900583995365	0.0351124362024709	0.0249333446623702	0.00768831089653611	0.0173038277020136	-0.0123626792378276	0.050089711581149	0.0158892735789381
2018-02-01	0.0221207084533196	0.017676699917346	0.0457875947309046	0.0405855617540093	0.0475102035922752	0.028373494555562	0.0206897805446028	0.0525342885313627	0.0132555960752496	0.0198064080465498	0.00923456755116586	0.0333770083059227	0.0145611215839223	0.0302252974571307	0.0378736685585099	0.0500939201812132	0.0499771348096755	0.0947551386270587	0.0995577560764809	0.12841745821616
2018-03-01	-0.0276377335876925	-0.0288925287875182	-0.045202321349103	-0.0603521980223712	-0.0795424375153652	-0.0685345801631374	-0.0654847728125562	-0.0662563692410109	-0.0718786630856396	-0.0632940137757153	-0.0623523624929195	-0.0841140691808521	-0.054461199868385	-0.0781707701646311	-0.0527128942148665	-0.0670432631486198	-0.0896859801282145	0.00298586521356961	-0.0597096067989545	-0.0687519102156233
2018-04-01	-0.00192735018843739	0.011968519674207	-0.00514394432297668	0.00802150201584385	-0.0135723571138036	-0.00572268810469906	-0.0043645173911395	-0.00183962587614686	-0.0132078429355084	-0.0320208374306048	0.00251855299908281	-0.0140247499579634	0.0145168289538118	-0.0144925111412985	0.000489431223678625	0.00676807751315492	0.00320788532572747	0.00339663956627332	-0.00892605114192848	-0.0257836116828901
2018-05-01	0.0474864809235832	0.0492003397670943	0.0668001085499368	0.0315295613720288	0.0637003523725313	0.0705686685586207	0.0530392092750523	0.037963082444802	0.0662884881698465	0.0464119606833273	0.0330652788516359	0.0349948110307038	0.0351071730097654	0.0271873323765692	0.0352326409057913	0.0149153552827903	0.00600859720987411	-0.00977695833178781	0.0101000935171362	-0.0777493920858037
2018-06-01	-0.0149281193746726	-0.0169704885071868	-0.0219375746032749	0.00460911487735233	-0.0111492931410027	-0.0135706708628282	-0.0166233816470534	0.00333185759773136	-0.0173399287898109	-0.0334816749823254	-0.010705287451295	-0.0339801508305494	0.00238669420335353	-0.0298557438523535	0.00691318850009163	0.00704540219403516	0.0636806055222149	0.0353417310146386	0.0241077182926953	0.0781976399054762
2018-07-01	-0.0150452357610937	-0.0147280342250491	-0.0134988380432601	-0.00983178601434729	-0.00974978900063213	-0.0281161268154393	-0.0214471432193737	-0.0258682503298051	-0.00828293610766646	-0.0106207907606813	-0.037400575457392	-0.022520400829155	-0.0340576533794672	-0.0481200492997058	-0.0301033173554224	-0.024610274310001	-0.0314167286549257	-0.0861269172936474	-0.0387333262220453	-0.0725426247670797
2018-08-01	0.0292416969253436	0.0364539996128691	0.0283327916841323	0.0605241436997594	0.0420088423653839	0.0279207860248297	0.0670629180519573	0.0618154804418126	0.0494522524033157	0.0738328407897826	0.0376413420945475	0.0585288814584453	0.0496281890585143	0.0247518602941134	0.0296458878851655	0.0568709439661189	0.0165690925966281	0.0484798122325597	0.0499513035814348	0.0244920769532034
2018-09-01	-0.00611067856140712	0.00388060578783918	-0.0252486569772829	-0.0111453700428419	-0.0350469577734712	-0.0361162615001168	-0.0259399480990419	-0.0342277590114542	-0.0207916037959627	0.0164368475808467	-0.02347360572061	-0.0619695247445164	-0.00105163715611902	-0.035010876965349	-0.0243429952713097	0.00893909562623064	0.018487829935806	-0.0365752041199228	0.00750004088210503	0.011225533702041
2018-10-01	0.0710171618665317	0.0528310121735376	0.0547003523377574	0.0488207850834634	0.078740291095591	0.0687140921170577	0.0794328198449971	0.0716408183200647	0.100148502453497	0.0860642320811213	0.0778546716746969	0.0570449349413212	0.0482155268513847	0.0598910377503896	0.0224134320800405	0.0924667268257357	0.0623452265640796	0.0402623417952468	0.0572372895194248	0.0676195174279208
2018-11-01	-0.098718358405759	-0.0572341660188187	-0.0565843790320571	-0.0474531543324519	-0.0586905008840148	-0.0713515227701762	-0.12198485717677	-0.0900209454662778	-0.110886442722657	-0.139646708830911	-0.114506295457922	-0.0741364595140011	-0.122706931892076	-0.118427844762916	-0.104676354604862	-0.127186747602248	-0.146511879719472	-0.13857728477003	-0.134618782538589	-0.1601332888822
2018-12-01	0.119431087923489	0.0401824543087235	0.043726005271378	0.0318540663626649	0.0326409554359387	0.0443638548776579	0.0384700078842817	0.0448518606671986	0.0201094462957381	0.0826449946102388	0.0428849685929396	0.0251870414532991	0.0651894861292947	0.00441251833461703	0.0520120883398372	0.0669709759428763	0.0888184749407189	0.040855004893858	0.188278334123001	0.0512675091693279
