# Supplementary material for: Impact of consumer confidence on the expected returns of the Tokyo Stock Exchange: A comparative analysis of consumption and production-based asset pricing models
Source: PLoS One. 2020 Nov 3;15(11):e0241318. doi: 10.1371/journal.pone.0241318 (PMC7608913; doi:10.1371/journal.pone.0241318)
Supplement: S3 File — (TXT) [file pone.0241318.s005.txt]

Date	11	12	13	14	15	21	22	23	24	25	31	32	33	34	35	41	42	43	44	45	51	52	53	54	55
1992-02-01	-0.0971987916785429	-0.145025963689675	-0.0185744209533041	-0.0337251891633272	-0.0125556475968418	0.00672023333446021	-0.0186777068134837	-0.00225541989826495	0.00765069323206258	0.0303768913581554	-0.0736776183575161	-0.0972163005469889	-0.0555509542876448	-0.038525740387135	0.0101248877894622	-0.116148401168159	-0.0910326229898597	-0.0413588808336879	-0.0386108821617284	-0.0416465037984201	-0.0668475921892968	-0.0636494142622823	-0.0587682954064268	-0.0353571759312295	-0.0811024454159095
1992-03-01	-0.0300515422807349	-0.0450375455086484	-0.0387233907397687	-0.0545586566223301	-0.0684153110971021	-0.0222624230126669	-0.0718103705859895	-0.0180000007210264	-0.0315503822269013	-0.0448604562996605	-0.00105582017562038	-0.0549693405137951	0.0165068959500734	-0.0471300961818611	-0.0505960781613659	-0.0276217547360884	-0.104354691057221	-0.0307333691013314	-0.0587592081567465	-0.0299685503302821	-0.0514241758593408	-0.0392261560624395	-0.0509766512717064	-0.0717128116834405	-0.0218192000810908
1992-04-01	-0.1813634859982	-0.0739266153651008	-0.101255176736516	-0.0609854288358362	-0.0810758683456266	-0.146927724439737	-0.0982139827226184	-0.0469182338658892	-0.0935097077691401	-0.104543374155496	-0.143106532132394	-0.158230507284864	-0.101439768451892	-0.123292439764915	-0.0782441350396836	-0.163945662379913	-0.147849509914168	-0.0571620015134499	-0.11889011568163	-0.122865083440829	-0.0653922774227318	-0.134988111197646	-0.0789691086886807	-0.140993715637041	-0.106744714487791
1992-05-01	-0.199194515016859	-0.0544309178762158	-0.0250898927519302	0.0383719223965342	0.0263317523519633	-0.0505506864023985	-0.016117067178548	0.0312473336144011	0.0122764340599851	0.0186133998470167	-0.0211758542139094	-0.0205173425891997	-0.0536781323056553	0.00539863042078398	0.00648255539463483	-0.124764823228293	-0.0284212429487687	-0.114183206803647	-0.0363392180642844	0.0142237396996873	-0.0791147864261006	-0.0906221870652073	-0.0589491916064498	0.0535714089408069	-0.0392262511682648
1992-06-01	0.0451739967287791	0.0229235499473875	0.0487045729234712	0.0049255695320246	0.0381943084459927	0.0183975750526284	0.0486644462357534	0.0412535394369742	0.0361107671327737	0.0583232957328383	0.029912040516679	0.00675953566135564	0.0320904834425548	0.0332930955720674	0.0171648995134635	0.00779249587524443	0.0386248314269277	0.0517405213161994	0.0285575164295292	-0.00889756019788152	0.0305967019816313	0.0439425909270254	0.0373841088004098	0.0749526188054982	0.0478146906701289
1992-07-01	-0.0602662984309667	-0.0814015417160885	-0.100495687769103	-0.072231359431444	-0.0324136925484403	-0.117675800823709	-0.0243044801540567	-0.0230673882455807	-0.0548844670717067	-0.0675030904180469	-0.055592516287769	-0.112142901192071	0.00138754221344123	-0.0706711920397618	-0.0614770299047068	-0.0833243167654919	-0.0626640827376241	-0.0261850008390015	-0.109033272957018	-0.0871574253900818	-0.0469942576750428	-0.0895814623560583	-0.110470326619905	-0.0955968904190059	-0.0821983831556536
1992-08-01	-0.0168383102048786	-0.0143959213521654	-0.0860124318165739	-0.0659520699945212	-0.0540993374464632	-0.0689377882574582	0.00215651243699508	-0.0687714718913296	-0.0647977043265248	-0.0594429340133945	-0.011304007722955	0.0196509189588568	-0.0318887594525013	-0.0392181768980934	-0.0871173686815107	-0.0302101777393495	0.000608603226830731	-0.0366548005889486	-0.029320836546793	-0.0212863679494166	-0.0286545258378148	-0.0234894090625033	-0.036021822025097	-0.024006229454606	-0.0433231892858
1992-09-01	0.313023499069591	0.0428669572955089	0.131894684068954	0.0653062701371399	0.102094882747405	0.0934533478836251	0.118071759420388	0.00729472253155549	0.0712006581520211	0.0745488473294788	0.102441919812347	0.15361182489586	0.107751392501587	0.131827964524426	0.083503816625194	0.31425251017917	0.227551734700257	0.0775065191116296	0.113978271170203	0.112469953384297	0.106275648108453	0.203030649346413	0.144788105173982	0.156893770439358	0.13322160910139
1992-10-01	-0.0322735954698286	0.070251057310023	-0.0224443432305342	-0.0553404702580118	-0.0258114353807102	-0.0664610760141835	-0.0195454224554606	-0.0239263824938208	-0.0227948482355939	-0.0431346424186815	-0.0143285322684313	-0.0435207054782223	-0.0487172861440352	-0.0457600313446468	-0.014181805341129	-0.0791252081549075	-0.081334560585119	-0.0262379382589299	-0.0124695263962621	-0.0348618225861656	-0.0297584190890801	-0.0382579460202427	-0.0326056759591195	0.0107764361700528	0.019155879630831
1992-11-01	0.0359615324023588	-0.078042228951161	-0.0093929036907798	0.0114510523438528	-0.0272192089375924	-0.0424326311277953	-0.00709172333080358	-0.0383768036473741	0.000891156051161249	-0.0167940197076302	-0.0355593914291497	0.0100272140690009	0.0254690655490512	-0.0233624130479695	-0.0351232299685452	-0.0577759212331434	0.017697106874932	-0.0236797627541857	0.0040549316483309	-0.0131466702523757	-0.0854601849649251	-0.0389848832372901	-0.00992776562465641	-0.068283781214288	-0.0377429789445288
1992-12-01	-0.00733405754294758	0.00855745096262815	-0.0425197648000625	0.0294390289217969	0.0227391957608859	0.00517205025418562	0.0186295622146242	0.0330817273389393	0.0130068919304709	-0.00472036281952919	0.0346307121783335	-0.022176457945855	-0.00729251920507925	0.0222696134475289	0.0640763414721951	0.104917566543995	-0.00950027896744959	0.0201091929440977	0.0302826459787603	0.0182630154062178	0.0249676337265558	0.0131998270722426	0.00952332832608259	0.0416802126562316	0.0307797212797757
1993-01-01	0.0695318717293172	0.0726558223951315	0.023653980283008	-0.00552767557017662	0.01995813172592	0.00578188318395305	0.0150427825635997	0.000446699056007839	0.00657825970167966	0.0127363100133711	-0.011687302719098	-0.0179126507868146	0.00529418304311396	0.0188942400560855	0.0255764808386655	-0.00965691010779569	0.0339904504384142	-0.00253287035465792	-0.0210868046057942	0.0235026024474411	0.000956901159240036	-0.00662031818091701	-0.0325623933483785	0.00940481978123759	-0.0262905381802234
1993-02-01	-0.0169044082400245	-0.0447942125594121	-0.0108055797232614	0.0450487150687547	0.00313235535132564	-0.00241456419489713	-0.0508473316342962	0.00402357483509481	-0.0234705113634481	0.00772641797977992	-0.0113186299995858	-0.0196253874531052	-0.0375372172518227	-0.0268349497246898	0.0288016696840917	0.00165149976890965	-0.0318752703178819	-0.00835796978477397	-0.00848637485098993	-0.0193677797451035	-0.0131640885087421	-0.00806813186091107	0.00823030388210823	0.015715184201458	0.00885449774472487
1993-03-01	-0.0135719309079715	-0.0550097738882935	-0.0041402573293654	-0.00693014231644525	0.0147932465059105	0.0134274269761854	-0.0383222517373269	-0.0342233935956433	-0.0401645751947311	-0.025506949980619	0.00207304500698902	-0.021497439723718	-0.0192757754892479	-0.0165277265118081	-0.0169782492927733	-0.00704583016502728	-0.0153157982027802	-0.0318489376986762	-0.0334324565731869	0.000609670965590437	-0.0267788832961696	-0.0198128524227085	-0.0152494530192882	-0.0345179919620032	0.00426676091346909
1993-04-01	0.145960293695537	0.429744258948098	0.239767573320991	0.260633840730785	0.28150137715877	0.347140606207133	0.0875808907377941	0.131894492187571	0.152114644011891	0.23500293865697	0.13487164170851	0.179218562765066	0.14581712436615	0.186607331828675	0.151646435517195	0.148854813628012	0.069362293974631	0.150655832511096	0.154369338411191	0.202842747567963	0.0641486098156376	0.140575759706141	0.227433388759269	0.257490665273622	0.174314703818464
1993-05-01	0.071025075007693	0.270818498068989	0.192604415741853	0.186696404142337	0.0686332554718199	0.0635013008284308	0.0892596646554975	0.128864955147372	0.135739285621945	0.0992604533831516	0.114626992972739	0.112600402219898	0.156809181536162	0.164358913804165	0.130163164569183	0.0144149115432619	0.096563052673749	0.11611003656161	0.160985974280568	0.152858328468344	0.132497628298343	0.113987019059894	0.132100516658143	0.180635496702032	0.164049858187962
1993-06-01	0.0775815871876255	0.0243815172573346	-0.0113515944268923	-0.0246906007182902	-0.0274773084575422	-0.021658955596735	0.0405597991245266	-0.0517543747964282	-0.0340519500318945	-0.0187767828590501	0.032025712523603	0.029206611387954	0.0293192781333589	0.0235667303689226	0.013481075832255	0.0348036749284139	0.0137165352252774	0.0331225833490682	-0.0181911308657942	0.0776969976077672	0.0250083574032759	0.0444685264246439	-0.0154803641295137	-0.000997021829659588	-0.0140116646271264
1993-07-01	0.0415116898494234	-0.0578920566371373	-0.0321454555685725	-0.0533985780738907	-0.0217234611666717	-0.047890798750658	0.0205259562920526	-0.0150733491716634	-0.0488774082660538	-0.0209225828772643	-0.00501318968182464	-0.0546915399076031	0.0323504274248302	-0.0320954084875194	-0.0226472424793148	0.0855456498380421	0.00864051084684291	-0.0177137031305345	-0.00754544792505443	-0.0205303930210651	-0.0142649764287899	0.0141964591812122	-0.0601492515839988	-0.0372186172968329	-0.0471490439386403
1993-08-01	0.0516812693372905	0.0317567566485748	0.0164894070023644	0.0281411816672648	0.0427452760478336	-0.00371236121295739	0.0808657543285978	0.0272351790008108	0.0287974453703271	0.0287499915923409	0.0249090678959475	0.0300095911042661	0.0489801763415708	0.0413246686792312	0.0151366973657936	0.0566671083541149	0.046982567519673	0.0600974775526959	0.0701526554158444	0.0293705424858652	0.0643507220182404	0.0246598625136669	0.0352615244721518	0.0690210077944559	0.00110079181503074
1993-09-01	-0.0275281013945937	0.0144397781699195	0.0742926914991332	0.0263907622289349	-0.0212555337989298	0.036143446609724	0.0328195876430281	0.0551586532988348	0.0275043194459048	0.000863662582528141	0.0272965881962079	0.0318823437348217	0.0248184343924035	0.0569884046365041	-0.0102563379960597	-0.00272625598976867	0.0206537686983917	0.0571777435181585	0.0236284605849731	-0.0013922238355511	0.00900863775939909	-0.00229819033293683	0.0383969415224123	0.102960390463836	0.0359831863150771
1993-10-01	-0.0587084411355565	-0.0403662533083217	-0.0947117159145055	-0.0408686485425413	-0.0314477256628318	-0.0329762161948352	-0.0238964037044695	0.0049789058640756	-0.0186057592090482	-0.0296378789765715	0.036985672421635	-0.00296081613708002	-0.0335026343703181	0.00745638405468463	-0.0122355144879934	-0.0158496783333137	-0.0205329258565688	-0.0283477153697297	-0.0368358069336037	-0.0556774690264159	-0.011737469433085	-0.00484550145685346	-0.0591048046647207	-0.0730524345328335	-0.0928840874598187
1993-11-01	0.00808402678406978	-0.0367662716849897	0.0141768161118698	0.00112454585873892	0.0110339133256118	-0.0440303308266843	0.0124700527884178	0.0163330943721913	0.0325173983134087	0.0151059087999045	-0.0173714315477902	-0.0104725060140825	0.00807092686242571	-0.0405258200866308	-0.0323711851817265	0.0352896076892015	-0.0290984907591518	0.00472245388925093	0.00468208916704733	-0.00663631978619333	-0.0287520357171753	0.00493032327181025	-0.0052691810782859	-0.0217439110027877	-0.00405993766124785
1993-12-01	-0.177113996789043	-0.167721942127309	-0.0783783594835306	-0.0970366347416601	-0.0562214653244071	-0.0947590354317838	-0.134114286788426	-0.0577903364649464	-0.0605284822779049	-0.0654993761898781	-0.0986727734886268	-0.0697257028987553	-0.151916006603977	-0.105773572259832	-0.105555397008275	-0.155311743480715	-0.110134354448312	-0.110025793222758	-0.0917075983103606	-0.148318759257472	-0.105561831543596	-0.133046060504996	-0.0820326788753002	-0.127541238752252	-0.0521196888720345
1994-01-01	0.0349295289058604	-0.0388447558373413	-0.020693185568206	0.0380207188636653	-0.01497999669928	-0.0354359339531054	-0.000649610105826307	0.0191576088956128	0.0512756926660464	-0.00694050882801626	-0.0103812815687324	-0.00826401338324651	0.0218036009316229	-0.00831060451435035	0.0295673081072958	-0.0807174579050894	0.0040261527150751	0.000483839650412644	0.0218060854586782	-0.0557031573026779	0.0190467903102511	0.00435313756689549	-0.00920021838883973	0.0141151214997384	-0.00153405681318207
1994-02-01	0.311698756021349	0.161730750914705	0.132220123505622	0.190097170578917	0.102861405421545	0.382909790585993	0.0715266785468191	0.138753601249913	0.158055252175371	0.117564897801479	0.0448410091847031	0.158801182802634	0.132363980036887	0.159260367581322	0.189598599144609	0.212009851558231	0.128056100978915	0.0944629655166279	0.127860759587991	0.187536169352548	0.175540901663672	0.150128317665357	0.17399428077768	0.245370023666389	0.126715659199818
1994-03-01	0.0139760493959791	-0.0130349751718594	0.00472823509487786	-0.0171494384539146	-0.0198600467021235	-0.0120644164191505	-0.0114620024957484	0.0314421733063458	0.0238447407016468	0.0176958619116471	0.115037244407833	0.00922734073559329	0.0421166048653292	-0.0133174413306343	0.0314864236664388	0.0195888490726966	0.00029726540513374	-0.0167141519811127	-0.00108926772409304	-0.0189047126702741	0.0551384494524752	-0.000557209417666137	0.00321789000328288	0.00767993668675843	-0.0150132445860701
1994-04-01	-0.0153190393170874	0.0329306586053345	-0.0612726088559846	-0.0605117244084385	-0.0554610114429231	-0.0514067921650565	-0.00581654295661792	-0.0451335195032132	-0.055936911658994	-0.0428418738024511	-0.00947413099477401	-0.0691865343887442	-0.0123285779059543	-0.0106133999446999	-0.0141434752307768	-0.000160001905898215	-0.0616045359318669	-0.0209323089362066	-0.0356022704962371	-0.0170853535090221	0.0233762067984135	-0.0710917472293459	-0.0460603043910563	-0.0385625084462801	-0.0385542660970994
1994-05-01	0.00649131309913114	0.03251986030123	0.0907275791677796	0.060364707802583	0.00135128818857502	0.00872203696530537	-0.00710531528412424	-0.0102904642449485	0.0226887240492665	0.0202104542072059	-0.0419793329541281	0.004715074878794	-0.00549501094052282	0.0435927980292159	0.0361027043929554	-0.0105151938341921	0.0187608000314167	-0.00167270320777233	0.0249003348679823	0.0349944707361171	-0.0169835657137898	0.0314195515280253	0.0282670058404339	-0.000525958733485944	0.0373167426368402
1994-06-01	0.0892311380671418	0.0716134384253596	0.0874065831486961	0.10024917730142	0.052456886245325	0.0289013113205686	0.0141925178766036	0.105375548265725	0.0865917047489804	0.0701356219752798	0.00298069312640988	0.0600328389837417	0.0964626904646951	0.0568081900764071	0.0503408888038069	0.0672192515073422	0.0441812097239759	0.0564477906381468	0.00663760829028594	0.0926928229773627	0.0449385928790102	0.0713484346887531	0.110192604117589	0.114952224007012	0.0393545595693363
1994-07-01	0.0541926167731901	0.0550915969925606	-0.0219083646687035	-0.0537848790866699	-0.0338443838110853	-0.00716992048998396	-0.045023675053304	-0.0431874362749997	-0.0309905430489329	-0.031336915749199	-0.102748175402605	0.0140336279985397	-0.0151480008472952	-0.0250479310766559	0.0186118744849198	0.0523961698004453	-0.0183942018584229	0.0091956957931887	-0.0196307289818898	-0.0110946135969078	0.03496127825312	-0.0347039418605646	-0.0285850371021419	-0.0207203606801675	0.0202297396860417
1994-08-01	-0.0634754102411931	-0.00904121631594075	-0.00996365662628508	-0.0219493383394985	-0.0240570959662331	0.00298790778132302	0.0323823020432382	-0.0358013668785598	-0.019839833117257	-0.031038403909343	-0.030719363493301	-0.0161908746352817	-0.0177300057926578	0.0173012033504846	0.0075623306226133	-0.0474004203000855	-0.0138959296150546	-0.0154574890721367	-0.00407615299523885	-0.0341468655044728	-0.0167539213988834	-0.0202565370159003	-0.0275924747959871	-0.0299790626625451	-0.0231131486936685
1994-09-01	-0.0159530477344476	0.0197984394098541	0.00757653680353179	0.095789176044082	0.00170178051823631	-0.0169561564183195	-0.0329556847927096	0.019404863751057	0.0163613715949634	0.0175799360663249	0.0155923498472977	-0.00170902213241989	-0.0202703119709929	0.00738199787092898	-0.0144845832600606	-0.0424039046903054	-0.0231868911426663	0.0040823688135485	-0.00232207560198349	0.0292263921437737	-0.0387498033968313	-2.47239335911023e-05	0.00239865237683412	-0.00813324866675363	0.0230648953639597
1994-10-01	-0.0553617232965811	-0.0294143013901694	-0.06420143303385	0.00249868320040475	-0.0109855708560865	-0.138478958363771	-0.0195451345196697	-0.0234567183531211	-0.0289625889505478	-0.011612064791466	-0.0499608358895289	-0.0155755125434246	0.00695513996765157	-0.022307922929282	-0.0426943100960266	-0.0580724554622156	-0.0146623513171846	-0.0305199789788479	-0.0343872191172603	-0.0113773989368587	-0.068039977138319	-0.0538888063247017	-0.038413804723094	-0.0250106629158184	-0.0380779460634812
1994-11-01	-0.00124932018499508	0.0195789387249535	-0.00765449200400693	0.0266202206595016	-0.0219599403345004	0.0844159671084087	-0.0713664753221905	0.00830710575915105	0.0117729673123396	0.000511021537931923	-0.117517849243008	-0.0114419473096814	-0.0118116509309721	0.0121263717785071	0.0175575586921233	-0.0157431052800387	-0.0181782948904585	0.00433905259772395	-0.0101649844430388	0.0104344773824428	-0.018982191700959	0.010772188336217	0.0208475587135688	0.0151367493401006	0.0184351623646415
1994-12-01	-0.0861591855575953	-0.0556149818354477	6.94957124934532e-05	-0.0714546412854269	-0.0232067000929964	-0.0705219143300892	-0.00470672491749346	-0.0470528913579527	-0.05561817020273	-0.034197919051142	-0.00614717786193365	-0.0335886798712295	-0.0345066428954216	-0.0428900661214904	-0.0560076246762984	-0.0638812179892026	-0.00498153900910329	-0.0324008190015419	-0.0442458421329865	-0.0605456187277373	-0.0725833301274855	-0.0257454043168642	-0.0434844402618978	-0.0441274101662388	-0.0575493129236093
1995-01-01	0.063438228247885	0.00738446130684109	-0.00315850256465722	0.00987613037771296	0.00359030440919447	0.00159391999837977	-0.00278628884941203	0.0406569427877071	0.024194129586822	0.0146552565804569	0.0129408567742061	0.0169758121450421	0.0309022809639657	0.0200204505995479	0.046360750399119	0.0364737421380542	0.0292063145793835	0.025884385367705	0.0296521024354161	0.0360269496823022	0.0664978950348301	0.0355195499707245	0.0413167583845694	0.0318971053851023	0.0274531346615883
1995-02-01	-0.0598791300284689	-0.0861135269476567	-0.0650043001315614	-0.0637263625327305	0.00993887822489985	-0.139143207420531	-0.0732041285625733	-0.110842614725429	-0.0966340235395871	-0.0889455670347955	-0.0681231212202251	0.0109306149986287	-0.0699649972331903	-0.0513918761706792	0.0416405106369757	-0.0557474124536888	-0.0519054123328736	-0.0786909293461492	-0.0582514659566363	0.039106711920001	-0.1664009069797	-0.0397413744662716	-0.035022438937943	-0.0490685638296159	-0.00512606143349844
1995-03-01	-0.114525578869891	-0.138826414737156	-0.156557860898657	-0.0986382018197363	-0.0433413457992265	-0.0955918954744252	-0.124195992856676	-0.0617038802593804	-0.0856470235040089	-0.0733344288467879	-0.109781442543454	-0.0788511344444992	-0.0791730732990623	-0.0652778137396897	-0.105338492311914	-0.0557109892381713	-0.0913786034973329	-0.0869632002696333	-0.104782594520088	-0.106250929526088	-0.117218386610117	-0.0831257274847451	-0.108523042518386	-0.155340708659346	-0.114505234339563
1995-04-01	-0.0507186358043101	-0.058367449127309	-0.0598032774922164	-0.0455795707183655	-0.0386880285878133	-0.0310298817583174	-0.0340640947233931	-0.0163000936624149	-0.0377353386869873	-0.0310944275429973	-0.0483654696592207	-0.0802158354590684	-0.0348873592989872	-0.0820264039357553	-0.0663431611898782	-0.094583805802911	-0.0391330776058783	-0.0568857813824866	-0.0435519897637302	-0.0875463139844516	0.00364419654000321	-0.0952723832733096	-0.070956827217686	-0.0968063618992288	-0.0567098456201828
1995-05-01	0.0443063154259437	0.0667190439686183	0.0557912901647831	0.0879909208937066	0.0328066548084166	0.0611929657224211	0.0683176790516898	0.0463808195928889	0.0330439581238144	0.0203094040137667	0.0681728998929518	0.101707280905288	0.0855892351133611	0.0526706238212927	0.0846789673836875	0.068780114004635	0.0885211795934851	0.0763249373130464	0.0575222317883339	0.0448130532545816	0.0442022133377031	0.126877577857697	0.077728443476147	0.100062905746948	0.113771462297824
1995-06-01	-0.123490484546204	-0.0771106618320586	-0.0755528602740488	-0.0792970196654197	-0.0530231942906681	-0.0928183788355101	-0.0346781732855767	-0.0468124537925525	-0.0526912226938064	-0.0481910708829641	-0.0351853298863261	-0.0234894868298459	-0.0334584959208218	-0.0841483299111213	-0.0563754715705154	-0.0348331498367001	-0.0470251267377848	-0.060308294178225	-0.039578128879939	-0.0533530834112608	-0.0463821995845627	-0.0356828287745534	-0.0787287951171119	-0.0545710718388357	-0.0921026350192593
1995-07-01	-0.096669150467341	-0.0685002557563663	-0.0995615318136268	-0.0568081622269178	0.00717321974798435	-0.0930220732064213	-0.0136784265377054	-0.00852611108832528	-0.0293746631763213	-0.011798102208423	-0.0281519638925376	-0.09449822810263	-0.0501231374459598	-0.0293659085240071	-0.0265513836191722	-0.00079160303782344	-0.061274938587218	-0.0406613378610084	-0.0184254051754642	-0.111675380582861	0.0334111262074547	-0.109736735090191	-0.0751431970802773	-0.0265497790159924	-0.0364968752406509
1995-08-01	0.159408589277335	0.133880248967563	0.14580403127898	0.0443553645953813	0.0435141285492669	0.142915583544063	0.1106735361091	0.127157320044703	0.120749578528595	0.0939902476539129	0.108515995623394	0.140661166760277	0.103875128944017	0.0895136806201716	0.0485460013973255	0.202666054267566	0.12014750306094	0.0875795276034881	0.0734413077625385	0.131857801242414	0.174084783076343	0.173396225031007	0.102731189043209	0.0621694719740473	0.045018085576072
1995-09-01	0.216743391099561	0.141664160070176	0.123851204635588	0.0400126120682477	0.0319509813143698	0.142340592549655	0.0413602793383596	0.104921177772381	0.120621825687788	0.127555003836703	0.118667988352696	0.0420872051001985	0.0515881347035804	0.0849685334398469	0.098161334130779	0.130490065675848	0.0729934414898953	0.0700236246409466	0.06407467870638	0.109279835685441	0.209933420895808	0.0518483218019425	0.0895569240358389	0.138212023757622	0.0704988857713629
1995-10-01	-0.00811077277058371	-0.000180997238099889	0.0314578638931117	0.0363357438886256	0.0231050205711842	0.0961440252026935	0.0321496995409945	0.00100235300430226	-0.00597451129731457	0.00857985209453586	-0.00779463577929803	-0.025301019486788	0.027483483494102	-0.0137915779353524	0.013231256286873	-0.0131237263966433	0.0151712945401384	-0.00759039183165311	0.0119693030339036	-0.00548316540741456	0.179392687451305	0.00556415026632793	0.00851439568520765	0.00058923767712692	0.00129796618180035
1995-11-01	-0.0301843977453448	-0.0100446622005919	-0.0177092952300204	0.0248549100457095	-0.0206991468253844	0.0334187096572279	0.0114376273041592	-0.0181494344883879	-0.0229068819725459	0.000673442680295008	0.0565453233610681	-0.013682750020327	-0.0213668506916615	-0.02374743439356	-0.0206351011015071	0.00103935284385834	-0.00210277737039117	0.0014790045870151	0.0116554830074601	-0.0105269622105138	0.0030998496524108	-0.029983192503269	-0.0146044172912495	-0.0193677930221654	-0.0142685159575355
1995-12-01	0.071625461255684	0.128840306648159	0.122763841723006	0.110513232310518	0.0335613067179459	0.0805361739105188	0.0385515784945055	0.0641795591318708	0.105609848080155	0.0304508061604729	0.0928682716329081	0.0951854956436796	0.0864269841000337	0.0329651120917872	0.0812980478236986	0.0156892022289139	0.077896488272155	0.0580671934257648	0.0698660868168651	0.0727255126139298	-0.0339516470393943	0.104835389624347	0.0725527235634157	0.102229187179372	0.0669826124685762
1996-01-01	0.147640582406785	0.113427846567631	0.112302805658281	0.104403457507224	0.038413587352477	0.0489678967532138	0.0936340684075283	0.0896070924376607	0.0777533336802717	0.0414984735256064	0.0192474471541805	0.0336388858806957	0.109452983663471	0.0666938868707539	0.0286358446675008	0.0312236947502039	0.057253391412096	0.0908184467898634	0.0399780214896149	0.0468897273788525	0.00326818103228464	0.0708098046457315	0.030883653068077	0.0396867558193988	0.0263995395663906
1996-02-01	0.0732386660795846	0.0386122006518817	0.07550303225134	0.0858237587091028	0.0183762223345744	0.0115193458165503	-0.00110721613125765	0.0429263385121417	0.0379009994788451	0.0461241060606633	0.0875329373184546	0.0138210527053879	0.0527787537245645	0.0420468318491777	0.0724349561858308	0.036096875437141	0.0322570596280494	0.0287775471494146	0.0522332332464036	0.0472138516613826	0.0532750415599418	0.00708117305124144	-0.0193918731578619	0.050810380811086	0.0673175983689182
1996-03-01	-0.0590448468849305	-0.0677527977478281	-0.0328830822382389	-0.0507786226924352	-0.0375834190761148	0.0153390088521575	-0.0435748774213113	-0.0488667215943556	-0.00769389147119427	-0.0118887788140868	-0.0153775258422909	-0.0442867193986417	-0.0318167224087059	-0.0221681910982553	-0.0461523895033547	-0.0323600560590228	-0.0623990524396935	-0.0382865615657304	-0.039226445299267	-0.0401461159116819	0.0363827597858659	-0.0476803306827427	-0.0259307377731927	-0.0337490996745197	-0.0301277666244249
1996-04-01	0.126275600445379	0.0192117248785934	0.0334503111773824	0.0652401295773928	0.0513907702093098	-0.0131787250283064	0.0764523889584104	0.0665118679126981	0.0480147677270425	0.0475265736057472	0.069054261003601	0.0569130345209959	0.0628124426458313	0.0577271826191162	0.0717859894368917	0.0779127112152063	0.0796843812205864	0.0576113214311635	0.0801517737289567	0.0600025933296257	0.141978959553569	0.0794783160848485	0.0459346277408104	0.0655635250590289	0.0559814664048148
1996-05-01	0.180332041468061	0.00402461808522347	0.0986163846868787	0.0301879847099094	0.0793303374589605	0.0577379936494061	0.0162986378620693	0.0336012773158179	0.0517296418424131	0.0183017954408057	0.0568917671448237	0.028352753184971	0.0257049258500527	0.0388392565544026	0.0683123784533821	0.240145199523422	-0.00332730829019715	0.0468273346849182	0.0351563468316458	0.0830869744664335	0.0357155128256429	0.00726973752048144	0.0184169921621646	0.0538002547197896	0.0146659208626005
1996-06-01	-0.071396452648659	-0.0188625791222711	-0.0496605874688982	-0.00478673425237679	-0.00718526863174737	-0.112467932208974	-0.0516217320757373	-0.0022224221940508	0.0314216929141597	-0.0374387563882545	-0.0397857064790392	-0.0176484988885879	0.0136069335164026	-0.0355900913587418	-0.0565524643805089	-0.0976136516659862	-0.00775780693766761	-0.0267155092932622	0.0103378848745603	-0.0133252522969262	-0.0601993112337412	-0.0604670768503513	-0.0358874120281433	-0.0089716799672948	-0.0218890733756008
1996-07-01	0.02445648403733	0.0719484207801542	0.0747354999532974	0.0638892648962589	0.0248902568891002	0.0509636929992153	0.0403295139767866	0.0507710254258726	0.0461875589426306	0.0110318497148316	0.0712368975921733	0.0267263433603896	0.0446269245320124	0.0187169963807704	0.038454633223258	0.0734613101654475	0.0344071901060464	0.0209046266634658	0.022518020827088	0.00169310517735335	0.0129461287306294	0.0277884183862457	0.0330669386466963	0.0557151616995081	0.0506040453423181
1996-08-01	-0.107227150922707	-0.0843280814113936	-0.0579285033752787	-0.069378660867355	-0.060924476628063	-0.0805722667611712	-0.0696676239787758	-0.0551489758213924	-0.0590193963895308	-0.0491931246255169	-0.0726078665201028	-0.0565065936392403	-0.060501405439217	-0.0344988253507176	-0.0724037379317217	-0.119937862921314	-0.0824292969206636	-0.0575499932228869	-0.0378101401308581	-0.0468303507128524	-0.130043649052233	-0.0840155209038488	-0.127061092416393	-0.074031839838072	-0.0498096847205026
1996-09-01	-0.0303084953428427	-0.0290934440493166	-0.0726104769394877	-0.0565328791253792	-0.0346870517913456	-0.0173719715144836	-0.0140640491249573	-0.0384815428390099	-0.0282476360922866	-0.0361132220428932	-0.101094620999753	-0.0371196523428325	-0.0308870438723878	-0.0508820573419474	-0.0334726190154272	-0.0451393098716794	-0.0292206105509411	-0.0459186781664304	-0.0611868121618408	-0.0275711773731312	-0.0788430195713738	-0.0241177006872438	-0.0231711613568804	-0.0709588296078806	-0.0463794983433341
1996-10-01	0.0378070516496467	0.0704811887583808	0.064500487345565	0.0686940973073521	0.0345427757741975	0.0291324225579827	0.0429565554224528	0.0477262219242436	0.0492614853524414	0.0653441375486779	0.0625205746311107	0.0487966819086765	0.0684173714111994	0.0497933515492448	0.0350255423396802	0.0262266164709259	0.0645041878446493	0.0762419614071011	0.0469426794905376	0.0098141087474296	0.0566552969188823	0.057284094213959	0.0699691176691115	0.0459549577079683	0.0486316465644144
1996-11-01	-0.0551555343522181	-0.0394440756753222	-0.0407509791220459	-0.0393169708069033	-0.037097207240555	-0.0896447587079663	-0.0288973062418756	-0.0201001289916035	-0.0220185826925021	-0.0582920869155401	-0.0372316434990168	-0.0524357064737972	-0.0290016969833392	-0.0379032833965394	-0.0331645563164301	-0.0725460642763933	-0.0566952641519245	-0.0409114751066428	-0.023929472560109	-0.045170476213849	-0.0578911916092539	-0.0581026345524481	-0.033793389751516	-0.0472478477478815	-0.0177358886684729
1996-12-01	-0.0717368556970466	-0.0280825545288198	-0.0016295879875392	-0.0638754132256114	-0.0165932904640733	-0.00962274618530214	-0.0299762526398817	0.0384411906765281	0.00690266552289249	-0.0227908817148879	-0.0493148743822942	-0.00631493650356706	0.0641092837505076	-0.0077783372118888	-0.056289180015329	-0.0578945426996842	-0.0135313581815039	-0.00561383763093676	0.00202875387877408	-0.0403809289722471	-0.103167402718389	-0.0162711292815679	-0.0459804226214642	-0.0132034567213151	-0.0243446521375371
1997-01-01	-0.12775627710192	-0.0710206529802834	-0.0405756043972467	-0.0926998720660697	-0.0567320905505791	-0.0626493780493173	-0.0932993135651175	0.0215284530428043	0.00557767428573776	-0.017432073581578	-0.107497590260379	-0.0275567112771685	-0.00920067529253481	-0.0245240216909302	-0.0841424214381885	-0.1025374854064	-0.073532722948132	-0.0429092491211026	-0.0408009518727789	-0.108100497769345	-0.0857132091940537	-0.0749001598984266	-0.108439694607687	-0.0879909159597767	-0.0681122272224102
1997-02-01	-0.081570976627319	-0.0826678357795288	-0.0777518117020989	-0.00467675531083211	-0.0727984469026665	-0.0248030411263975	-0.0988344864025236	-0.0518707862914819	-0.0125007246009814	-0.043459372410318	-0.0676739482006665	-0.0618540783300618	-0.0618820171486593	-0.0653024785759692	-0.0402599305479016	-0.0264863408328356	-0.0478012411235843	-0.0599964953001276	-0.0594008278243255	-0.0702852054117414	-0.0705089807814841	-0.120596510281639	-0.0671019360483167	-0.112814570064073	-0.106507996768972
1997-03-01	-0.037825114676505	0.0206839026095461	-0.0361798805568023	-0.0103075779653677	-0.0194467375361217	-0.0176688256494601	0.0309017681122919	0.00942086655484878	0.00649677893495301	-0.0149380997025263	0.0328721119468882	0.0520317750839872	0.0236041087403032	0.0224196105345422	-0.0279746589673025	0.0507379303312303	0.0178356802908219	0.00200014277741521	0.0203805635045837	0.0278532498025113	-0.0306682976175914	-0.010159619590132	-0.016463522001196	0.0404623853946655	0.0140131269270996
1997-04-01	-0.0814651131472526	-0.0726076153129025	-0.023114863984803	-0.001717845753962	-0.0353503633716005	-0.0592976995818684	0.00890800132279642	0.0135922907743818	-0.0329405022604655	-0.0081251400686972	-0.0687418144183587	0.0246587424433122	0.0180522776319824	-0.0296132057878309	-0.0174120608878701	-0.0415418877500163	-0.0318871149973954	-0.00321440844325415	-0.00333188309361986	-0.0649661596655116	-0.0773337556779864	-0.00267454156127053	-0.037945978238326	-0.0613947012986035	-0.0353829571716866
1997-05-01	0.00332502400325659	0.0525880873819354	-0.00976206331512156	0.0314834080165747	-0.0168389187176087	0.0515014375174427	0.0869889067194766	0.0254543177035724	0.0812360564176031	0.049606711307049	0.145932035058076	0.0871489323922415	0.0748340187446042	0.042913132774279	0.0433973291649666	0.0388786342356489	0.0508641482097346	0.0355742305316676	0.0615322938193777	-0.00157170044382361	0.0238254007431868	0.0721552191208944	0.0462624880352944	0.00502993971400256	0.0523083198849749
1997-06-01	0.0843246406432783	-0.00339758799312847	0.106174105947432	0.0499067506842879	0.0337347260012106	-0.00888770328875906	0.0542763266847073	-0.0124740529777495	0.065586727563583	0.0054057588538124	0.0863583537076881	0.0131543905834271	-0.0136855811662388	0.0723190949776708	0.0240144267656079	0.0646636186226884	0.0618943154971789	0.0368614622452298	0.0160260864666909	0.0749157222619708	0.126357725228224	0.0682757357090703	0.110763411382635	0.0663974795696924	0.0995171490826723
1997-07-01	0.0039159195888342	0.10118766305018	0.0125440932950839	0.0588268710696928	-0.0145347457071303	0.0931041866206192	0.0418973599863324	0.0452217134832424	0.0114778768233054	-0.00277734663838522	0.000630365763777619	0.0101394952565338	0.00864641894963745	0.00879213840141788	0.00253955726072824	0.0449440924864151	0.0264392223913408	0.0165530252620392	0.00522413089007528	-0.025583892763438	0.0124287391528636	0.0808814452594699	-0.0296914731433114	0.132821602286231	-0.0256075957551751
1997-08-01	-0.15653751660747	0.077438612387715	-0.0649203801669466	-0.0606711073354545	-0.0631555051592693	-0.0449561349412465	0.0423964165271476	-0.0425294001392431	0.0131016343422094	-0.0199191702017808	-0.0823344980798652	0.0503545877461248	-0.0151630575307503	-0.035351606298972	-0.0429864494588917	-0.0839588952214835	-0.0244834478018336	-0.0228616987062872	-0.0707192190335406	-0.0394997492955788	-0.0907917752582778	0.00995473727719731	-0.00794759734501425	-0.133831427914308	-0.0589664997061617
1997-09-01	-0.0394343412832648	-0.0953432451383493	-0.0663207474661131	-0.0680799392672179	-0.0303540837126452	-0.120537033227759	-0.0764876356025	-0.0674212995878233	-0.0775419161533553	-0.100810482021818	-0.0373389006824704	-0.0509960994573905	-0.0510047413407348	-0.10149198302106	-0.0939433847239199	-0.109204332262554	-0.0300578443270043	-0.0802057011665083	-0.0314461829891568	-0.0765199854249165	-0.117964782723721	-0.0689043579705931	-0.0830081680410419	-0.049717257011797	-0.091137148333657
1997-10-01	-0.14748570132372	0.0249903570599911	-0.0550041173223374	-0.059253247930078	-0.0401338313253883	-0.0749073440905367	0.027135513151491	-0.00163271992125853	-0.040741429188428	-0.0603277520082037	-0.12342789465887	0.0731987438206517	-0.0327868956384889	-0.0775217992134616	-0.108283478185941	-0.119618082577108	-0.0604236768659973	-0.0239850286240943	-0.0315237928525346	-0.116235511557655	-0.18995426706463	-0.00628009710817016	-0.0689665710123082	-0.165782493050243	-0.0750772529271186
1997-11-01	0.0718411955615828	-0.113178037609758	-0.037720353870275	-0.0813151968625495	0.0143906929187961	0.0730975801809179	-0.143660580428885	0.0367855694497609	0.00514023226116385	-0.0366267956393719	0.0858996192004978	-0.0990897445248455	-0.0568878806072735	-0.00429216329235405	-0.00707608251890693	-0.0197649143270609	-0.088370933878465	-0.0656269186391922	-0.0141075958562452	-0.0148259209283923	0.0598816733586058	-0.0827379444126451	-0.0659582716067932	-0.0924511833700293	-0.0664151985428146
1997-12-01	-0.122109036093718	0.109350098900316	-0.123386589944832	-0.161995752620974	-0.0458298511317791	0.0359271464446818	0.0479719048473442	-0.0594451504955072	-0.027329357443269	0.0212444945258523	-0.0368624484053642	0.0269524708066513	-0.033527974784746	-0.0380065340084212	-0.0459651548828291	-0.123106571662317	-0.0621000274188994	-0.033001785133762	-0.0199331780667136	-0.111130855676776	-0.132560593031534	0.0517342705711283	0.0118535939209272	-0.0570662305054946	0.0100885601347322
1998-01-01	-0.104464146449707	0.0410341974844834	-0.108731562504129	-0.0485718641521532	-0.0379676968837388	-0.0212335769007765	-0.100612658634575	-0.0775942927102708	-0.0215567504887925	-0.0669035958337861	-0.0344697753624311	-0.00804978351652956	-0.105728517273409	-0.193932383174879	-0.16156162491439	-0.137820163105723	-0.0408197957557325	-0.0895481523549748	-0.2242144564983	-0.16141621929635	-0.188168212997207	-0.015712594931117	-0.058421992116523	-0.161666671812975	-0.203005941653958
1998-02-01	0.243680913807119	0.0708160528198903	0.218243893895461	0.285883073556346	0.591998748945375	0.211754206002365	0.0995206462889386	0.223248102732672	0.217788289789674	0.341326179244806	0.148127013898166	0.0958073031366403	0.0919329226227086	0.227865737407682	0.283465494292489	0.103061695256278	0.0294476606295189	0.159814618610442	0.259952301060892	0.386646291660153	0.0707033462043531	0.0612385130951903	0.126878386633677	0.201538794771521	0.201019311539327
1998-03-01	0.0837817840115093	0.0507903422337061	0.157875328671132	0.162380909188767	0.170132239736185	0.269503861486106	0.142129555653932	0.197524976206963	0.137753564841145	0.183978367669582	0.0111736199350391	0.00734756982108642	0.0947521817659542	0.0871750313124232	0.140033545831767	0.165041768010137	-0.0124214695876746	0.0530279344893263	0.143638512805356	0.147102506515835	-0.0578775177373082	0.0257883627977408	0.0103114892531634	0.0415123797281963	0.112467690444123
1998-04-01	-0.0947421564628077	-0.0251450093514269	-0.128124091951442	-0.215303673348694	-0.226274870720411	-0.0631876706653574	-0.135997608410648	-0.15429578701954	-0.114761782271715	-0.183650500553639	-0.0680552936163352	0.0201104795204127	-0.0816594636647476	-0.103498793233765	-0.098719249683792	-0.0300176769682722	0.00470983133372259	-0.00437007742960336	-0.12100446504612	-0.0796758959725121	-0.0136809203779064	-0.0162021312409057	-0.00682559384589965	-0.0565585579004061	-0.150753292778634
1998-05-01	-0.0244354109432339	-0.0812805085031684	-0.0448435040177176	0.0448642243472736	-0.00500268738568056	-0.0404523756866549	0.019653987177616	-0.0646826914943205	0.00973150977583026	0.0233304130589513	0.0141977569913509	-0.00891070811965388	0.0387312636934628	-0.0470523342717029	-0.0209613706909203	-0.000912787035242107	0.000276196028560002	-0.00252170584716657	-0.0139546356322195	-0.0340963940128731	-0.0440141448826649	-0.0251054521896501	-0.000503229186800726	-0.0437139600362351	0.00391421370669181
1998-06-01	0.00110794480171126	0.0582145195417235	0.0181624805373522	0.0746682077455577	-0.0171602976104888	0.0527909955948805	0.141078693095169	-0.0468126618682718	-0.0121794696478734	-0.0310232153394228	-0.003827499318173	0.00380310130358423	-0.0144988621183276	-0.0624830968576222	-0.0125204434026252	0.0822742098662105	-0.00942059338956435	0.0279093426816976	0.107105456154266	-0.00475954904775362	-0.0617420806974744	-0.0386462008003328	-0.0197924154575201	-0.00750874179609942	-0.02294158773278
1998-07-01	0.0457654735196563	0.104755868265951	0.0694172933044536	0.0686888986442154	0.0551915729863225	0.174514910306868	0.175698826837621	0.0446112724976036	0.0477626764166929	0.172937247277808	-0.0514412791899599	0.0391777774059422	0.155630672884024	0.0514450572330011	0.0481526977779738	-0.0210643816774747	0.072589599266115	0.0307537915534292	0.189216443130153	0.148948379722467	-0.00773451978659832	0.0653068881565207	0.110034168909763	0.0421211892851419	0.088580492911992
1998-08-01	-0.019901633826119	0.0267218523531941	-0.102844376582447	-0.132479107923089	-0.104876508764003	0.0361598367132514	-0.103035651822571	-0.104583828431658	-0.0867324244245429	-0.0247991074419802	0.00276045811126075	-0.00301880268086373	-0.071813449406481	-0.0257661276101849	-0.0328121208870933	0.0524741920723998	0.0181353224915715	0.0617276868703745	-0.0617322214924469	-0.0286344025261026	0.0906282351653101	-0.0151628378505249	-0.0322279280017828	0.00778360084467761	-0.0660555222032372
1998-09-01	-0.0918880020033357	-0.0969795220036874	-0.20979553181326	-0.140116381437579	-0.103505365093977	-0.161055861399968	-0.0893695304171776	-0.136445667340887	-0.10233808792181	-0.157550412491824	-0.158597829532979	-0.139442499909862	-0.0945095458777645	-0.0839631714382399	-0.0867399910028652	-0.0562234174696393	-0.126122346857139	-0.0653248481603316	-0.185186845381676	-0.0728461116255739	-0.119077331147663	-0.09615742104617	-0.0752545353546509	-0.0844954490183394	-0.0818877867434465
1998-10-01	-0.046600250872706	-0.0705168670347596	-0.159306340304447	-0.137767006195367	-0.172215610882368	-0.175956379026745	-0.231957527070091	-0.159031848896793	-0.154158478254427	-0.237627156990426	-0.0960287574144884	-0.0745683772969929	-0.0982269449143772	-0.166005803522848	-0.0921109203565676	-0.139556210822996	-0.0876889762180642	-0.0189125559786748	-0.160466375294396	-0.0664744899286755	-0.0387979327242193	-0.0757528865118641	-0.041608544942369	-0.118509956663222	-0.0385193935706402
1998-11-01	0.0320400473871077	0.0895849860599026	0.229068038899109	0.21701806876484	0.381626808411459	0.0892909433759816	0.183148521114919	0.406269102757848	0.303947249410443	0.165713893746156	0.0486450040917527	0.0929964876937256	0.125847893567558	0.144994008605369	-0.0197426896762755	6.69579013131387e-05	0.0048166463541633	-0.00310787678637426	0.211949351796004	0.110466801875025	0.0580459972979135	0.0917684125907675	0.0382063368257676	0.00898145730685813	0.0511497216323042
1998-12-01	0.0566417999122126	0.0782150448454071	0.0881526572423962	-0.00815433237994696	0.062714885948031	0.24542026293095	-0.00534590079456025	0.107981423608464	0.0638058330760298	0.108425828518143	0.134993971672916	0.121302872718051	0.0815093771573598	0.132542340902228	0.0973825535090392	0.0915701154606885	0.130607248672299	0.0561911420340844	0.098838816262951	0.0968949407112812	0.0646448730655437	0.0868876993660807	0.0543147046391477	0.0797666587025262	0.0437869962947887
1999-01-01	-0.0595105918095252	0.0537822147270273	-0.128872629528047	-0.0958372187455415	-0.0786736284241642	-0.126342669139839	-0.0702427849649341	-0.0866919044395042	-0.106358977953544	-0.0635821105183702	-0.0215444070370876	-0.0346328824030622	-0.00786466336927052	0.0605898704426553	-0.0401553089528125	-0.0314899693642742	-0.0736196052179952	-0.0310579829830404	-0.107724048740845	-0.0493268985097124	0.033918854788407	-0.0430754709663425	0.00487830106578977	-0.0228750114967875	-0.0902650726051762
1999-02-01	0.0562428606051063	0.0468528537680379	0.0534510849404792	0.0262884190518014	0.0510397578390163	0.12266808558763	-0.0358181187227014	0.136399412649621	0.0910340399324562	0.0305709208172083	0.142793415950372	0.143731267739024	0.0729521290691646	0.0187442844961285	0.0175470266503831	0.046935815627276	0.0156666530869306	0.0554278946616452	-0.0130349955440257	0.00168013773200249	0.118868130406875	0.0151555910661124	0.0493119451014818	0.0606056726429793	0.00740061765014035
1999-03-01	0.176132615087998	0.0177650569414529	0.0737084474539522	-0.0301017086753514	0.0438613030713302	0.0495474931710966	-0.0331960016112987	0.0127651100985712	0.0670017419874783	-0.0362008907057805	0.139168961512357	0.0263875822646021	-0.00642323101775595	0.0277156356208316	-0.0108991600098641	-0.0212706618848177	0.00542063606598081	-0.0241715760471545	-0.0166438885349555	0.0405333579091186	0.118584589997186	0.0471921947849471	-0.0274389721080506	-0.0320020610321415	0.0193660848503646
1999-04-01	0.739979211992833	0.301578818508296	0.444243972702492	0.286761150681631	0.269090735558	0.221431218865943	0.171216686914912	0.160329361882249	0.164218423071226	0.416091193563607	0.212411700403917	0.21996727314152	0.333509477623726	0.132195460713499	0.174859874724948	0.248886548929677	0.207714722306414	0.237724261965563	0.199090488548043	0.146842475593338	0.283600954041488	0.22080361554569	0.0894223680769031	0.124904792398996	0.108226311445976
1999-05-01	0.184725438508987	0.0195758772618106	0.098721656319897	0.12686440255244	0.227589138913602	0.173102343813287	0.0215359953349901	0.034154135640893	0.0520457137101903	0.207953468555186	0.152503782233686	-0.017792443116711	0.0903881619942795	0.124206318938151	0.12083190472107	0.180742558616923	0.0297895656396093	0.0639050265605679	0.17253461844835	0.124117911003974	0.117303703338647	0.010708266870433	0.13966611863233	0.131988145636622	0.123420347291605
1999-06-01	-0.0169428837421537	-0.0262246923891826	-0.129391234993901	-0.0473816845597603	-0.0602994491211114	0.108526906096306	-0.0260967988520714	0.00892544106165165	0.065399125603028	-0.0753288238433671	0.242205818553499	-0.0172032315386916	-0.0756775246188849	-0.0302161608550077	-0.0386356396266514	0.00280264553330739	-0.00463873764552664	-0.0518737575586068	-0.00521035472194165	-0.0419851610682658	-0.0474615074702192	-0.0164056501722767	-0.00495011713757136	-0.0123274832236892	-0.04993554753286
1999-07-01	0.176378684641591	0.153749013542625	0.350926024844819	0.156399809779807	0.0521929543267424	0.40662690742922	0.0868281636712355	0.0679013644533187	0.0983460294792831	0.0882371981886045	0.356038683620333	0.143451098142046	0.0787733889297753	0.136333441148699	0.118649018557389	0.252040432568027	0.185537390493774	0.0996311991296344	0.123030346280309	0.18704725201001	0.424678853103123	0.214068126894621	0.0907808493071446	0.260728740835742	0.135615601368471
1999-08-01	0.0713767597586874	0.0734019371069119	0.0836380823277297	0.121119260006788	-0.0113477188065557	0.0432092084660579	0.00407195170775308	0.0696648881884092	0.0936607150969801	0.0294551559751854	0.0523443337224666	0.0490500947804783	-0.0220989439111807	-0.0128456128540352	0.0138415661852743	0.00558443337633776	0.009131692018867	0.00824904914497448	0.113124078425216	0.00743863595019146	0.200133106558821	0.0124772437592857	0.0394336023956178	0.112411383646194	-0.0190969665106111
1999-09-01	0.0836165675173944	0.0792487303443051	0.0472228769140279	0.0209247234779604	0.152277788826753	0.174852133972127	0.0242477229874817	0.271411177286754	0.0343676742010128	0.251061991042778	-0.103970263161936	0.0420321103292494	0.176145819280172	0.0489591374043912	0.0657820180567262	0.0229813995909877	0.0513221006047388	0.0750373828946698	0.0045247168774138	-0.0100480723347666	0.144797754363659	0.0667180164384576	0.0309547591837743	-0.00199365558517884	0.00425621563714936
1999-10-01	0.102294423409668	-0.0188893357738078	-0.00236792322259798	-0.0728462038620653	-0.0568902258081583	-0.0701217704516144	0.0201708714045347	0.0810157094440367	0.0279208183760343	0.204857618192269	-0.0991699935300722	0.0462966059144958	0.0681486650254522	-0.0125024428997675	-0.027437408890665	0.1958491878371	-0.0179735366097983	-0.0157756555440344	-0.0239136339671068	-0.0672593379518423	0.118754522408969	0.0958333322828961	-0.0540253727105347	-0.0336394938793291	-0.0643738488661479
1999-11-01	0.0140307798266764	0.0812747122132868	0.0815516020152775	-0.0208268451920433	0.00102984405725437	-0.0579396812295942	0.0688308378301432	0.0239834185273023	0.0524898143457369	0.163262550379658	-0.0355619101430609	0.0201141084599619	0.0410921282395151	-0.0841545953421266	0.0773356289680264	0.317169012366985	-0.0129708102182892	-0.0388270740987362	-0.0123388659188114	-0.0726624725625569	-0.0188411874736869	0.140250434677637	-0.00782222661913041	0.0269710755722485	0.017559493657741
1999-12-01	-0.0558038718036657	0.0513854625419384	0.312829486558	-0.0401432099148222	-0.0332362046261323	0.0316305329791213	0.0383344364991761	-0.0895003325925999	-0.145871723378898	-0.0752221542927762	-0.159067803496035	0.0436625929579053	-0.0793469099570158	-0.0171396468165239	0.0308226771660397	0.12215107197393	0.162333100014725	0.0366008708001131	0.173149616812183	-0.0621130216071482	0.231188726215987	0.228252839581956	-0.0135899759413813	0.045248451534912	-0.0642689050991
2000-01-01	-0.0635282483178479	0.0232103073826402	0.0919825491045467	-0.0813942191050694	-0.131888774538181	-0.190845455975224	0.0705407661146036	-0.17737355165728	-0.172268241334996	-0.237938543652227	-0.0679718510663408	0.330802093952133	-0.108537951809964	-0.061917702835494	0.00197111045159167	0.21649265564527	0.296527316826395	-0.0784990765581895	-0.126150957331814	-0.0786562975682577	0.0172197543018455	0.223968757007958	-0.108584151122295	0.830089930342676	-0.0825530307641849
2000-02-01	0.125271977372804	0.0887434027246193	-0.0163373036481551	0.0234924293232814	0.153245205617935	0.100730780054296	-0.108787754147986	0.0676590598727661	0.0469949501407341	0.0221066694870357	0.163994800303463	0.118649272352828	0.112390108150855	0.0532641451309412	0.0313718690525453	0.0416360081429362	0.0985307132261136	0.105853134975223	0.0677037149666329	0.0832445059358635	0.0888966710033851	-0.0740068715114425	0.0729268574061632	0.107743567252099	-0.00673607778591375
2000-03-01	0.1254389162316	0.432113047006185	-0.0408598776317548	-0.110425494793429	-0.142170681373334	0.0457298698853952	0.0440185977454062	-0.0240291769098236	-0.0604569691114672	-0.0861864444063477	-0.0306154789315185	0.16335347051163	-0.0212263925637716	-0.0158892634529599	-0.0325118965791791	0.245234225054547	0.118316450897715	-0.0508312847745055	-0.049845889172869	-0.0296121665641681	0.390203146944774	0.0775285801154442	0.0317835059837	0.00486343657740927	-0.0189145819305407
2000-04-01	0.0947688075587708	-0.401680086077629	0.12699071554683	0.0204664757925712	0.0537468843701095	0.162719828409139	0.0931426818450147	0.124182771707966	0.0978303178176379	0.0745158382367191	0.0445279116025382	0.0289326082086919	0.168769405757512	0.116199500054007	0.101313193920398	-0.0368123276242495	0.0273510554646093	0.150399986340135	0.117045053637411	0.0648688800656977	-0.171584355628328	-0.0164177035913555	0.0783780432488301	0.0419635184515699	0.0493927489834622
2000-05-01	-0.0930622971432249	-0.0171477352228968	-0.0248913194320151	0.0653286114758111	-0.0227442446250077	-0.067439129882384	-0.0446562906829213	0.0246285951042453	0.000743826997147697	-0.0011025151409138	0.137413492202898	0.0235127765587205	0.0373363618952292	0.0101942410803462	-0.0176930621874155	-0.0588713855722273	0.0136968532651032	0.00156618354614164	-0.0141044044134845	-0.022702998926033	-0.067297403906217	-0.0279886225396418	0.0092737207914232	0.0369182767605513	-0.0258556808067108
2000-06-01	-0.0628057196308304	-0.3469673810541	0.0376137747028656	0.0501928772684713	0.00536195225749368	-0.0175884237605669	-0.052405706901907	0.0449050851522885	0.068572081782174	0.0682502624544446	0.0590803143227883	0.0417493086413693	0.0734627239950585	0.0480497909870692	0.0328812336724628	-0.0851957646188875	-0.093378731687646	0.0240940301730594	0.035367498153752	0.0414401907485624	-0.228528067758128	-0.140359740539004	-0.0676164909559955	-0.0464110032013441	-0.0305726608031812
2000-07-01	0.135437856258203	-0.139455661370828	0.0620734901480285	0.126816166082288	0.137606511790676	0.163126389750494	0.0130484594695352	0.0970120598542938	0.16132316865517	0.130906560193844	0.105113246057493	0.0833848848371261	0.0796026770191208	0.15320196703136	0.218910615375482	0.199021272420498	0.0676444556668555	0.0534723742441051	0.0937728710844912	0.191381633040824	0.0898072554683299	0.0640411672618059	0.0989572816136309	0.116198034287775	0.233294547156989
2000-08-01	-0.144299759587444	-0.290785989650347	-0.0761973844627159	0.00701554089599582	-0.0637214588288946	-0.112414931282411	-0.122156920596875	-0.0864396135638804	-0.0592206786743233	-0.052936620942647	-0.127749859160153	-0.149432826836717	-0.0802796841100992	-0.034309471277882	-0.053314767829525	-0.113445212158004	-0.0685804766140314	-0.0549027439108543	-0.0820113400311648	-0.0809128562754739	-0.219860854911848	-0.0667307356656247	-0.107232758208463	-0.0754246496709537	-0.0822438978615422
2000-09-01	0.0305987580116716	0.419143303255536	0.0280464994776924	0.0619893783480073	0.0117768874998293	0.0112773955212065	0.074646914641033	0.0145444282029242	0.00311214339526512	0.0180823667609479	0.0181605401611791	0.120747308727076	0.0651769325008134	0.032177612510929	0.0207723923206278	0.056864114386559	0.0255851544237705	0.0488718675558222	-0.0179280707291974	-0.000305531586403826	0.156127354322495	0.0982503776924573	-0.00300670451126174	-0.0100624691041959	-0.0065384140560257
2000-10-01	0.0127061093276061	-0.239647742439545	0.0645490914329551	-0.0124195601941118	-0.00874178122232668	-0.0223930413104523	-0.101465453831647	0.0100979731415512	0.0116083583245541	0.00618659656784929	0.0833671929882471	-0.0486155261668946	0.0331751469421963	-0.00511455577010446	0.00711971785328875	-0.0172137251379464	-0.0117538528089977	0.010872049854854	0.0296298485917055	-0.00909556040146756	-0.0388573079848211	-0.057283872219285	0.0477736116697581	-0.0492525209236263	-0.012746036847658
2000-11-01	-0.151475356567151	-0.253312807035096	0.0234271971118548	-0.0675343900302101	-0.0795665615843624	-0.0571877076800314	-0.134714648885692	-0.00494515919668409	0.0266150360938965	-0.0595812384382658	0.128033663288617	-0.107163614807832	-0.0294235262480363	-0.0222076169220761	-0.0425310239193557	-0.0513731159860288	-0.0156473549623318	-0.0354939656323127	-0.0208410926114089	-0.0539131064804674	-0.00834171711458089	-0.0931727011491638	-0.023308773689313	-0.0497183969207524	-0.0701152279216495
2000-12-01	0.0586873683195983	-0.0639801495256413	-0.0730483676982025	0.0310950599219159	0.0638622283676817	0.0950169039475871	-0.0268832566703863	0.0516110959983371	0.0391023333785603	0.0381784892394523	0.000180761602629481	-0.0350183755265761	-0.0224509629878191	0.0276320021679602	0.077159409501223	0.0459908942532799	-0.00367223268832227	-0.0390821242234545	0.024982356551112	0.054517304529683	-0.0991382862422592	-0.0437843283228601	-0.00404434449349765	0.00378391991061121	0.0312309632247574
2001-01-01	-0.113982604838578	-0.248919934875271	-0.0318916822102562	-0.00709465849800882	-0.0311143456676938	-0.0559199493878824	0.0398410385561755	-0.0892997353303304	-0.0120706113331177	-0.0148962803184477	-0.0789139197727312	-0.0289998660267257	-0.00127669554724366	-0.0032062066462145	-0.0630945436722785	-0.0176115112609542	-0.0161457256445087	0.00529985938979327	-0.0380058982524981	-0.0438984906067357	-0.115899844085141	-0.0654680685251193	-0.0117920255892208	0.0457723292344282	-0.0488551416831285
2001-02-01	0.242397752739063	0.370085253884888	0.00618314659253067	0.0926884832915959	0.0213604793867449	0.0371936033444406	0.0431446273726546	0.0867513464152534	0.0201331091484831	0.0321395242935554	0.0661621686411027	-0.00635095853608653	-0.0162671908526984	0.0154644071526121	0.0203360056838539	0.0526752274896203	0.0525587006378669	0.00923747838638803	-0.00230944688566086	-0.00433302486898789	0.216645776889995	-0.00988242151270953	-0.0165485312874674	-0.00621015239418464	0.00772418608937727
2001-03-01	0.0845684172274047	-0.098898294421842	0.0508636527265232	0.0152481000285126	0.0588013428450619	0.0583420077021831	-0.0368237692114314	-0.0480349074647505	0.08625443640187	0.0781508960531757	0.0719035192818193	-0.025735940567596	0.0243935680876634	0.0151900451192145	0.0509069390472794	0.0540557018569526	-0.0544867987437827	-0.0265968879383424	0.0487899408578418	0.0403835821561809	-0.052452884119052	-0.101120179513515	-0.0197665013705616	0.00125519637493607	0.0575037176266561
2001-04-01	0.128412753755726	-0.0411606633636028	0.0420931371940664	0.034471721226931	0.149744088897232	0.0634968144834222	-0.0748921044739643	0.0363877868520355	0.0561577341705881	0.027914884758263	0.0873892615826916	0.0546699870269727	0.0285334181272285	0.0776704145271215	0.0269575646291994	-0.00553425598674766	0.0978452923347245	0.0489232973581969	0.00280910170640647	0.0656962310494755	-0.00976164546597184	0.0629291640076437	0.0388824888115639	0.0297937546535522	0.0753280762711644
2001-05-01	0.180393740270176	0.0885906994721975	0.161701935459894	0.156020541411088	0.198193835965636	0.257900953067126	0.204590573963037	0.128049070532645	0.198709549235103	0.156281914923322	0.0798203904971843	0.0778380286267314	0.152047630713493	0.142699344312798	0.20158864421805	0.139949683404647	0.0806076295543562	0.152917255037834	0.18715301214297	0.187223785390322	0.126519152849365	0.0789178106425538	0.130074612516473	0.202357824208949	0.11536684905586
2001-06-01	-0.0667788040115665	-0.0567677438246926	-0.098174695724798	-0.0603296313870554	-0.0589754720766526	-0.104266183120341	-0.0067479734318547	-0.0086155404349033	-0.00149821924686053	-0.000733814129904251	-0.0746660218427967	-0.0150706219980102	-0.0234264274600305	-0.0292398086112695	-0.0182354303890992	-0.0668854084385497	-0.0462494467984292	-0.0461043765081724	-0.0470680328558786	-0.0404935283376271	-0.0628122101044596	-0.0275273844117381	-0.0602911316627571	-0.0844544753511071	-0.0418337205008555
2001-07-01	-0.00122158535889815	-0.0162255351588918	0.0251320560707378	0.0382941092200648	-0.022535596873895	0.0460484490071766	-0.0413844718083054	-0.0255244231311028	0.0527593194492372	0.0481875749726688	0.0790258536375961	0.00311656294744732	0.0394287523477083	0.0560057028550963	0.0640130543197234	0.044874562774806	0.00258009615188058	0.0105519682314198	0.00476288482706539	0.0154072632172192	0.0214680496714578	-0.0307586981803139	0.00488467642288809	0.018655289048034	0.0780393121422278
2001-08-01	-0.142611841476709	-0.156173471116162	-0.0315366723396633	-0.0248947107843039	-0.0113897454616187	-0.0846535885288953	-0.116159090806322	-0.0156764710735675	-0.0293912787773549	-0.00327322235202783	-0.0379678680394873	-0.0292436193571535	-0.0518270968292062	-0.026140917877876	-0.0114495471490696	-0.126002835245999	-0.0732477568961517	-0.0503953034498028	-0.0253942810311039	-0.0223027563280785	-0.0869577571287286	-0.0521122197057368	-0.045080803510589	-0.12144606364649	-0.0248596245365989
2001-09-01	-0.0587543036262284	-0.0669947588814382	0.0048147538643077	-0.0460142726622318	-0.0156517950714714	-0.0599732626760863	-0.147569485489898	-0.113950544266344	-0.0452239609415315	-0.00169994015194184	-0.167050866966484	-0.0802234183147961	-0.0747087381897548	-0.0683927663634896	-0.0231520804188055	-0.0722531717211532	-0.151647922335307	-0.0662520320765245	-0.0543457736485412	0.022942959659819	-0.159865028017321	-0.102684355705662	-0.0809548228994861	-0.0560876664514227	-0.00237435167960881
2001-10-01	-0.10788351493419	-0.0943341079408876	-0.0968489159099457	-0.0781452041609048	-0.0325841853825843	-0.153260559309976	-0.0791673121372586	-0.0436822726783114	-0.0375980390137126	0.0120434896832597	-0.139968098253396	-0.000558621273842056	-0.00949151018497123	-0.0183196229126349	-0.0151075281309445	-0.0889784405945809	-0.0353947038705073	-0.0235690430527397	-0.0214504163141886	-0.0386478117689134	0.0490922315472364	-0.0221323475661391	-0.00168033208251135	-0.0594421389506605	-0.0273784416083536
2001-11-01	0.157248209383884	0.167100518382373	0.0225570760087345	0.0213985378554542	-0.00537074126530177	0.0635850566174639	0.0645947123269075	0.0340356000951952	0.0350955812407408	-0.0146513436350834	0.05509500262203	0.0172214794775643	-0.0081060862131767	0.0265282134174604	0.0160460537153916	0.0425807833982057	0.0346850745646758	0.0442555127316205	-0.0197860136185501	0.0235636924891579	0.139126802418149	0.0595058780911648	-0.0137863088488265	-0.0215218976682745	0.0189584365728217
2001-12-01	-0.0520196324539549	-0.0471323861581845	-0.0928487552433502	-0.134911563375545	-0.0666292933992879	-0.0936263363699788	-0.0207322459183032	0.016338622779328	-0.0469497778848138	-0.0667926006296193	0.0236702991828209	-0.00618534812700698	-0.0441695231280897	-0.0575796607098242	-0.0414764722551664	-0.0880430598462673	0.0626046686645129	-0.020188405506653	-0.052711813097766	-0.0828409575857191	0.0367765823732164	0.0067900889452459	-0.0201285605431147	-0.013276102531706	-0.0414835164960266
2002-01-01	-0.0769039802219358	-0.0123396918027313	-0.0236266492252226	0.0247329805707807	-0.0350037419310897	-0.00891414352202098	-0.00333100871787049	-0.0227256619070404	-0.0386738992018587	0.0193399040845829	0.119393624056222	-0.0344479593776231	0.0345381873278366	0.00332230501916766	-0.0143717595257995	-0.0408046687556343	0.0458950354130382	0.0321051091380673	0.00146342977638525	-0.0240363915840586	-0.0725012258573966	0.0291589687834312	-0.0279039240737326	-0.0281153923091745	-0.0390937266947944
2002-02-01	-0.0171092524606262	-0.0117470151535246	-0.101407598380628	-0.103661339088764	-0.0697262817417483	0.0562765457380756	-0.0676696740383665	0.0325266756258975	-0.0487979941174333	0.00161878975150615	-0.0453192551130967	-0.0763387565077269	-0.010469877862612	-0.0216419207370013	-0.00672360790999255	0.00870199277862979	-0.0487996202023134	-0.0639381910497617	-0.044247726030211	-0.0583756708899695	0.0344106701030336	-0.0892224188123307	-0.0661060366497317	-0.0298042848808859	0.0292521368879834
2002-03-01	0.160116966072981	0.105601180625712	0.103123528919393	0.245344666119827	0.120871183144149	0.112050606186973	0.0761823545476209	0.143699685452349	0.076454391971845	0.166212433864929	0.144227012955533	0.0482287922221066	0.142825335097605	0.104225972123676	0.106802416971616	0.12036095016104	0.0532637255747329	0.0807494428811421	0.0478626750400163	0.0547815065098806	-0.0328612988006261	0.0934509759782129	0.0805926957969189	0.0853263893305122	0.098924080559323
2002-04-01	0.104822671228869	0.0473412854406208	0.0921735525596253	-0.0461232889720719	0.0496131649251056	0.00943794611300498	0.111545586147563	0.00468829136034501	0.00567667776468285	0.0355138358719252	0.000499120357192202	0.023504812312293	0.0425218041175788	0.0138163279858641	0.0229231775190804	-0.0483221495019696	0.0230922648156959	0.0435751612494063	0.0532928807043422	0.0464519098981541	0.0642395538696978	0.015657777578505	0.0212735373614177	0.0386538692737187	0.0164099668527198
2002-05-01	0.0012104500345632	0.0420305547823324	0.0643771847882656	0.114240211414872	-0.00347160160145088	0.0960720720070696	0.0775580565869787	0.0604392429624647	0.00284328858342937	0.114552695597854	0.110351666094886	0.0469441674770643	0.045436505450183	0.0561109765794503	0.02329268667265	0.0633421068442654	0.0504911393423387	0.0561828237651149	0.0378546752169298	0.0168182867602946	0.134024371133042	0.0307885629220784	0.0503279923925995	0.0295669667020278	-0.00322640783897869
2002-06-01	0.11932960981091	0.0491058622553359	0.0432887701557831	0.0942160722777829	0.127546465640004	0.156373254151177	0.200283011958764	0.0173395662385361	0.082762754316668	0.0752260668587186	0.0773593361535723	0.0438972432070702	0.0172714164290966	0.087960640050797	0.0810749417262113	0.0722084996450097	0.0256953963855173	0.0524232225625254	0.0640900645499783	0.103229338997504	0.0277861543378575	0.0196736736317107	0.0600339501260052	0.0810497683898338	0.108552061211424
2002-07-01	-0.115375530127794	-0.10499601256689	-0.108974262908622	-0.13237942323064	-0.0783162319517138	-0.0936260164763175	-0.134180053074175	-0.0734638590478175	-0.040146944614282	-0.113036056103621	-0.112594815054833	-0.0725504219435959	-0.0689637583234959	-0.0729768496642792	-0.0553978924893562	-0.0774152202842559	-0.0919503092344129	-0.0846244707697905	-0.0748799947812869	-0.0809191323914313	-0.0536831128779095	-0.0741895415426619	-0.104662468224811	-0.0906471225766669	-0.138872241514441
2002-08-01	-0.0473665076848054	-0.127293366339269	-0.0918384380268016	-0.070391121737085	-0.0548835300846729	-0.0352350406742846	-0.0344446464920897	-0.0158333014843556	-0.00286208044203662	-0.0100788514655934	-0.0743345620464544	-0.0325759291252177	-0.0355132091273943	-0.0476020759124405	0.000135689929932373	-0.0725788484764582	-0.0637608699024277	-0.089999063881082	-0.0113736806104418	-0.039613493193237	-0.0953294928045118	-0.0858431731788101	-0.0860213453810556	-0.0650742755798606	-0.0930450243145707
2002-09-01	-0.0376214995427664	-0.0506514759328113	-0.0364965947227986	-0.0566632269742365	-0.0364238561747583	-0.0473079817535126	-0.0408962418700992	-0.00673499089112063	-0.00663270550765359	-0.0679152587246581	-0.0312333695851495	0.00767476336828474	-0.00376204734327392	-0.0241095663493708	-0.0268893450192248	-0.0776038113244407	-0.0177811814599491	-0.0254954539309431	-0.0433246476357734	-0.0159036839441502	-0.0128334699971324	-0.0243049012710694	-0.0249169474873192	-0.0443414435767533	-0.000935064389824958
2002-10-01	-0.0356462390645506	-0.0623786739046297	-0.00338949785393972	0.0323826761406576	0.0234358189796372	0.0181769245800239	0.02826296737088	-0.0158150126599944	0.0179391145146572	-0.0188935131363859	0.00921568026502474	-0.0337894489793673	0.025566694095073	0.0154037476441288	-0.00915833564281779	-0.0270019553086887	0.00587150498147441	-0.0382609407178298	0.0395586990254648	-0.00260979351581474	-0.149090060989288	-0.0558255607992803	-0.00627651454990295	-0.0212016952094898	-0.0111291312458267
2002-11-01	-0.120222412769192	-0.0314212544827812	-0.102091241592429	-0.108619234376615	-0.0869576751419304	-0.142990709337753	-0.00585141413302623	0.000432516532619042	-0.0212727209083508	-0.0420105006671261	-0.0852943441809011	-0.0339713249694792	0.0211979430066889	-0.0427447976174254	-0.0137761814943821	-0.106388297581086	-0.0243947141004619	-0.0949487971195608	-0.0367133132772984	-0.0673829565257246	-0.0805916076949611	-0.0192399592156818	-0.0818715765366907	-0.0882883580760593	-0.0325856857596558
2002-12-01	-0.0263198997216871	0.119801792391706	0.0925879987378583	0.0235569813696209	-0.0344367874970053	-0.0448080364801518	0.0757391402566878	0.0191071842771537	-0.00270392748947741	0.0377187946311811	-0.017706780039677	0.0351301967373598	0.00847797355020668	0.00900869797489082	-0.00840576298092517	0.0309528251189437	0.0429453949679247	0.0513261960406633	0.0107548340539223	0.0138610615541017	0.0224386776611524	0.0563002404161063	0.046707649135949	0.0262303062395198	0.0113795430834818
2003-01-01	-0.0600609468984555	-0.100030515195784	-0.0360809801922667	-0.0551967010267114	-0.0184356571097623	-0.00531438918956497	-0.0533277776273525	-0.0558447287980077	0.0105467176976303	-0.0276147143843831	-0.0217022140284143	-0.0051943286953311	-0.0421586727326232	-0.00556954484956067	0.0177843942847394	-0.068504878384545	-0.0539393154910748	-0.0223892296107543	-0.0338354989066287	0.00690476560608139	-0.0758179204199598	-0.0580377209694075	-0.0625372174263586	-0.0435733497888208	-0.0370103014321676
2003-02-01	0.13893685253104	0.0229840989493533	0.0253956221070686	0.0213917781073016	0.0717737752149841	0.0895571794016046	-0.0236516825758563	-0.0446752873058094	0.0473682554223651	0.035224978999537	0.0371295780370983	-0.0381493429508049	0.0272182437678512	0.0171674616117683	0.0340832826470143	0.0792651945029999	0.00391220379659177	-0.00929604861809881	0.0289688961521345	0.0118816026118725	0.0642555261606093	-0.0186476310747203	-0.01728920299486	0.0242477499167946	0.0864063197335125
2003-03-01	0.0313083533464432	-0.143004281428141	-0.0213071499822037	0.000362870922102244	-0.0494156299920859	0.0176718595165257	0.0388020424181389	0.0651402713008933	0.0768686625494418	0.0529354868806035	0.00831453485946063	-0.0198308680734026	0.010652679485559	0.0316541521913211	0.0658793976309607	0.0838303238207734	-0.0223652534066533	-0.00418761484439038	0.00901744452017589	0.0452014298386757	0.0243221522414366	-0.014979906024496	-0.0286408826632864	0.029058507333809	-0.00790236804203902
2003-04-01	0.0502342923387461	-0.121555463435566	0.0203211275556415	-0.0454355183381985	-0.0427785917963943	-0.0347275565031736	-0.0652513996446072	-0.0374852243189883	-0.00483665378815289	0.00932597814035214	-0.0649770847759127	-0.0481640780545044	-0.0615191694554532	-0.0335890453452281	-0.0223222473816045	-0.0097561288671467	-0.0259263118650312	-0.0306853693764774	0.000846082344033335	-0.00830477804590932	-0.035046219218281	-0.0387089473466913	-0.0186798932210634	-0.0135629898399185	-0.00563932444298253
2003-05-01	0.0551804706015589	-0.0114470808389213	0.061542249569584	0.0105766148976612	-0.0270924671148124	0.0805913041205634	0.00699747875800509	0.0335129325411513	0.0808561023756417	0.0769562929948	0.0362962642041376	-0.0396734846093395	0.0641962617238249	0.0548393406463177	0.0635451830884707	0.105377531466515	0.0389692167596016	0.00667024611355582	0.0435113414511652	0.0655748458144716	0.0531673284755892	-0.0033263339022474	-0.00633918947489822	0.0654675496187897	0.0271676342050382
2003-06-01	0.114832128514781	0.124837238916621	0.112340292827665	0.0394767995913018	0.0756711253518181	0.103308037744729	0.0831678958519111	0.0537025952322338	0.0570827122682871	0.0545323693034997	0.122660709397718	0.0750260877148779	0.045836869303568	0.0982363527633073	0.0519808171331722	0.17198399476419	0.0820570912979881	0.0468230245362402	0.0262311602633801	0.0686146290887506	0.0284763695203315	0.0780417558536805	0.0496008428028999	0.100698825301649	0.128179291439661
2003-07-01	0.434020576772221	0.21676544402349	0.08170684406696	0.138619277622933	0.248300674795957	0.184847368619875	0.126950990487187	0.0839405867915023	0.125498976889741	0.0614253629632487	0.166997460816946	0.0634523150778946	0.122670594941552	0.0888332693577648	0.0922069491739317	0.218808485673898	0.0864231669547768	0.0825639000530179	0.0477473202786068	0.0786972736395738	0.141711002911755	0.0776667003838089	0.0578638457561279	0.0826157430182754	0.156995898254278
2003-08-01	0.100132261373843	0.100881236097155	0.0459495623957296	0.0122161994245178	0.057232016640809	0.0597035828386496	0.109103966831941	0.0372643111856484	0.0411048378411164	-0.0124166587505431	0.0346200930487384	0.0233602593560017	0.0409745397100211	0.000447389340748456	0.00322699357084089	0.00951580501943203	0.0626692209868109	0.0247261330182068	0.0566084364408865	-0.0212479949733805	0.0566840391571394	0.0484379861960704	0.0219311003144857	0.0295476734380284	0.0476902389924177
2003-09-01	0.176371216905004	0.232874309223979	0.0718760732610357	0.114222377828405	0.191264604574256	0.159970763892005	0.0902190511459614	0.0889052183615339	0.0608724546500999	0.0600951076234243	0.152784138188938	0.0548399022718553	0.109224855592291	0.161114069818828	0.052801525333036	0.135373840488927	0.0856539851643275	0.105270310848908	0.0670803658088466	0.0253851419756814	0.184675654467705	0.0998226853740487	0.0372595244651569	0.026858614203394	0.092362815340961
2003-10-01	0.351621947681866	0.14672549915952	0.135318935827206	0.0737718660514276	0.650749632154902	-0.0268299598557936	-0.0177521057413679	-0.0349626254533324	-0.00613711155487955	0.0169213739287996	0.0355408415853359	0.00653985851257946	-0.0216804529046247	-0.00809645809006861	0.0467363536905488	-0.0334491509387612	-0.067120556058927	0.00770993766484507	-0.00160948376694421	0.0415991412672639	0.0892518896439032	0.00213393641765112	0.0109623596566796	0.0738579315317072	0.0336955976932297
2003-11-01	0.0770218429673096	0.0496241618947334	0.0629361526463647	0.0303784916520124	-0.0307914542926038	0.06437703542641	0.0484877894511092	0.0041286860286953	0.0454503751987875	0.00523233220093326	0.0972724970975276	-0.0068113164074158	0.0416926256093654	0.0438338672682225	0.0373019544336192	0.0886862713486066	-0.0170908060752465	0.0283931556680024	0.0575578896866124	0.0409483079792474	0.110919098787831	0.0400744145674835	-0.00425215888820114	0.0303793021748523	0.114198902083271
2003-12-01	-0.0676869304603577	-0.0191154367532032	-0.033162640037098	-0.0458282274537456	0.0456035973103122	-0.0843806291512718	-0.0466195280873354	0.0471707221050224	-0.0150442478374653	-0.0179951664451499	-0.0691261501257678	0.0146094955032415	-0.0033723630916871	-0.0285556482833776	-0.0520190713532354	-0.0941777898432662	-0.00486384915058322	-0.0244142612787908	-0.00990176070663484	-0.0221060780657306	-0.0971057387344238	-0.0218330710025895	0.0380451586119024	-0.0472823310890327	-0.0873387932799017
2004-01-01	0.0368631786459578	-0.00758945041147685	0.0138848292723825	-0.0110085537178433	0.0916653192619347	0.0917961785647218	0.0405304964024366	-0.0103365640981401	0.05991751612004	0.0323570258710501	0.0600498900496295	0.0468462723930982	0.0317278274192976	0.0402466611754833	0.0609788507769849	0.0441624611254899	0.00349217760345493	0.0412059680727713	0.0554271865964547	0.0230178821432576	0.051238443810452	0.0046140058807203	0.0325264301168129	0.0356525153662533	0.0163765456261149
2004-02-01	-0.00288224828946275	0.0425252653355432	-0.055215814616615	0.087516498774644	0.0542879186376258	0.0613712375923749	0.044644887293665	0.00226683040261957	0.0596864644101429	0.046944141917279	0.0233643804771054	-0.0245420099964311	0.003049546292113	0.0911940992638665	0.0987105765904737	0.038520304459045	-0.00281806021875348	0.0541269597123789	0.0473293724698401	0.018146256932137	0.0757725298559787	0.0103286566711858	-0.000232929736093743	0.0161336023218424	0.0314745987758197
2004-03-01	0.0459863079071841	0.0559883218505333	0.081095608833122	0.0784344129218639	0.0374713765738002	0.075006408299156	0.0536028867714182	0.0401263707213572	0.0654401751407984	0.0390511561383395	0.0215161890072342	0.0539877743802166	0.0790877312508075	0.0770041362272582	0.0687932356638129	0.0380588127722091	0.0477840616269107	0.0601482126022785	0.0507716244892658	0.0481461987219699	0.0623780008013452	0.0340435983576523	0.0390027305413496	0.08129782781452	0.0372074659276061
2004-04-01	0.342557277461608	0.151845213715704	0.138091762997435	0.145578481095721	0.123012956198029	0.160080461815401	0.0324943720833563	0.0551828638057659	0.0572748464422264	0.123351157307084	0.132556738582691	0.0708374239950031	0.0695073800146109	0.101202453885649	0.0896552407020424	0.205164889451981	0.0819188024603735	0.0519595309167465	0.0600388131064564	0.105844170439491	0.357063816690196	0.0989038372922574	0.042483783378865	0.0657067550983039	0.112457828025702
2004-05-01	0.147494646845366	-0.0166371753783943	0.00222155516697408	0.00953730473327065	0.0786986894289172	0.0447537158749915	0.011882767112817	0.0528708474195484	0.00250725553024086	0.0545990981940791	0.0138780959365253	-0.0121094613435353	0.00384286949426071	0.0268000581366369	0.0441797359473178	0.00953448559594943	0.0190016857775166	0.0233569569189109	-0.0126567600657458	0.0335819066320107	0.0680816064718936	0.0558541199510991	0.010301103192929	0.00880058122482878	0.0264597180418114
2004-06-01	-0.096929879987451	-0.0202730828965462	-0.0543342270491238	-0.0379440717890998	-0.0683874795068231	-0.0248451024775818	-0.035083304229127	-0.0396202279710159	0.00799122118429954	-0.0268440990581536	-0.0769657773931436	-0.0233277433915963	-0.012461860260148	-0.037198458087014	-0.0462974077581033	-0.0533091175656441	-0.0469699132552674	-0.0272461387509179	-0.000137608115905387	-0.0245647209078841	-0.145130213589005	-0.0607075999321399	-0.0081334936844111	-0.0558135324014608	-0.0309182274414031
2004-07-01	0.0297771719106268	0.0211809154160001	0.0696948172618487	0.0939359053093776	0.0714533718645732	0.116230594225605	0.0454360640446126	0.0792969298745495	0.0667306468401496	0.118902681041269	0.0681521706211107	0.0531994113990773	0.0436226785095067	0.0477737941555871	0.040406497348203	0.0689403608265725	0.0145331763384053	0.0626690996907509	0.0615746727420219	0.0405185678210583	0.100414706237703	0.070358853434635	0.0334073715726369	0.0683402732227943	0.033899204072233
2004-08-01	-0.0996143914054087	-0.0954281810877295	-0.0464217516819594	-0.0285261303924988	-0.0145536399571229	-0.0446072184009681	-0.0467563283086929	-0.0376862063873379	-0.00270503646690084	0.0196609069789555	-0.0715480537329757	-0.0153444314988538	-0.0362875219302714	-0.0264080352246283	-0.0477466725680729	-0.0578811478336977	-0.0440932116995842	-0.0332743256142118	0.00445569414369798	-0.032778013714284	-0.131396162767623	-0.0752783182423454	-0.0322174141552075	-0.0407370922779631	-0.0168701170495907
2004-09-01	0.0427784970933127	0.0657685217345989	-0.119733997872705	0.0112951093914686	0.0272908602878346	0.0397725496508705	0.0162834507755922	0.0161311937300149	0.012017281357632	-0.00828575112560231	-0.00221197332376191	0.00786800239099688	0.00543195442404495	-0.0048739430284685	0.0161506074223677	0.0234132031913274	-0.000264422084633112	-0.0233252190334106	-0.0206640116414482	0.00691659343894938	0.128215580964006	-0.00012313930372123	-0.0269741083216874	0.00369061603484233	0.050718293767825
2004-10-01	-0.0177969352123882	0.00659156379038986	-0.0457479058950211	-0.0316211014207448	0.0179802333403845	0.00894961007860518	0.000250560494033745	0.00417131513408117	0.00459277803955314	0.00223145663168168	-0.015288901987348	0.0123341779351378	-0.000989438783577337	-0.0251843933309621	0.0243303722511597	-0.00351259723068841	-0.0256113033846661	-0.0215159431759701	0.0157535073460805	0.00764724201247779	-0.0632988381052935	-0.0216550615421404	0.000771764471404278	-0.0166061313185907	0.00972193278190819
2004-11-01	-0.0425623292444548	-0.0196522462889672	0.0215341053097103	-0.0091612170933862	-0.034690011716632	-0.0382427247282874	-0.0362181861765693	-0.0445951808166148	-0.0464043821084404	-0.0294076833130811	-0.0449604220052042	-0.0418768751444085	-0.0398446294933077	-0.0374874706239339	-0.0332881195172248	-0.0508796345599224	-0.0259974385114055	-0.0363352673723414	-0.0173922611656533	-0.0206358042326147	-0.0644523112778021	-0.0106487178122988	-0.0516501098975359	-0.0180150505043975	0.00591721608557342
2004-12-01	0.0889232387199077	0.0148694023144412	-0.00083044600831695	0.0401117260275051	0.0848475785705309	0.0189144157873579	0.0150826103668859	-0.00897415053916165	0.0138872717866208	0.0211831228224055	0.00325307070420332	0.00510471099019569	0.0201087022701794	0.0152225278234221	-0.00282156201401939	0.0581854048512641	0.0140628197892831	0.0195090291596779	-0.00718884073169733	0.0184861591463379	0.177028643537773	0.0155096641398571	0.0265906312613521	0.00318755869058407	-0.0110669205849061
2005-01-01	0.110657383710099	0.0354295687321021	0.0123328575022815	0.0849884970634438	0.0677683182310135	0.0462006890042348	0.0517807075056915	0.0369320899078605	0.0343126814215436	0.0438188526912197	0.058195762444309	0.0537945478741324	0.075605858737941	0.0618284381835856	0.0534168407636639	0.114236497477066	0.066610127156668	0.0649011872202373	0.0414950618098716	0.0237200834779853	0.137147601549877	0.0845864606824392	0.0611413068720928	0.0542783183237899	0.046733895294639
2005-02-01	0.0409001712423032	0.0669005239670208	-0.0144260826182387	0.0509574225296604	0.0586508434909512	0.061162669074214	-0.0215947852821713	0.0197734994367068	0.0248000968258881	0.00184163399354755	0.00825945699912457	-0.0107374179636184	0.00395301935461034	0.0359865866362893	0.0555931520068712	0.101975380860657	-0.01230961148262	-0.0129421328394177	0.0132357642654307	0.0150720280366237	0.0444283661737502	0.00368026429398408	-0.022257204997989	-0.0315712649034665	0.0457895991677972
2005-03-01	-0.00599627561567907	0.0470548387093536	0.0639382294090823	0.0884423470735895	0.091836267732241	0.0915014088740275	0.029780704743648	0.0484850408230929	0.0486912949830618	0.0341594199050681	0.0288670221402182	0.0360244631435307	0.0377915127399811	0.0556851561253162	0.0611854905820165	0.0864737036970293	0.0220151944829419	0.0183550545067194	0.0195456428023377	0.0372094209348907	-0.00532072416038652	0.0146788623584368	0.0529938962927937	0.045008585485937	0.0215599531743179
2005-04-01	0.00424950213585964	-0.0183895483033251	0.01704323752194	0.01796126827168	0.0133645658354429	-0.0127357122083134	0.0223133405405138	0.0118226900536133	0.0322952853403244	0.0125062912469705	0.00732854569775303	0.0126949490275435	0.00673603889506753	0.0264581770942866	0.0272923129916516	0.0521807828867602	0.012435890530792	0.022490859823132	0.022285475898342	0.0242699969050256	0.00570342934443239	0.0227113542641065	0.0287839964847496	0.0231850173346604	0.0179994186163597
2005-05-01	-0.0299326789612978	-0.0543218040081863	-0.0556638737304059	-0.0154819258438608	-0.0283885200156284	-0.0498068160628747	-0.0675749709783582	-0.0286323727809852	-0.0471336320115578	-0.0476577419955859	-0.0254968376502516	-0.0452644075360218	-0.0419837651920994	-0.033139078313443	-0.0169287697918977	-0.0411784384774047	-0.0353067821080375	-0.0253998157599474	-0.0259431217756723	-0.0196082490040884	-0.0251607692287414	-0.0122592547138367	-0.0588001616215927	0.0168369039657678	-0.00640181738462112
2005-06-01	-0.018686133267474	0.0365259852626939	0.00864750526922957	0.0158038479428862	0.0129175957202261	0.0179208304887726	0.0278239851201602	0.00563095709254399	0.00838811373297163	0.0252325851560035	0.0389281791337085	0.0284463502358101	0.0440456370326918	0.0284907023644135	0.0188932539169975	-0.0130508284968637	0.0282329019161158	0.0245636990516986	0.0240663519488963	-0.00462534185531701	-0.0116786745669091	0.00297657443356267	0.0153410214824498	-0.0256887281708454	0.00157176257665768
2005-07-01	0.0961960224488242	0.0360336664176481	0.0582997623462495	0.0466265682396762	0.0350783365976457	0.0390502702331728	0.00453550466656115	0.0337744612265164	0.0331393090369039	0.0341450673532127	0.015545966392845	0.0340365045166006	0.0224167382891743	0.0445145509610007	0.0535734394411544	0.0335631699626048	0.0321796321342526	0.0300073497144534	0.0471465578862693	0.0395170367342175	0.064324017274055	0.0397958187905498	0.00471904668048673	0.0112170128227984	0.047785839677978
2005-08-01	0.0402628215791971	0.0240175273143154	0.046691963902989	0.0292518735826951	0.0385717850537743	0.0521178242331387	0.0365269254857558	0.0307225918991099	0.0200789630265619	0.0541457727264156	0.0541915192019087	0.0366640812675525	0.00698303097148085	0.0210453693234711	0.0220924649048104	0.076693777896181	0.00953267202184364	0.0371281250508202	0.0196875129026617	-0.00815034922918862	0.00396353042564992	0.0444628766567119	0.0105238302566198	-0.00702398812123643	0.0334055739856762
2005-09-01	0.141352968749786	0.138762234213699	0.0190591680260015	0.0158544614644391	0.0735350877091337	0.094052115904447	0.0711501179565378	0.0505947022022946	0.034354989686909	0.00124947540223695	0.0415209825952319	0.0642771415504596	0.0317838496286879	0.0346488163899155	0.0197875336529966	0.00483429414422339	0.088311521480661	0.0358172107611476	0.0623766784454266	0.0542363742303135	0.0654401756218392	0.0335900040839051	0.0807362591399963	0.0756417090675493	-0.00430175322767115
2005-10-01	0.166491899730115	0.191603243266659	0.173194497758996	0.0758630330835235	0.192448113554203	0.155732621588601	0.142821146843911	0.11856741129334	0.133327848925087	0.118286545398454	0.120384915402254	0.0934129068817248	0.104051257321192	0.0783223217140259	0.0640215547927974	0.119587694653121	0.169200463719354	0.0643433152493217	0.109737123828696	0.135165001259073	0.108273955352421	0.0958842609465891	0.113632907017326	0.0872890808653347	0.0250553543034409
2005-11-01	0.0429113224374999	0.0667825969313871	0.0101853381875267	0.021719524690783	0.0272972171974251	0.0116798467440219	0.0391488366968763	0.0561309703760093	0.0704020143375532	-0.0288377658636256	0.0656279068832428	0.0886469130160398	0.0437586664200697	0.0452810919443584	0.0615727170871149	0.0715095572129124	0.047197002378976	0.0315565281331421	0.0104512851288324	0.0692246236439682	0.0784280422714251	0.0541483010618258	0.0281424921500276	0.0341254534258598	0.0251239818553253
2005-12-01	0.221221901827124	0.0245167447815792	0.0136225543663458	0.0485895895441674	-0.00934144303994314	0.0851963111664717	0.0446116915453169	0.122192236521442	0.0437008700862514	0.0246787604593837	0.173366596583157	0.0700492085743412	0.0888887510384435	0.119134875772082	0.0627737969617189	0.162509480690827	0.0698674173776355	0.0589141370945528	0.0275343637068735	0.110918412828912	0.120595073182841	0.0948483780421396	0.0685036922811048	0.100234676952315	0.0304627116563391
2006-01-01	0.299500695850478	0.0880451346536739	0.0258320567404139	0.0892307359043151	0.0360781650351209	0.100440773157744	0.066467236771452	0.0801383745213041	0.0621539222771513	0.0293576291161116	0.174916831622441	0.0313479924457935	0.0293483364044317	0.0642462566579878	0.150586833379358	0.158806352870407	0.0583340946397654	0.039092764487001	0.0131238548323146	0.0551956590889231	0.199677261084941	0.0987805606152189	0.0764985564613361	0.083690853345224	0.0784883442601103
2006-02-01	-0.0135760860876368	0.0384142092329363	-0.00803066583992452	0.0252331362328569	0.0360905971754611	0.0710180880658789	0.0378671476387833	0.0581503618189564	0.058872372981964	0.0271247087317532	0.0485036832389248	0.0695962921814917	0.0476658680777289	0.0647623155499534	-0.0145710551948047	0.0287497658793273	0.036141179642118	0.0283763021960469	0.0520138300258301	0.0329514634913416	-0.0457272089997606	0.0110758547373309	0.0035430721251167	0.0261450051433775	0.0539238001904046
2006-03-01	-0.105268720720687	-0.0191780425568188	-0.0576677877672509	-0.0173819087685481	0.0311555013306891	-0.0935674156424817	-0.0536164282892427	-0.0117301462407082	-0.0150869910967241	-0.0551754045669903	-0.00659522488045908	-0.0645057766063985	-0.0228027086947312	-0.0367858203912424	-0.00601981540093722	-0.140886319287706	-0.0583280428886883	-0.0335057237775423	-0.0279667755946517	-0.0219351188254911	-0.115062119778894	-0.0217657838582422	-0.0452654644960727	-0.0553200247003966	-0.00918635081753229
2006-04-01	0.109233527088562	0.0585807665993166	0.0892322153920275	0.0501765069322038	0.0750649692736401	0.0776734985557368	0.0840066141366294	0.0873538968615729	0.0825333410033744	0.0331412371436625	0.136053337573885	0.0963159722247231	0.0960985612257923	0.0733709177946794	0.0405312373395157	0.141420555811986	0.103954205265493	0.0717375976614167	0.0658484615614962	0.0576135418160468	0.0862911586170597	0.0903225230152918	0.150995401812792	0.0803869179276583	0.0696610330738439
2006-05-01	-0.0475356243581885	-0.0179324604367941	0.0618822328488547	-0.0131411885963662	0.0339562827332814	0.0433580309912454	-0.0256939714135634	0.0162640107890469	0.0253966381324444	-0.0234727372257179	-0.08211583608159	-0.0304368202419383	-0.0150364793839927	-0.00110289270839795	-0.00953584377302762	-0.0660748293021573	-0.0568736402459273	-0.0109782318405854	-0.0359660100130252	0.0201932846289901	-0.112790175000805	-0.0443812825737953	-0.0131413170736748	-0.0335928085479532	-0.0475426416703135
2006-06-01	-0.0981217431287892	-0.0566583694720634	-0.024902666468305	0.0238521008742929	-0.0792282433215001	-0.0803718900245742	-0.0904498873753987	-0.075610131108533	-0.0694810895076317	0.0142853536586537	-0.0899625350606909	-0.0692449356693685	-0.100396780821949	-0.0929262148260253	-0.0374239466116408	-0.170262241657084	-0.079651796314689	-0.0829412749652724	-0.0576174853373548	-0.00932034757560895	-0.145622870397602	-0.126206341845786	-0.0965494132567537	-0.0889145798123679	-0.0296402177822283
2006-07-01	-0.000472417867970958	0.0420688762723982	-0.0111862462226289	-0.000607640531362973	-0.0460343617636695	-0.0334991314214339	0.0169114177458028	0.00507446881168467	-0.00457502452700434	-0.033236714128247	-0.058213389757688	0.0159594086147135	0.00752504985389175	0.00937304520019386	-0.0289881248498259	0.0403034379679986	0.019414431305461	-0.00109325190607652	-0.0269554303858188	-0.0205899092642293	0.084370328987289	0.0351414035941387	-0.00318608084222119	0.00323289783602455	0.0510410360939486
2006-08-01	-0.0839570536231632	-0.0152002201093515	-0.00112381106775644	0.0283516304167924	-0.0388184841369794	0.00372171401627084	-0.012319454870099	-0.0171490878567008	0.0240938628286962	-0.0219203302520266	-0.037605622805709	-0.0223104567299458	-0.0233748764050905	-0.00283827222510574	-0.0416052935320586	-0.0834891777151259	-0.024855684402796	0.00673757649229195	-0.0528687766453588	0.0309064597694941	-0.116902594823064	-0.0546228694166964	-0.0351723606498188	-0.00909443920221643	0.0165765225551454
2006-09-01	0.0828132926693824	0.0103612132315018	0.0663665880693037	0.0190069600747741	0.0736028234683779	0.123677835114014	0.0580239900800136	0.0487005978027814	0.0386286114940625	0.0782598496452755	0.0742013700330649	0.0636531286326886	0.0220171389533331	0.0304570937857663	0.00591969521726559	0.082616585290412	0.0507904041195977	0.0327796041467114	0.0505736576318696	0.0324930557884753	0.0459602216774039	0.0374274695417652	0.0762429149772526	0.0393276220426726	0.0680654705988981
2006-10-01	-0.015507596070505	-0.00837119711227454	-0.0243011801971252	0.00811307288263615	-0.00653322076150936	0.0446304702515356	-0.00266973607569838	0.0197740895246288	-0.00355622610689377	0.0235218106447654	0.0235257235225513	-0.0133441996724432	-0.00592894624065688	0.00585772008607925	-0.00851381541345844	0.00965935177483414	0.00442332646892308	0.0145557180802068	-0.0031096413120845	-0.00550950035036357	-0.000516481704613775	-0.031077847508834	-0.0271469671168124	-0.0255479247571482	-0.00405300484173579
2006-11-01	-0.0129681369813564	0.00562125875687218	-0.0338010710104734	-0.0109598545692385	0.0455852190099627	-0.0192536145938376	-0.0132486017152346	-0.00466122931173446	0.00886385262078903	-0.00931546250772242	0.0140907114348362	0.0077305001616147	-0.0169878722353283	-0.0114071485451667	-0.00613036684097456	0.00153542069281092	0.00735080980766538	0.0152722826694994	0.00472446233705863	0.0106795435705347	-0.0011257843062022	-0.0141590180647175	-0.0155626578672632	-0.035119448399114	0.0202688347924477
2006-12-01	-0.0697790751811183	-0.0295611753998055	0.0317709383988144	0.0291974195629068	-0.0173882167928174	0.00526005294926854	-0.0173263690958207	-0.020693332958032	-0.0253633316557935	0.0159762746698681	-0.0572467980226688	-0.02995307266158	-0.00870139323187688	0.0106130705641693	-0.00759364804301537	-0.0280057628927518	0.00453856245115323	-0.0137383826162106	-0.0195361094951473	0.0241956796169349	-0.034867658620709	-0.014575055520961	-0.00996708951547339	-0.0121523286154047	0.0354949548930988
2007-01-01	0.0140034823037081	-0.00338345185069719	0.0284946721742533	0.0903111247295043	0.0329732172684096	0.113856791891464	0.0357958180801091	0.0666521207102345	0.0991912514245197	0.051025865391139	0.0779191222715156	0.0575688461529646	0.0399123847699538	0.0638874259417593	0.0168557171063502	-0.0263741223875495	0.0438724088420942	0.0534635195189959	0.00781573590506227	0.0722615010046867	-0.0226009139270987	-0.0027878605278031	0.0633133661494241	0.0121087547268707	0.0678359655523846
2007-02-01	0.104853163437961	0.0554861281153091	0.0602005283684004	0.0623711230057955	0.109410741914997	0.0386727945210636	0.0363414098926869	0.0594549578314259	0.0595691057115794	0.0765541189670328	0.0527680359701523	0.0279227933225155	0.0225370066160744	0.0705215912060901	0.0534754043506502	0.0470202068250624	0.0166340054314599	0.0346967986562295	0.0457681362535202	0.0575886490467434	0.0276032685610322	0.023961704195772	0.0334281189581557	-0.00172227370867859	0.0895338088600222
2007-03-01	0.045005685019931	-0.0248822642640279	0.0123760070997927	-0.00860110568082921	0.0041498761736528	-0.0341659224661498	0.00637952106830852	0.032388245124454	0.0783079004819089	0.0518699302646301	-0.0330120667354527	-0.00168536201384866	-0.0195222870530541	0.0308439705936602	0.0912884108214663	-0.0551094081829409	-0.0218015331902741	-0.00355298143818131	-0.0123838602539699	0.0127561707168333	-0.00343400773867585	-0.00950007051364872	-0.0370523062384383	-0.000329588699264251	0.0217759034604902
2007-04-01	-0.0412808475021817	-0.00528264306602384	-0.00806131348021772	0.00524931940713276	0.0518824035199856	-0.0471909576258921	-0.0515642817557965	-0.00170341991277733	-0.0185120821416668	-0.00626683805656026	-0.00962818493413331	-0.0350586725286274	-0.00937445245332553	-0.0168159544840943	0.0125896132962883	-0.0285354198686388	-0.0351572822741344	-0.0400226236301187	-0.0167176558276553	-0.0086992810502407	-0.0258305697520714	-0.00615684169399001	0.00542059837852793	-0.0293694294736127	-0.00689357176106474
2007-05-01	-0.0107956422243007	-0.0147078036610569	-0.0362782834890074	0.00174304991036636	-0.0732687234689184	-0.0531193434966986	0.00141161931315906	0.0298738356795838	0.00566677985608044	-0.020964463556018	0.0213215194087201	0.0300504566311925	0.0221405084388809	0.0356132816576091	0.015103132952637	-0.00229737641748586	0.0188084015808493	0.0208791829582884	0.0274575285352587	0.0342019731671702	-0.015226947506495	0.00733196683116957	0.0456257082600822	0.00911200374287337	-0.012132406124095
2007-06-01	0.0273974120657347	0.0866495045835936	-0.00133360894559434	0.0200133892247713	0.0493494739096771	0.0994616006873513	0.0609623911856291	0.0478383523561578	0.12805983301366	0.0488930413003536	0.0195480740504261	0.0352270728410589	0.0452882346381846	0.0532220921285932	0.084570127158338	0.0139905033207364	0.0695817605228283	0.014759097375021	-0.0175319249437961	0.039504072893776	0.00489826677578716	0.00779246368041256	0.0451758669971155	0.0439104256627682	0.0401452045344841
2007-07-01	0.0404163579352594	0.00487112191654959	-0.0115832860964488	-0.000266842875913407	-0.0171900000813065	-0.0126778836828461	0.00126855212086698	0.0129497288016485	0.0553875304470741	-0.013195881991707	0.121053269879037	0.0511433680880358	0.0251679954859988	0.0172580587065929	0.0147849287205595	0.0281833526834056	0.0257934227502995	0.0331795870866899	0.0247455864381843	0.00105376203112652	0.0427838192651693	-0.00674651609682208	0.039243164980558	-0.0272969581310084	-0.0474117196163545
2007-08-01	-0.0307765065459605	-0.0850964905417973	-0.0486828263775862	-0.0606264156455067	-0.0786934491432769	-0.116331331082504	-0.0748061236128605	-0.0645138534301792	-0.0103626036167882	-0.0811887520016357	0.00621917583996066	-0.0328801558803973	-0.0734499099331748	0.00022645617515492	0.0109420417678159	-0.086336998395911	-0.0558115384038231	-0.0497677908435389	-0.0466814210431983	-0.0386729896757312	-0.0921413172146853	-0.045747558538517	0.0354979375013503	-0.0699459344127226	-0.080656179997752
2007-09-01	-0.101036677916566	-0.0198373528562972	0.0133885628205146	-0.0272036068638969	-0.0843281167567721	-0.0852714790958257	-0.0481232838920587	0.000588271987554866	-0.0696315280763932	-2.23077647279809e-05	-0.026297665472332	-0.0259330337677567	-0.03417310462243	-0.0537203592291704	-0.0658577937364312	-0.0474733067138196	-0.0493120243863144	-0.0276977332473184	-0.00778393442607242	-0.0532920013477065	-0.029907203361218	-0.00289789030163622	-0.027055140409754	0.0186277005725606	-0.0524384547510926
2007-10-01	0.0168280790720288	0.0171500575190068	0.0209235111349539	-0.0133461189978655	-0.0683585169902745	-0.0537068958239438	0.00318992904260076	0.0214420918213952	0.0846752235894341	-0.0117180275997561	0.0136547461846441	0.0330726300473076	0.0139324109998433	0.064472587701537	0.0241517682796665	0.046993439942794	-0.0174715949091527	0.00583798136903653	0.0106596613682405	0.0155420612323858	-0.00628887883111825	-0.0103636303564802	0.0460205330931024	0.0379789706261497	-0.00444809614396523
2007-11-01	0.1232176017918	0.0349333764364743	-0.0156441164637017	0.065638578440734	0.0805273926333708	0.109802700509501	0.0257047351383383	-0.00771494767179758	-0.00610504823935144	0.0642675496495744	0.0434154314295465	0.0286188103854103	0.0136312493298608	0.0172788076928012	-0.0660507425643138	0.0225244673996705	0.00619911373504994	-0.0148531282832178	-0.00423851574291563	0.0417457157661715	0.0992230260568663	0.0601460763409396	0.131970348908837	-0.0389253482312813	0.032995000636271
2007-12-01	-0.0903608370417297	-0.0903208724928334	-0.0661927669462219	-0.0368458774149871	-0.0417961582669283	-0.0137323680631614	-0.0379095741890516	-0.0743612826875562	-0.10867045657457	-0.0282624792225053	-0.0772286447229571	-0.0799085851529504	-0.0737969732907804	-0.0985877948454396	-0.0865763733915517	-0.0522919798773771	-0.0568512277301283	-0.0593750742872878	-0.0588420462770946	-0.0952189750386675	-0.00540009021369869	-0.0314473833394367	-0.0545471970101966	-0.0536203947155018	-0.0288745508237846
2008-01-01	-0.0390804386499976	-0.0456388613799881	0.073881913194286	-0.0331802060506	-0.0774913363573225	-0.0976785006998571	-0.0392784527694184	0.0023067244566201	-0.034450790123741	-0.00687658426555884	-0.0608574805036427	-0.032326980099164	-0.0225480729625862	-0.0361855573728036	-0.0166040285473223	-0.0589615829935759	-0.0385376084849348	0.014675696350474	-0.0330776908223283	-0.0499863578200301	-0.0371416971545785	-0.0223534486829216	-0.0425290287439679	-0.0440600835203267	-0.0411971526113926
2008-02-01	-0.071064406275443	-0.0858598047685704	-0.0980577172509193	-0.131230578052154	-0.00878188355558436	-0.194203679316192	-0.0696335756849303	-0.0623063401845155	-0.101755606433963	-0.137376264557425	-0.101182033826235	-0.121418900350715	-0.0767229559032187	-0.0841816262632425	-0.0874575422133508	-0.11060531979157	-0.115450907356598	-0.10187069895497	-0.0790111580397903	-0.0752304388027566	-0.113649159534426	-0.135054625368417	-0.109005077246561	-0.0616325631262415	-0.0929873268474266
2008-03-01	-0.0323992016948381	-0.100418042203074	-0.0588583824817178	0.0126143965221724	0.0380780426453276	0.0112303397048731	-0.0353399278735854	-0.0192630535610558	-0.0484449147065421	-0.0736401432606026	-0.0868794474190267	-0.0207098539683729	-0.0297774854113958	-0.0075691711339889	-0.00322819825418799	-0.0054512220305503	-0.0332248688348772	-0.0356339490178105	-0.0236360318951221	-0.0264150932975959	0.00583162936951048	-0.0507375160176763	-0.0352286046917884	-0.0706533269020296	-0.0287011766283677
2008-04-01	-0.0224759605078674	-0.0680628592162368	-0.053067105280683	-0.0748403632968916	-0.0613472702336214	-0.1154738111813	-0.011231835090156	-0.0406755451323924	-0.0206202345749116	-0.0297679653750785	0.00161606394572823	-0.0318648519805599	-0.0128054631797976	0.0119539311966617	-0.0313906637745758	0.0175550520943434	0.0255491641296927	-0.027476563879583	0.0207167826521555	-0.0406049434968007	0.0502756442318384	0.00865385826850665	0.00882241808779514	-0.0347172477433316	-0.0286060820618436
2008-05-01	0.233801041296399	0.324489279025906	0.0493733309955551	0.15768568596043	0.102089688757667	0.1608511697056	0.076392053161735	0.136954818295476	0.071041806514475	0.156219634053702	0.117669809758547	0.0811817152691366	0.111321573246303	0.0862665140854111	0.0267397317140464	0.0526379202565025	0.0829629892643942	0.109545513463501	0.0966338925864726	0.0414738243105129	-0.00555521073199219	0.0481066780669739	0.105923829715315	0.0826499732919423	0.0751747877948402
2008-06-01	0.0337434073956665	0.144805076310559	0.138909708600548	0.0833023729144694	0.102209886711368	0.0869684973130615	0.033717534679816	0.0843156800331324	0.0871605148491506	0.0411116773279254	0.132051076755977	0.0835799789621845	0.0755990106713917	0.0672626338511672	0.101319244335078	0.103288177402029	0.0502930619841843	0.0563919291448883	0.0975106911561723	0.080887068443539	0.00576446579079627	0.0170816089721384	0.0611787588490704	0.0757302222649552	0.0415986738991938
2008-07-01	-0.165199976512622	-0.146074811907395	0.00637616040203584	-0.144103295315637	-0.0513334726250154	-0.117577480660752	-0.0472800000572363	-0.0861669019175637	-0.0268103751264579	-0.0908545548172536	-0.0927661269229942	-0.0534645336495627	-0.0735240987565197	-0.06265875236878	-0.0339994981078366	-0.0494798042494714	-0.0504166914960336	-0.0513918138758414	-0.0641800209171983	-0.0661880401394358	-0.0571757220722671	-0.0269135225819876	-0.0953203618222604	-0.0700254186176541	-0.0607742102316929
2008-08-01	-0.0413326167379744	0.0139733421595114	0.0425369739284049	-0.0196347071404188	-0.0397053423662546	-0.0365267497805346	-0.0336859536572694	-0.0463765437326922	0.0125274500249359	-0.0355303684541898	-0.0955632993283862	-0.0711095858768507	-0.0407489746640577	-0.0549382456261464	-0.0387026271828758	-0.0506265156372393	-0.0357652431561096	-0.0300222118110127	-0.0643670998263489	-0.0245431271601499	-0.0344376490511575	-0.0439783159684811	-0.0847248807670377	0.0186497931038081	-0.0296446512924584
2008-09-01	-0.1176902757945	-0.103626781859823	-0.0408558788301637	-0.0694249800735168	-0.0369937695069592	-0.0323044745915644	-0.03382654009198	-0.0670180296153844	-0.0238849757628057	-0.038862482486893	-0.0588569044701484	-0.01091935767795	-0.0382287026279464	-0.0474793992231854	-0.0363258920897273	0.0126307118416483	-0.0260132064002021	-0.0230450036618596	-0.0110978195719601	-0.0425498359002174	0.0392911171525449	0.0209400397206288	-0.0142833288672344	-0.00369096511729908	-0.0111692891883224
2008-10-01	0.106464990390243	-0.0333543505240778	-0.107739262292983	-0.0277401005044058	-0.0215731033258017	-0.209791155093769	-0.0642007239111998	-0.106579937100197	-0.0879733334007389	-0.157155120829873	-0.155390408731112	-0.0982728020406157	-0.140984629045995	-0.0435215226348117	-0.0373632208417297	-0.143764426447032	-0.121564607605728	-0.0956056781022832	-0.123190678963972	-0.0741101255853133	-0.0923468910767873	-0.12906446011431	-0.0498719439654744	-0.0339184938669305	-0.0379348688720499
2008-11-01	-0.327852977074326	-0.367067292532581	-0.17431279810245	-0.294566732648151	-0.118233682765081	-0.29713396327795	-0.162017410478557	-0.282293904864194	-0.140893866867585	-0.228036039826358	-0.256397027125892	-0.203478735206635	-0.20834149720832	-0.188344178640825	-0.17117550064584	-0.254713811165187	-0.191954899075026	-0.152802320645826	-0.153801936344782	-0.183160859396988	-0.146639608066221	-0.194448413714628	-0.147776368897481	-0.125075563000329	-0.204027297998287
2008-12-01	-0.0294186883517673	0.0404917829407227	0.0676716608130823	-0.158684500771028	0.019794230563674	0.0744407438674297	-0.0191734703688137	-0.0167096943181631	0.00668500866044226	-0.120846710327868	0.05206934813126	-0.016445800200747	-0.0664396336824265	0.0149794149721073	0.0047109590431323	-0.053498675122599	0.00736993625770836	-0.0322008077778325	-0.063297305758498	0.0209931629958959	-0.00346650817093508	0.0016896137108773	-0.0237128771237203	-0.0205482319933091	-0.00914880042790468
2009-01-01	0.0780563259224979	0.0685163758011526	0.105922038344894	0.0898106206443312	0.0889679598738185	0.101203241258261	0.0333864757129973	0.0623911662112523	0.0489305470314679	0.0362058898633301	0.0265161382758049	0.0193083925545596	0.0468043839787849	0.06262402506683	0.0465256280092228	0.0463188203051539	0.046830265186469	0.0546373831233139	0.0317913939873641	0.0887941332884562	0.120287847710576	0.0395239657031701	0.0481169831636581	0.0436932060019104	0.0959425402479831
2009-02-01	-0.00744341072534604	-0.115865319586356	-0.105257503878794	-0.108086191963462	-0.134191623810342	-0.118135854047599	-0.108547743213795	-0.106257324494162	-0.0639556577176844	0.0133535325715315	-0.0788091836183923	-0.102274244041123	-0.0928327544434079	-0.103573646354076	-0.0716295157007361	-0.0951442519012386	-0.115413465254221	-0.0716240167357846	-0.0443488046877092	-0.0248546857887624	-0.12518572639956	-0.110624315031396	-0.0892110063361569	-0.0590759933179173	-0.139103074887519
2009-03-01	0.0951782042709185	-0.075474198110046	-0.136777736238182	-0.0714422582538784	-0.122992596780511	-0.0864076912326209	-0.0571058322366381	-0.0681638516798884	-0.0906168329970822	0.00983446362982223	-0.0587283618163473	-0.0663848602695266	-0.0324979084712477	-0.00392387436563799	-0.0440956593953796	-0.103997057756352	-0.0810876355156586	-0.0364129372294818	-0.00404436339212403	-0.071238890099846	-0.0470906577761813	-0.0524159623481682	0.00142377703578765	-0.0374784662576685	0.00858250213657668
2009-04-01	-0.0179790462588463	0.0675460779088735	0.212293517782879	0.123414754317006	0.182973863450537	0.127194813492903	0.0479687715660664	0.155438568258212	0.177529701995283	0.159953567323074	0.0548947421347997	0.0797840787763722	0.0772323114312264	0.165215684158296	0.150262836443459	0.0796090694613693	0.109718993029664	0.144957544046734	0.0527239395743157	0.078101507998275	0.0385326245668223	0.0646975672107303	0.105055513254758	0.109434737029462	0.10990364579786
2009-05-01	0.11713415194916	0.0220061607958681	0.1297551848771	0.076178128313801	0.187384733712586	0.211785723829237	0.0455896948935662	0.0850862533600008	0.0898328863294479	0.184480884172767	0.0140208622114909	0.0343665946815571	0.00498811283280607	0.143515969143738	0.108342549275815	0.0170338386177611	-0.00814346812957388	0.0555679256577131	0.132555761048334	0.117583806630736	0.00875525961933643	0.040812821889037	0.0724480478757095	0.0726659311211595	0.000671340323624672
2009-06-01	0.115651993359967	0.0614273412383292	0.118069484573157	0.135412506720529	0.199079199954478	0.0958905532281582	0.0832812607880747	0.133015556597323	0.110010636353388	0.11728419693517	0.0645002899897022	0.0788564725248477	0.0593016473032255	0.0852230449397239	0.0792908214324197	0.100052407538589	0.0881776510686405	0.110620767051806	0.0694560135189612	0.145656510672748	0.0943964742849025	0.078943984913579	0.086261244515672	0.0697379027322067	0.0504100315752723
2009-07-01	0.0414730828163058	0.00271026707877232	-0.0229910492116025	-0.00672870041213798	0.0844201154010384	0.0827881173517232	-0.00967698356606406	0.0190918612318148	0.0658570089534576	-0.0322572003850766	0.0739628087882589	0.06722971124201	0.0108727134434348	0.0315632602978651	0.0740685216751625	0.0479341547971448	0.0408453417601426	0.0714107140782679	0.00598131417431032	0.0205066589137755	0.0860949920512005	0.032055536369757	0.0417996209270458	0.0472518833779562	0.053893965223664
2009-08-01	0.0149978901365066	-0.0217261387821513	0.0743839628526143	-0.0184157068042865	0.0321876476810052	0.027975142479925	0.0114639517474475	0.034104718474005	0.0335655177482296	0.126148419882874	0.0246943464749452	0.00426932398117294	0.0098681707556775	0.0551816892516541	0.0533352346472907	0.0407209022669938	0.00641694443882458	0.0532921997546458	0.0794680508536555	0.0151651679865166	0.0284812003421424	0.0159794270337689	0.0425880000149703	0.0357698481887476	-0.00852282092508616
2009-09-01	-0.035318175847764	0.0275666903969476	0.0493689100960876	0.0019827648961747	0.0316679473741491	0.0230884749306532	0.0411730309652615	-0.00822110166751489	0.00892235746458059	-0.0189795082991437	0.0254764069304812	0.0332360376831941	0.0531447795057122	0.0165384132560497	0.0733461441812001	0.0278139384693328	0.0306914288846859	0.0205084676760178	0.00788769367128801	0.0407899589259991	0.0323036738570896	0.0437149368579248	0.0350960692176948	0.0465953154403374	0.00222138967275935
2009-10-01	-0.146406059420074	-0.0881464680485674	-0.0665929115169185	-0.131114412251906	-0.177170144581736	-0.0904212139224709	-0.0210247890946623	-0.14299928780551	-0.132597514973206	-0.0630426767561742	-0.0443277084908111	-0.0277208078893521	-0.0253957984012876	-0.0594572783087264	-0.0574930562141606	-0.036288423089604	0.0118344996417906	-0.0511694971635608	-0.054602917492311	-0.054620144447128	-0.0493570552983642	-0.0482010898373876	-0.0112606953231864	-0.0492326982739786	-0.0842182962863689
2009-11-01	-0.029298116605473	-0.0435491614918656	0.0313921046255428	-0.00904729915519332	0.0984883576056909	0.069934637274595	-0.0422201261947938	0.0473249686290526	0.00919752156329581	0.0188982564348486	-0.0352037342098372	-0.0282247384939937	-0.0584006486979009	0.00377272991608532	0.0143531583735137	-0.0534310409389029	-0.0552196756729379	-2.86077897271169e-05	-0.0312302412875967	-0.0218043967193733	-0.00696222274166603	-0.0579886708021509	-0.0114452211364	-0.0332781076944021	-0.000216706245279349
2009-12-01	-0.0816602874089572	-0.0438010808983632	-0.0465294898598793	-0.0960890910677375	-0.026714676578976	-0.01872883644052	-0.0256062791034096	-0.00985396105389011	-0.0359897759437973	0.00125173701621488	-0.0324266489696398	-0.0209141220239733	-0.0198668551809267	-0.021241485307066	-0.0694200614909287	-0.0180464823797405	-0.0214814243416175	-0.0178436818118802	-0.0272655335283783	-0.0836775233757908	-0.0279418492662052	-0.00698293393825889	-0.0347479899843688	-0.0535780885205467	-0.0762847248971185
2010-01-01	0.0712399749931477	0.0242135384176502	0.0788835444188614	0.0521310906191661	0.0576929262606753	0.0223268692053784	0.037126269218495	-0.0176576233135032	0.0421175848863091	0.151188699855367	0.0374056924822841	0.0514210556912418	0.0464047782448052	0.120397733058749	0.0744306804001797	0.036957145119526	0.0606332988110949	0.0646703067624779	0.106622401471858	0.0454988179661282	0.0385388536069688	0.0333078041820794	0.0917363211465159	0.0839812975035534	0.0664402317632393
2010-02-01	0.0320852596195764	-0.0120296307481508	0.000837821081770812	0.0616572546132187	0.0610366514806039	-0.0732290382560621	0.0227607869686937	-0.00752652932700419	0.0212364523119262	0.00896013855591608	-0.0294807656365504	-0.0134541492696954	0.00116150691590764	0.0497437513007247	0.0516156553461486	0.064208724861239	-0.0126278341984221	0.00211174743129862	-0.0169410416466434	0.0198066276691474	-0.0706627261957359	0.00756519287562489	-0.0405331959465682	-0.00992728815992131	0.0788423658735795
2010-03-01	0.0219623705158126	0.0524867597385291	-0.0238017272514453	0.00494485108619371	0.00465595367568059	0.00487945168551669	0.00935247266911709	0.0319999292787645	-0.00319528537263317	0.0238217435607152	0.0183565729356774	-0.00223513550002113	0.004735721306503	-0.00464709446574314	0.00176689639463532	0.00877989362205309	-0.00530229797067619	-0.00968468744215439	0.0301797477037047	0.00705923249821431	0.024530919354444	-0.0136627039850676	0.00353638631739194	-0.00544998588005294	-0.00543898234991638
2010-04-01	0.173945415106949	0.178001174826026	0.0988844973079572	0.0848364999093878	0.0954019426231707	0.166391951879225	0.0885706247447221	0.10232956560658	0.0845429369148379	0.112991518627658	0.135988144715447	0.119829275527684	0.100111524679617	0.112011333798722	0.070070383608723	0.0973904601268422	0.11337551773441	0.110015211146562	0.137288503528617	0.0545574371619596	0.0737342970187314	0.106543951647087	0.111860045426439	0.0968768566223417	0.170138904981376
2010-05-01	0.118051297233592	0.0475830799480403	-0.0135417143593451	-0.00287940841374693	0.00261542358422202	0.0446371981028244	-1.3033185112309e-05	0.0328629431685459	0.0179501321551522	0.0385353491300845	0.104450463777082	-0.0216521843640549	0.00686068643859446	0.022293277633286	0.0285802821213683	0.113027168845752	-0.0294676555228378	-0.00185896002466123	0.0181532184567758	0.0139063682698401	0.123632628145086	0.0135423104931694	-0.0155366147170707	0.0207552246984759	0.00326478143904598
2010-06-01	-0.132859530561093	-0.163410402502966	-0.131228532925197	-0.074560699912417	-0.10029810436834	-0.140029100672649	-0.0722632967348427	-0.0575365333385837	-0.089556386044522	-0.063563093735558	-0.147259384879187	-0.122956830452326	-0.0991986497605135	-0.111772421159441	-0.0709939669654076	-0.161719577844249	-0.0976657537272615	-0.10666286760252	-0.118474277184328	-0.0812092407166459	-0.160942228035573	-0.115816149245459	-0.113602142298471	-0.110374620685599	-0.102387135302466
2010-07-01	-0.0793461282797847	-0.0615285453756662	-0.110632088001467	-0.0584491146741874	-0.101439942434753	-0.0805091221888717	-0.0305539051994029	-0.0280618613954475	-0.0611005482605509	-0.0479315200996577	-0.063292205761173	-0.0689010455334282	-0.0472716250473067	-0.0592451273230791	-0.0224998297111106	-0.0406492980522383	-0.072355145593705	-0.0387799977930612	-0.0591057616462584	-0.00712733504229977	-0.128124705310889	-0.0166459959819035	-0.0714832695978931	-0.0369317424392243	-0.0224037831223646
2010-08-01	0.0128556513929261	0.0426087485091984	0.0333331145297924	0.0124612679081213	-0.028962555024334	0.0643228797055783	0.0804541794380468	-0.00464840539618321	0.0324648072244785	0.0191791030340221	0.00471442841687416	0.0678919759385445	0.0156948820019855	0.0321984266316845	0.0274076364075266	0.0214854472272075	0.0136193309477943	0.020807808284044	0.0645964898431757	0.0158631527962094	0.100396510630037	0.0298170054532418	0.0191085445975565	0.0217414842282059	-0.012559928206786
2010-09-01	-0.0856210935421597	-0.0378663048040175	-0.0570665641429213	0.000756210518506969	-0.0719944475529437	-0.034330469708839	-0.0490467730630524	-0.0528875323836188	-0.0384239197808021	-0.033267050020603	-0.0569164495364208	-0.060809297231589	-0.0414277736055074	-0.0402418826927424	0.0278240113328278	-0.0798993218994957	-0.0443549039691245	-0.0514275841849494	-0.0584382659227316	-0.000642242652031121	-0.0754838758276873	-0.0680936094705569	-0.0382915071668632	-0.0411776914375876	-0.0286462541958115
2010-10-01	0.0192338290397038	0.0128649110284765	-0.0359011361129358	0.00923481017048619	-0.0626253852424731	0.130834823129768	0.0686453100880946	-0.006645196078155	-0.00726443963286437	0.024268368643763	0.0730402997142944	0.0664812712810195	0.0303806815988793	0.0405682935289535	0.00278086453766041	0.0403779282243166	0.0410253812466284	0.0470480880332446	0.0646270171164308	0.0233508166620217	0.0314031309599014	0.0596912125369327	0.0466663682617507	0.0565703872458174	-0.0286653936849685
2010-11-01	-0.071599540741284	-0.0346564002884586	-0.068450688721998	-0.00141316755047674	-0.0295538810246812	-0.0525212344828655	-0.0263328808609369	-0.0172075239332526	-0.0252973938664399	-0.0178844833002039	-0.00802132878954521	-0.0287546863101039	-0.0243231262723534	-0.0344990117429398	-0.0351046179571642	-0.00938042069753442	-0.0239062111689722	-0.0479913808572542	-0.0501082631079766	-0.0177302649669303	-0.0752548639946904	-0.00618604579738335	-0.0364802467231404	-0.0746716733908672	-0.0148655505732675
2010-12-01	0.195763209175173	0.10017978000938	0.15877287351615	0.057703345398285	0.146754233967457	0.134545201613137	0.0986085667984598	0.0698298546666456	0.0874079419231144	0.0841819799638733	0.1005761004795	0.0937072170321438	0.0725244451520441	0.0920720310894255	0.0247402103597519	0.123647175050415	0.0570394177083666	0.0786342587173701	0.0735332813843395	0.041658427024379	0.12335842195145	0.0876585170854064	0.0547386353214407	0.061434628271399	0.101724994412215
2011-01-01	0.0570951956785273	0.0403477652965086	0.0758410550191087	0.00590623198360037	0.142859423765889	0.00821964160577694	0.0349599928203354	0.0582048839940507	0.0632559425929901	0.068665534371965	0.0324320771432409	0.0315159760638505	0.0346135395184771	0.0747775508454812	0.053403517595989	0.115474760791408	0.0301891205024003	0.0402104770125915	0.0590638630334119	0.0408913156503996	0.0237170652880475	0.0391619528128392	0.0557193979263939	0.043041824584513	0.0423532634873648
2011-02-01	0.03561089502992	0.0248312775328524	0.0451398517280494	-0.00864539164430868	0.0298197967172669	0.0583321547650247	0.0464817744147519	0.00824367012955146	-0.00561902633220589	0.013233868160543	0.0208545075118417	0.0442926227291075	0.0349679691555254	0.0110576125860789	0.00596931080682111	0.0511340802540973	0.0385373827785002	0.0226741922159519	-0.0114982299409292	0.0195641046105991	0.0272476457259076	0.0123586045332801	0.016904660041552	-0.0137293646452008	-0.0121414568171696
2011-03-01	0.149436342020541	0.0845690407199759	0.0597570387290963	0.111789429814283	0.0774242119289597	0.0366223393272246	0.056417465127835	0.056709638541078	0.0737494508302723	0.0739914201250653	0.169264823869395	0.0395982029055159	0.0371231680309344	0.060673902243651	0.0938451364921087	0.117235869120015	0.0269569221442158	0.0546269965052112	0.0152593555251749	0.0274869187592342	0.0479568487051738	0.0220282154828766	0.0396293419587491	0.0442292734638823	0.0392394604212107
2011-04-01	-0.096878482105375	-0.098684743345219	-0.0817929604731493	-0.0643190819833249	-0.094725938566288	-0.100996918768068	-0.114018145580577	-0.104868081013056	-0.0971045785436007	-0.0659324113091011	-0.0288492339436953	-0.071098442623264	-0.0333945446137664	-0.0484740908876	-0.079039153152025	-0.0314692651387263	-0.0375483988692496	-0.0730943323032431	-0.0676213437602263	-0.0441004222574089	-0.0433411246049141	-0.0463888553846661	-0.0691318481768319	-0.0676287164690791	-0.060085676197974
2011-05-01	0.0084552433315913	0.018445286909597	0.0249586195439278	0.026773128816546	-0.00242472242148027	-0.00313011290418326	0.0413650588709105	0.000630050367892087	-0.00592818713016042	-0.0287321533732619	0.00489758186181917	-0.00345614376156416	-0.00348697158912981	-0.0185141183657808	0.0061339194156193	0.036982726012006	0.020981693354971	0.0434562060938647	0.0359478556568559	0.0177226673530177	0.0569476258890699	0.0402991764112933	-0.012162405600706	-0.010562952856523	-0.0205227627248147
2011-06-01	-0.0212782657394291	-0.019445711074353	-0.0220912219750322	0.00829171459953467	-0.00977203025303195	0.00670649950933518	-0.0239489568140267	-0.0285895987007877	-0.0321050637808131	-0.0359447022573885	-0.051810170422654	-0.0167800646273407	-0.0314197185946813	-0.0150985002891191	-0.0160417153050097	-0.0484779204281247	-0.0284852861841619	-0.0242683024525339	-0.0116888418183328	-0.0179729650653832	-0.000294581417465308	-0.0224515793660446	-0.0342247429402248	-0.0332639168676444	-0.00541917986013159
2011-07-01	0.0482259397556064	0.00809452842811325	0.0242054104715955	0.0186754520699446	0.0237654188935851	0.0392979220527727	0.0349684146952801	0.0208178894237054	0.037701219679978	0.0310304389226754	-0.00912458265624415	0.0134460912736228	0.0156487871003755	0.0247565222895366	-0.00698847613623322	0.0128806037805751	0.0146908432174234	0.0187990576280972	0.00644371075362492	-0.0159936175740382	0.0248169314663956	0.0517642706870462	0.0285522753752599	0.023192528306166	-0.0623953316023056
2011-08-01	-0.0073630739894718	0.0263084899394691	0.0369248401834131	0.0140311697748865	-0.0143450115778378	0.0219713819455614	-0.00301555232918188	0.0160606871150405	0.0138712016549501	0.015478384281323	-0.0281192599589977	-0.0155087782326646	0.008099285691073	0.0173543300867864	0.00780006014817507	-0.00169280216628275	0.00562169624767694	0.0493857528763362	-0.00372212284852258	0.00895571058365192	-0.0264713487488526	0.0281654844323959	0.000952015669600771	0.00856210950187793	-0.0561768494033457
2011-09-01	-0.107142509988643	-0.0821576836564446	-0.0759034067693367	-0.0402967419391882	-0.0667623179662608	-0.0923543129658774	-0.128324429708036	-0.0685936197268287	-0.0972435918901685	-0.0754669514503591	-0.108183668288093	-0.123306830804736	-0.0840080687310477	-0.0658530575673482	-0.0402753499700048	-0.0746795488505615	-0.0903763130834231	-0.0271880639764924	-0.0459724537069644	-0.0177848121431701	-0.0587254034854934	-0.0857084008935707	-0.0769639109716317	-0.0313928587453112	0.0077239004138813
2011-10-01	-0.0831625239012415	-0.00808538192347418	0.00394816345337362	-0.0233203873785924	0.0369391941350473	-0.0426575593686772	-0.0586099102026787	-0.00276385170411043	0.011290184470173	0.00178719164896301	-0.0713741448296893	-0.0758706695029306	-0.0569434055259651	-0.0108793510289671	0.0342326054307165	-0.117933291469567	-0.0493172507372722	0.0506353723130009	0.00563811167162579	0.0243349944635384	-0.019353652850966	-0.0249675761799076	-0.0104983844764156	0.0282428836291442	-0.0193290597437024
2011-11-01	0.00659849686547301	0.0368712701885608	-0.0113096212067115	-0.00366751240952481	0.0306984606222786	0.0318714178710171	0.0481472300561001	0.00526299300593994	-0.00843313061488643	0.00802926747155316	0.0918693827562969	0.046096073448592	0.012620142030187	-0.00888197240400287	-0.0239249337816429	0.0433702142333709	0.0549899649515143	0.00998160841356468	-0.00149197076395978	-0.0292035329516724	0.0306552815540846	0.0365316857803873	0.00162245538728304	-0.0326420201727325	-0.00880656777073021
2011-12-01	-0.00575171459499627	-0.0254446548814104	0.00319481101831564	-0.0782572360193002	-0.052658630766113	-0.0192110616670171	-0.029158671785166	-0.0180807962056145	-0.00868177868251469	-0.0481878035767269	-0.0570138070203738	0.00255562765456542	-0.00705106245189642	0.00495714996670789	-0.0174195230892323	-0.0467826299989382	-0.00217066267550597	-0.0499507151748167	-0.0252835240792047	-0.0643202926140341	-0.0368415068253861	0.00222275648904539	-0.0014207382459018	-0.0292335243108067	-0.0378548119333309
2012-01-01	-0.00639118376323562	0.00325284792642518	-0.0177546503726581	-0.0130942121675247	0.032374793105241	-0.0354363045032235	-0.0191099461216217	0.00121972242701694	-0.0148745793541286	-0.00606346399917754	-0.0485230453712938	-0.0328216544495001	-0.00584125401305793	0.00980542873288888	0.0244942779353613	0.00068248658017564	-0.034033252202186	0.0271261022286842	0.00646304524355575	0.0615426262038691	-0.0394164353085623	-0.029009181666866	-0.0381243966767269	0.0448987224187028	0.00742409927812587
2012-02-01	0.222597794091576	0.0487779390317038	0.0923618443374729	-0.0130129918587215	0.11620295097386	-0.0204091876227823	0.0282214353005593	0.0408621109934599	0.0761864910104331	0.0874483906638221	0.0655274900750564	0.0195777078369368	0.0808937293871655	0.0349818400452996	0.0410759101011545	0.030167619860681	0.0348991790134996	0.0389594752182216	0.0515443766334494	-0.0183762081824505	0.0141382867671697	0.0277415165738148	0.0116668193534307	0.046842381243905	0.00160909645740376
2012-03-01	0.0985211073460424	0.0126461904195777	0.163958453469926	0.0649370233061734	0.126249638118019	0.12206843056903	0.11076016935976	0.0870424853742671	0.122660136379869	0.0801292583629177	0.0910683517226579	0.0769094546094429	0.118541629401057	0.064292401907304	0.0994055273652585	0.105909702535297	0.0594190249014992	0.104658473574717	0.0638992857902774	0.117231580192196	0.0498212079314703	0.110841412606005	0.075206396344773	0.0680197085699472	0.0937931686879722
2012-04-01	0.114920811252011	0.0536703919061841	0.0777417843141818	0.0233500858545911	0.0265404428687818	0.0253042095540421	0.0337546157014564	0.0485235093423411	0.0522937802203639	0.0306274925435134	0.050081436357608	0.048292923795923	0.0434379443944511	0.0578623384931968	0.0190097159847045	0.0486129715668365	0.046171099418275	0.0571920171405625	0.041040857470776	0.0625841089623147	0.0532149064701305	0.0320423371842375	0.0484293053438205	0.0749573156492511	0.0389370620939106
2012-05-01	-0.0510612370052062	-0.116730891132862	-0.110434370232321	-0.0599702037156854	-0.100610118911699	-0.0454608800176588	-0.0879103403985108	-0.0668858664661351	-0.0687276788181657	-0.0820995593611154	-0.0820576746683301	-0.0517004545900108	-0.09127315253253	-0.032991489281373	-0.0750128579155436	0.0104364131385757	-0.0453248556146821	-0.0447085540283048	-0.0609292406907613	-0.0790801081244136	-0.0118702080999577	-0.0675881090419375	-0.0479437879627316	-0.0667321432381756	-0.0365866611333696
2012-06-01	-0.133167461007786	-0.109653050856597	-0.131895916217605	-0.084175706129029	-0.10593275494642	-0.0136741290315903	-0.106089050657885	-0.112289373700209	-0.108429262104365	-0.117445095642082	-0.161137473201949	-0.097191339281045	-0.12172004041976	-0.0763461759475913	-0.0809014284994334	-0.100689892148012	-0.087705085685177	-0.0702330107079104	-0.0955662599370288	-0.108578332811722	-0.0963486062465787	-0.094136381324669	-0.11047300659786	-0.0918616792525184	-0.0574362981742532
2012-07-01	0.176492451107174	0.0809113653770727	0.135868420802744	0.0792334974286532	0.163662401465408	0.182872530999399	0.0854384602817	0.0641641891876877	0.0922454364138407	0.0781987094716378	0.104835564746284	0.0728446486355166	0.0885032115553822	0.0699916603036887	0.0703144953912933	0.126934547968755	0.0661608896458245	0.0865512879250162	0.0590103636201895	0.0693180632185361	0.0961377709711402	0.0877047664272748	0.0898470915349223	0.10241129552525	0.0941825662864598
2012-08-01	-0.0753414002522905	-0.143720058476042	-0.0874463372580524	-0.0272617819318064	-0.0538233200402162	0.0400287659115254	-0.0460539961423756	-0.0388468430825068	-0.0566397811967702	-0.0497039002222984	-0.0857372522966543	-0.0407031785234762	-0.0924679336119962	-0.00245687132758533	-0.0280794406058571	0.00434286858012767	-0.0204653411687602	-0.00858591264472727	-0.0384956571224677	-0.0985689839832961	-0.0263504813974852	-0.0429740634094413	-0.00753230785231403	-0.039378498666412	0.00492528412812694
2012-09-01	0.0272465490249482	-0.0204528221482672	-0.00892926962397825	0.0122777199208114	-0.0205734702403314	-0.00169696815457318	0.00313971942066599	-0.00727723491590023	0.00171161221302908	-0.0456553338617619	-0.037004347723574	0.00154497933601422	0.00122629965738751	0.000414999902139362	-0.0181339635715839	0.0328229660797943	0.0272524621399418	0.0036619780751601	0.000367467243817721	-0.0113934899855501	-0.0120554337478317	0.0204563936504219	0.000639894079047989	0.0395113280298906	0.015436099987266
2012-10-01	0.0380025578558578	-0.00112076196561883	0.0459364421196475	0.085805553263688	0.0352675841589525	-0.0027814701833228	0.0104275861966349	-0.0121237603977899	0.0317908093623347	0.0239270455176587	-0.00479451517624405	-0.0135181436370062	-4.00634818308497e-05	0.0129934805306176	0.0202925872452815	0.000794067418705491	0.00765721308336741	0.00669558193068847	0.0147334075361123	0.0100132130546341	-3.21586813890155e-05	0.0208886036604549	0.0166516617236665	0.0277062268996349	0.0292967541014973
2012-11-01	0.141113873778942	0.0221428663883308	0.045992127822891	-0.0127304885588859	0.0287562818175096	-0.0928153228960191	0.0339823368984229	0.040381708123167	0.00957289979991301	0.0295634165163384	0.00733483268263088	0.0306607663955191	0.053547841529514	0.026258473774432	-0.0130483477192043	0.00416846559995647	-7.0759928569949e-06	0.00869770314957308	0.0185763361323865	0.0241876532703111	0.00980378137326587	-0.000433359377258894	0.0123448100495549	0.0274747584983978	0.0322457704554691
2012-12-01	0.0781943393620494	0.0528030768083456	0.0585316799989174	0.0073043085712034	0.0755748891587055	0.117001410726082	0.0531408541997594	0.0850588270718858	0.0733597555796112	0.0516758234582102	0.0825809436057895	0.0464228410899773	0.0791766880205612	0.00441156522436969	0.0418029279549086	0.0471098021201324	0.0382760364379001	0.0484838554258411	0.0486056276462146	0.096356690356411	0.0136146123627228	0.0396990347097673	0.0281314839212636	0.012785548797716	0.0118356353014742
2013-01-01	0.152278591569858	0.190352325193473	0.22357591290186	0.0179252785070614	0.173901745119	0.0809372168796946	0.122059245690702	0.0898451404843026	0.172441916960171	0.108078540590378	0.18462693464324	0.0655175357320827	0.129853452161288	0.0646983076552348	0.107769471594347	0.0502168773883953	0.0641440971234256	0.0522723632680679	0.109546688440052	0.113452610733377	0.0658911330186001	0.092222045984939	0.0715506769371343	0.0722452587575042	0.0328077156085665
2013-02-01	0.22398387855932	0.117476207752798	0.0707170514761094	0.142835483631703	0.0668293214984336	0.217572575471268	0.0933310310825697	0.11202331817696	0.128890130061818	0.116523544810399	0.204302189199438	0.14001251215656	0.115452168084362	0.0913737717402928	0.12752008018571	0.113639728187893	0.0856313632127492	0.114742965902665	0.137535220173854	0.0372140803441631	0.155840255338698	0.0412927565445479	0.0751724212487611	0.104574985507615	0.138493209597242
2013-03-01	0.24991076356195	0.0678006026566539	0.0409742761601655	0.0283585635956747	0.0980696874102097	-0.000207366627650747	0.104916441681012	0.0456454816970992	0.058360374998832	0.0567581985268579	0.0209313344970542	0.064088014818981	0.039294232832027	0.0496419087402282	0.0356724827291284	0.00224320442421418	0.0416172075056074	0.046421486151116	0.0583943077625746	0.0411466070366111	0.05691648798228	0.0235870682661721	0.0193758339956779	0.0626642710276428	0.0645227556617122
2013-04-01	0.0681974072066068	0.0228612435889323	0.0519073662489653	0.0501989475981645	-0.0101060126432546	-0.0387913038449716	0.0560122436545594	0.10325849652303	0.0349755430190757	0.0290233863773439	-0.0240949439697342	0.0147992453691937	0.0331709605293706	0.0568407620017873	-0.0270828928005662	0.0264314670653755	0.0435112525468887	0.0320675395366194	0.0240528303996517	0.0254290315011316	0.0730434191623484	0.0606979558764886	0.0319858847505909	0.0491633648073592	0.0499968623478415
2013-05-01	0.605848512840367	0.252252519677231	0.194840687198652	0.181018386568088	0.138918616346432	0.213556863873041	0.209504599087045	0.131017605267287	0.162850726595015	0.103878902874998	0.144052841627573	0.188686307986338	0.141795944395745	0.139789062723463	0.0731898528173247	0.238284670813262	0.185829306034844	0.144402506686449	0.207095527229925	0.0692694500261228	0.2174690168912	0.13744676626	0.134015595907499	0.210439734988526	0.101772444025779
2013-06-01	0.165901726401503	-0.0442372949949813	-0.0799356867020399	-0.0713051542601835	-0.0324519263532106	0.0471093009723576	-0.0721468215546533	-0.0267815149689127	-0.0125306148158468	0.0102584761094923	-0.0027069716127747	-0.0240847693635563	-0.0382218553618498	-0.0124339774862902	-0.0496173699464234	-0.0366327138730728	-0.0495085489641889	-0.0325312430492556	-0.102174781025576	-0.043920987520471	0.00218575563227037	-0.00838394517917709	-0.0341214904152244	-0.0657532068042695	-0.106730083125001
2013-07-01	-0.0360498778779175	0.092523080073415	0.0430868658701574	0.0952974772244597	0.036314893858731	0.0129257370505484	0.0626556313596791	0.0884458282482082	0.0415808622932442	-0.0116965057810535	0.0417580046531138	0.0516144652750907	0.0141559378680139	0.0224010649614509	0.0405473102934556	0.0380994442955917	0.0446147777068016	0.0281552625562919	0.131535024181663	0.00447560747893642	0.0154151079962204	0.0333712019321079	0.0506075200232013	0.0448877686391157	0.0394129344462869
2013-08-01	-0.0620906480919129	-0.000438033239534131	0.0408875818547091	-0.00169633407482907	0.0550631746657013	0.04462764811319	0.041327984794171	0.0433403822054331	0.0273133528328392	0.0192587146450906	0.0765319687727025	0.00412875713523064	0.0135140816441776	0.0286240145163782	0.0451426473385582	0.0337025079767142	0.00855829206450222	-0.00405009986095265	-0.00467877646613488	-0.00963936756507455	0.0357982168146513	0.0254750287872348	0.0042689891894221	-0.0196619779867704	-0.00703113691147429
2013-09-01	-0.0277331419862457	-0.0542997900507686	-0.0383679077323758	-0.0632190774942763	-0.0358061049468953	-0.0437295066900255	-0.03931267251354	-0.0417940495084391	-0.0665448522810489	-0.00637752215579725	-0.0285397152927009	-0.0251021211757591	-0.0346019503528519	-0.0321547557667856	-0.0188198466462417	-0.076221530534379	-0.017172361161605	-0.031810597927702	-0.0616401938222758	-0.0342045935761348	-0.0395226146133452	-0.0336283842981365	-0.0384471038270052	-0.00572459638727456	-0.0302987335901033
2013-10-01	0.234269181952809	0.110882566635005	0.0740362002361414	0.0804650628373329	0.0615720927599864	0.125746122653201	0.10045515031694	0.0935045023084622	0.0576082715225816	0.102279035748712	0.155001633344762	0.0651355067549753	0.0818911739953309	0.0699171505504104	0.0728482499278285	0.157215263046643	0.0650915223761279	0.0771127467098699	0.0780282796904055	0.0721530071447724	0.150857608540434	0.0863623558524858	0.0607491093904109	0.134920269251044	0.0641665819245789
2013-11-01	-0.0221864244646442	-0.019153021307995	-0.00395431002398129	-0.0287698309318943	-0.0143807690331553	-0.0375166379722043	-0.0239608924464715	0.0184482352047212	0.00713839560356711	-0.00613147983481446	-0.0355545465414654	0.0153024172056314	0.0114228573245008	-0.00687191153341357	-0.0254293341227623	0.0350341282759457	0.00508752905859686	-0.00706845239253397	0.0100237975848536	-0.0100707949164074	-0.00201905026729019	-0.028527047967264	-0.00558448795758457	-0.0130967286547366	0.0249993211999804
2013-12-01	0.118022350805713	0.0886150709359939	0.066619289169208	0.0725203067401393	0.0821751762128037	0.0450742930900777	0.088711758734149	0.0803135299207368	0.0955688490357687	0.0713292484960543	0.0524428629957625	0.0617152900948388	0.0989366355109472	0.0547743072848632	0.0372114531939521	0.0562154890027142	0.0764575388117512	0.0758517164262206	0.0791771237697167	0.0656113726908239	0.0674120018580643	0.106140395059456	0.0710511465242725	0.0469921523256095	0.0506480294610273
2014-01-01	0.0867382807190767	0.0471918594332543	0.0300852581743485	0.0357305510501112	0.0300964189167469	0.0478521996408461	0.0299460704610653	0.0634577209054623	-0.00204394693289331	0.0365591955962819	0.0397899761379889	0.040553212448773	0.0286188349170427	0.0240335557934722	0.0396397921473272	0.0663118185858421	0.046839413319377	0.0277539258599877	0.0586644710837298	0.0140443940060465	0.0399897985864789	0.0369573396653488	0.0422144354550603	0.0108475452636516	0.0172573243824758
2014-02-01	-0.0604334239574157	-0.110423466709568	-0.107132602265195	-0.0996518701617936	-0.0462096921617723	-0.0648698085784041	-0.0722678910791126	-0.0794099491475425	-0.0590355303594229	-0.0489649294516627	0.0122320853679733	-0.0802964568548562	-0.0735014864094342	-0.0709830105329225	-0.0753843497811224	-0.182596955991151	-0.0632513017105326	-0.0239423123494201	-0.0262024911914326	-0.042406326410641	-0.0597065957935616	-0.0639357140730376	-0.0699654784010696	-0.0328403525151676	-0.031643607703076
2014-03-01	-0.0168097826214442	-0.00882902263915273	0.0245293265858609	-0.0225360147900736	0.0247663865103475	0.0135952679929524	0.00354229461956681	0.0151500206117391	0.0164776025956543	0.048002792815809	0.0318445515279799	-0.00200713031336463	0.00344764275592421	-0.0200736824924657	0.0179852866347929	0.0693063256900472	-0.00479231239463523	-0.00108370110008707	0.0179860286823833	-0.0123534671367752	-0.00824971680135387	-0.0044415480698516	0.0207558604954636	0.0245067276700199	0.00967597925608825
2014-04-01	0.0226039381189622	0.00630038169782179	0.0487485569367712	-0.00155592405428123	0.0113131205302907	-0.0153573859076836	0.0198099704343909	-0.00600507463799155	0.00616504514759444	0.00129245331493807	0.0056543805930516	0.0335602548535099	-0.000192316765873699	0.0178177340132632	0.02840653291088	0.0726823142085037	0.0267748113233205	0.0290669405285201	0.0335242725380431	0.0395389452150097	0.0177935394779949	0.0329041087636899	0.0276607951500635	0.0347590486784475	0.00534763325988189
2014-05-01	-0.0192086687637901	-0.0354157806454445	-0.0470287875540856	-0.0196519534438803	0.0079311307009908	-0.00560006662027253	0.00473650421937328	-0.0163365668031699	-0.0057243480350423	-0.0159141361835929	0.00779254766239959	0.0136740419577648	-0.026507584060783	-0.0141668931999272	0.00387019388035409	-0.0316239776471271	-0.00185623974574126	0.00187852940321992	-0.0138665886400283	0.0389592536081985	-0.0413056128842919	-0.0167685767399148	-0.015693888539671	0.021592570130395	0.00232750225481606
2014-06-01	0.103091504302971	0.0402832869655337	0.024999319933534	0.025556788889316	0.0489150869128018	0.019318398540517	0.0666699928415564	0.0481773557846722	0.0405387355765619	0.050885428905254	0.0777150165345873	0.0262443060620023	0.0329411428950617	0.0161200937607443	0.0409929569712651	-0.0119014003837851	0.0348569474543518	0.0319287021123333	0.0279059308522584	0.0390223458086315	0.0817160415730856	0.027354125213162	0.0121385925741762	0.0346216525769333	0.0358957000965324
2014-07-01	0.138487654446462	0.051151301377886	0.0654094497257771	0.0584478968365922	0.0465262833021413	0.0730365039096734	0.0768218675060551	0.0571470938409217	0.0467540300052636	0.0512119809462147	0.0804570123358599	0.0436808146114529	0.0410164028335745	0.0486442016692941	0.0313744045679805	0.0265966916294146	0.0463102387390623	0.0357311109644391	0.0380005732516518	0.0349832673208851	0.0815314992081132	0.0556941612751933	0.0667797806815757	0.0571548394283465	0.0252457239469636
2014-08-01	0.0244715673807294	-0.0274373313605903	0.00147146201620775	-0.0195224496255588	0.0356587902430318	0.0263569388583142	0.00985457464319324	-0.00540745876728012	0.00630317723571389	-0.000214105745062268	9.90172069184638e-06	0.013398226651531	-7.11125386192648e-05	-0.00682349218639104	0.00928302679049862	0.00539668060811687	0.023266953220604	0.0219645804228781	0.0173224663827559	0.00568137274190989	0.0410640133023884	0.0175778302002348	0.0491590183954963	0.0187300384677103	0.00366522209224383
2014-09-01	0.0486278151550952	0.0258532627095915	0.0442600169274608	-0.0170765372734617	0.00364080730533745	0.00871355595115813	0.0187395625716571	0.00430407388087648	0.0247348480096898	0.0273554045017313	-0.00427096167833467	0.00350494710886979	-0.00958759856389503	0.0127586706824037	0.00819353378945361	0.0210127886709768	0.010347972145413	-0.00413563849590433	0.0655593637393571	0.000483659074363571	0.00218745579662158	0.00952708275904126	-0.0030986024605898	0.00564941180623378	0.0111305438931384
2014-10-01	-0.0220791763446483	0.0397591719463107	-0.0145227350620696	0.0331369266513892	0.0171119438720801	0.0777485559258145	0.0134412646529168	0.0555552649504944	0.0290454724172013	0.00503830816109177	-0.00727093575019445	0.0402746403123453	0.0531273283978027	0.0540995763228602	0.0439651648263734	0.0343993623162377	0.0257736739568485	0.0345621041396473	0.0136222909591306	0.0194336008698827	-0.00473849588065806	0.0539487035733567	0.0184137670578967	-0.0149046094882559	0.014805324752525
2014-11-01	-0.0319815985720895	0.0140600416138887	0.0293122529871508	0.0141855868470329	-0.00227067307408491	-0.0248634799555895	0.0272933508074649	0.0315454142038239	0.0129972560120456	-0.0172566373949742	-0.0029121337046319	-0.00444657771177084	-0.00335099356595881	0.00349973011073359	-0.0334815316027929	0.0338590204521325	0.0168676294832629	0.010471871731466	0.0124426206642597	0.0182035833770664	0.0358337926616449	0.00370810560721789	0.0203541622222976	0.0016751517411887	0.0282615484343805
2014-12-01	0.0797498014608237	0.106720488480501	0.144377420994862	0.0699895505656939	0.0129614287523308	0.107104283632218	0.0782784413667628	0.0907068215901947	0.083088968167084	0.0322041230746605	0.0543799759468769	0.0745603859223289	0.0816720496417697	0.0614024960959348	0.10297133756068	0.0402339090897941	0.0776515435889253	0.0497171207342751	0.0282226724406889	0.0827674783324431	0.0982219850880061	0.0797941825597391	0.0365289071204258	0.03334291462948	0.0659462935063324
2015-01-01	0.0131746373672149	-0.0029287110959705	-0.0199489338996863	-0.0223558797385847	-0.00400171842207659	-0.00639537791434131	-0.0024916833940295	0.00481683443701178	0.0140797208447358	-0.00904871431410123	-0.00918613095122163	0.022817268839343	0.000364460511795481	-0.0145454592213299	0.0170776576924247	-0.0716100728026018	0.00162567033732442	-0.00446197542331473	0.0210659595542294	0.0179438272147517	-0.0223054469377942	0.0104331864179185	-0.0314505367121585	0.0196510652131311	0.0282268037868536
2015-02-01	-0.00515009088363395	-0.0742949188354037	-0.0755864289467662	-0.0368051298910516	0.0233347535438667	0.0753939031133443	0.0309608042898255	0.0412812572413859	0.0381998438393336	-0.0375419347309312	-0.0216578546159011	0.0480092905897212	-0.00480351925769741	-0.000924387292326718	-0.0206789934930408	0.0283809865132833	0.0397740386659053	0.0117915810470438	-0.00665578459399673	-0.0330600224350199	0.0349379096791766	-0.0006904244876769	0.0524699438577869	0.00292704079868347	-0.00414566796316234
2015-03-01	0.0752994526902221	0.141275617645035	0.153248043119087	0.134547285933847	0.137139726425758	0.186867323673901	0.0503786514779511	0.0603769192604771	0.0655077620868716	0.112480266929441	0.0553009586117783	0.0746439658255289	0.0504170302849693	0.0855376398908797	0.0779371226875874	0.0853612331326348	0.0554484370581174	0.0631159148146317	0.0792625121292862	0.170978019536649	0.0726940339044875	0.093683726419724	0.0691167208375344	0.0858850145362696	0.103635758918246
2015-04-01	0.00356873125234765	0.127619001934201	0.0117818964630204	0.0110604667419728	-0.0218483186384656	-0.0217574440177543	0.00942978523046126	0.00703043794027235	-0.00734980104552473	-0.00665173604630801	-0.0353605141591788	-0.0162573339234757	0.0106390548879081	0.00517565831062409	0.0505460496472879	0.00735261505211443	0.0240255248289219	0.0271122490875648	0.0208552248388662	-0.0133163248520824	0.0400357895460006	0.0407652263213923	0.0576193599333568	-0.00589011898215793	0.0220110496664616
2015-05-01	0.0447333539376563	0.0969927917615903	0.0712113067319571	0.0699447534212101	0.0714825736809949	0.0999704633538634	0.0522390558257956	0.0337799355594217	0.0599067799191404	0.0654419057865208	0.0699972109751834	0.0150128161808596	0.0333226640135901	0.0382730380642405	0.0332981027683101	0.0129480409559316	0.017605655987924	0.0288184820364345	0.0447255418700721	0.0906945253714858	-0.0179043728000525	-0.0119545468775793	0.0133464998149002	0.0275422188224199	0.0584877303919042
2015-06-01	0.0648908046968851	0.0789613309341737	0.0866392426113596	0.0905254328400589	0.101911661370739	0.0630294568078037	0.0562645049413657	0.0668610292495865	0.0452177060458787	0.0634357878411323	0.0166058130384729	0.0557968870044649	0.0725220192968219	0.0707472746542569	0.0345954920632839	0.0449617400494117	0.0730837561139481	0.0580358027197632	0.0533828309592265	0.0851821223432586	0.0273043669277629	0.0499972786024056	0.0496592931009617	0.044323158205445	0.0524381183211347
2015-07-01	-0.0117164389779203	0.0181190817182964	-0.0534214266726415	-0.0110552373704752	-0.0145466720976324	-0.0435065476897172	-0.00248386083432107	-0.0400082780211548	-0.0105435635114074	-0.0370559089666541	-0.00835999520894385	-0.0123418919892792	-0.0321654674549818	-0.0324214963090633	-0.0268919917123962	-0.0182626991309504	0.017082913552818	-0.00774047927378115	-0.00761212133853094	-0.041891645428739	0.0310132907432247	-0.00354053675342726	0.045366087801719	-0.0200043326331589	-0.0322024425540563
2015-08-01	0.0215223292674681	0.0230289552413457	-0.0102663304604024	0.00960997228428514	0.0249623277592295	0.00237971696931672	0.0282492849909147	0.0383256381972831	0.0545112341524126	-0.0232329005417986	-0.0322957417928129	0.0473361811290808	-0.0348038555053084	0.0376925963754512	0.0106121681071328	-0.00126437739522098	0.0352271326339323	0.027002145971532	0.0622467306532816	-0.00214116410553137	0.00994874806536492	-0.0121145971678156	0.0355303359953019	0.0507478172085242	0.0100531266094369
2015-09-01	-0.106383728327	-0.019253286860265	-0.131401993925632	-0.11833348205237	-0.0885133262632701	-0.090228718600257	-0.109924194803253	-0.113162433588882	-0.10423800207983	-0.092587759792293	-0.0189709442434626	-0.0860248982933073	-0.112076442854999	-0.0881163045674356	-0.084166611623723	-0.0994997132188379	-0.0996434152485321	-0.102231949262033	-0.093949185112213	-0.113264057007879	-0.13545227060314	-0.0865004279842487	-0.104825698350983	-0.0772737871258709	-0.09979651313507
2015-10-01	-0.00865823704724959	-0.0857005073456149	-0.019432750100121	-0.0196359170831828	0.0057145701477005	-0.0249304936234384	0.0112702117803187	-0.0123493334356636	-0.0181273445415169	-0.0453332759564417	-0.128248906074471	0.00417807041163124	-0.00810988080184679	-0.00825692089593308	-0.00552050775987786	0.00372772428868853	0.00807136928611471	0.0197932082853866	-0.015068789732036	-0.0198739698029939	0.0075199435195694	-0.00801510647742993	-0.0284897618329909	0.00694028516170895	0.0121643275572518
2015-11-01	0.074989603228918	0.0349857312704629	0.0777869407761948	0.0668167303177643	0.0480850967488065	0.12572751978618	0.0868478724535038	0.0720799358934117	0.063849510000126	0.0926383119559375	0.153673443574763	0.0470403765207187	0.0657170644695006	0.0637364948231751	0.0351846850425114	0.067380734111663	0.0534952465304301	0.0519297537347072	0.0544136241275838	0.0338256365510451	0.0694195848619942	0.0745512238703142	0.0836661985102178	0.03254213343901	0.0196023326274226
2015-12-01	0.0602471193737725	0.0332721456363023	0.070592762501709	0.0324250755947228	0.0374383987599521	-0.0162462281519859	0.0704164255491045	0.046173671156104	0.0435175597106533	0.0294156575459388	-0.00595060602230935	0.0500205902551522	0.0555413808136145	0.0610677677901228	0.0381229014087771	0.072982428646724	0.0856208790599279	0.0774826641135034	0.0777442565231913	0.0501018281441841	0.0688088274943238	0.0886112282278616	0.0945816279167911	0.0346701812359643	0.0480363940329017
2016-01-01	0.0370511827442156	-0.0596318261228155	-0.0481841199197882	-0.0377566671284229	-0.000530403354377094	-0.0670076544739259	-0.0389035556225441	-0.0319320029056281	-0.00637006892935843	-0.0512948278415581	-0.0475879650635464	-0.023251386339025	-0.0537522286180485	-0.00310073285942948	-0.000479347115770376	-0.0611427403213694	-0.0274163081247899	-0.0287759812792449	-0.0145615158939989	-0.0477102295146037	-0.0263222323425943	-0.0345366327168083	-0.0227164409600237	-0.0327571424103877	-0.0175851484458255
2016-02-01	-0.0878225058021353	-0.044742214279299	-0.142824823951432	0.0402203573983907	-0.0398022722373684	-0.0345406763491262	-0.0445660381970002	-0.0483998264830501	-0.115889883526407	-0.089503698707858	-0.101775026704096	-0.0192184778586947	-0.0488390732645574	-0.0218152482479584	-0.072730293954867	-0.116534021480106	-0.0225753671425547	-0.0235674092723262	-0.0189493997741189	-0.0299285094844487	-0.0209898436015218	-0.0188040998588902	-0.0580895154982566	0.00192817097441741	-0.0306410530870344
2016-03-01	-0.119687641275017	-0.140010165516019	-0.11649795016631	-0.112882287318285	-0.172577762731112	-0.0318140449379827	-0.0531201289501778	-0.109929923755401	-0.136417849765332	-0.102633541192261	-0.0993500457306691	-0.0936918783816416	-0.119808470563234	-0.152715664149253	-0.0884041274533971	-0.0554683735707432	-0.0976737053289636	-0.111250850828733	-0.0865898618642146	-0.0637843378117135	-0.0731079606221213	-0.0674964138096429	-0.0611264604495567	-0.0945050649798324	-0.00818838980312665
2016-04-01	0.11234945894461	0.0165825256481124	-0.0148302136647703	-0.00395565515762743	0.0203624437724403	0.0817385211249468	-0.0215351852777153	0.0152697435823706	0.0379462274137833	0.0210747893851467	0.0523421727226953	0.0211201215774735	0.0246491028012341	0.0377574356043701	0.0310473610674009	0.0441663045486211	0.0180900325766829	0.015576129359237	0.0228075199461069	0.00034889929153542	0.0389688563703454	0.0152691645195788	0.0265434911744971	0.0146102242150222	0.00486515765491386
2016-05-01	0.0354315693086614	0.0163024967955407	-0.00134550854469029	0.0146543201219225	-0.0149925448173697	0.0225137178721098	0.0321773679874097	-0.0266858154227735	-0.00611505590935384	0.0210628784590802	-0.0218291993802452	-0.00937520816190272	-0.0230472264410257	0.00641584190805354	-0.0191960526294556	-0.00562219143489682	0.0027543564353013	0.00509675658233608	-0.0209926387168939	0.015282801644704	0.0317143906273932	0.00885518537928325	-0.00336307058549946	-0.00853999707173279	0.011142332258148
2016-06-01	0.0945809088957179	0.0830485021753902	0.058127052888645	0.0224563439478167	0.0923525906992103	0.089355301281814	0.0640672188518598	0.0534820279401217	0.0894168278124183	0.0131901054041387	0.022685975393572	0.0608927375478954	0.0570653929973246	0.0848253770613366	0.0562849235293427	-0.0020266581061107	0.0780780567916387	0.0527821465275447	0.0651135667403895	0.0404430192451393	0.0659693386760848	0.0706893174096914	0.029608205437759	0.0106173173979447	0.00403510598056223
2016-07-01	-0.0568874935765385	-0.0834370975859564	-0.152979056509878	-0.0449819634038687	-0.150046588288483	-0.046756140041771	-0.0545210278547903	-0.0809746045142978	-0.117363641382412	-0.101032328996309	-0.07094532586586	-0.0464422452708173	-0.0901890681471429	-0.0929471685418824	-0.0973613924562019	-0.0941083875735322	-0.0353262188281714	-0.0672818804127882	-0.0584688457332347	-0.0304646661203868	-0.0474790328850769	-0.0163211098039156	-0.0526135168123366	-0.089356285658113	-0.0321316981201334
2016-08-01	0.0513435400324715	0.07751726624497	0.166924938250845	0.0738584263492875	0.102151243707367	0.0270601985862678	0.0233945759549305	0.0466105519061861	0.103620931844461	0.0649838441003287	0.0594555254347835	0.0488583545476986	0.083426335802474	0.0668606112226508	0.0537612191149815	0.0603854052057717	0.0282216233889036	0.0546105015251011	0.0209205543055085	0.0407442527893892	0.00589796414638755	0.0373426766650012	0.0248877596229564	0.0728072348890089	0.03157458374883
2016-09-01	0.0752098012689172	0.0281931783612123	0.0833366417578013	-0.0354559256011853	0.0341833034022492	0.00111764392067744	0.0557289747589269	0.014813537546887	0.0770262900992643	0.0877632272570358	-0.057502194488582	-0.0172546646162683	0.0368023083375376	0.0220587577687994	0.067931335985498	-0.00809716727694239	-0.0273031692266372	0.019800361551137	-0.012027775269696	0.016419968506244	-0.0291167007042551	-0.044513070302213	-0.0276941559260098	0.0261076107191978	0.00697894288654408
2016-10-01	0.023396112580236	0.0318936471612055	-0.0207509605718443	0.0190634912688097	-0.0139512034693902	0.0404554697623538	0.000386829353788447	0.0326054154596734	-0.0447097197915255	-0.0158082045114327	0.00912544844618276	0.0260899580927153	0.00707694206796744	-0.000258306686218506	0.00100134401026136	-0.0115376386712825	0.0395668608658982	0.0292295640567784	0.0337757295623958	0.00679606011860908	0.0480523368829621	0.0725925917742965	0.0428094859343092	0.0139335761158624	0.0105993173281544
2016-11-01	0.0382858678427626	0.05267636111597	0.102681216921919	0.0478525025084642	0.0860729954758156	0.0806744679548401	0.0452720003410207	0.0573011065036755	0.0865797516067213	0.0448173814163235	0.0420987510305669	0.0425824332310374	0.0715069771108725	0.0773218913520843	0.0561076863820182	0.0513593412844729	0.0307778648982892	0.0506982007090945	0.0575923610553168	0.0512603078530167	0.0398830954431732	-0.00157810601997013	0.0257544329536928	0.038703635840662	0.0232629509795199
2016-12-01	0.0292013991575343	0.0616936088397184	0.135048627711	0.0636344254148658	0.0965287351966906	0.0716047053831877	0.054495275201755	0.0663696083447443	0.131450563523566	0.138758583239607	0.0680280932045038	0.0419769148893093	0.0678165575468005	0.0939390585183096	0.117214189661137	0.0779213478671311	0.0360370158349938	0.066640890511799	0.0733250278835024	0.0777913376772993	0.0384185540333593	0.0062596720024437	0.0279845590310383	0.0758801410285075	0.0375543881294144
2017-01-01	0.0362888655530255	0.0392296698103336	0.0466140481803997	0.0300794800558106	0.0726619136305091	0.0563767796142404	0.0751059612396861	0.0513221691390072	0.0396220741997263	0.0218112822762863	0.0317841743591612	0.0351290733436473	0.0336326759800139	0.0332825579349632	0.013480806623748	0.0230003395006127	0.0322368622647933	0.0280394280737428	0.019807738366518	0.0493188688613902	0.0146044044881611	0.0214796691404983	0.034182462491091	0.0297620843108201	0.0347936869357615
2017-02-01	0.0824047575076307	0.0347347718834259	0.0445129433328977	0.0137493075827088	-0.000705416264035206	0.101219250098359	0.0368966716397838	0.0323257396878535	0.00697639214209488	0.0170514172994101	0.0301636063967313	0.00150010321199304	0.0127752974594002	0.0194436228649913	0.00373429048401755	-0.00254610344435837	0.0279584353882001	0.0111965099244942	0.0185372567691319	-0.0192899434486782	0.0290973786244399	0.0123652629516998	0.0586252207236785	-0.0155364952101105	-0.00907539138137825
2017-03-01	0.0322926914459517	0.103963148273079	0.0338013939482925	0.012991288724481	0.0203175063165561	-0.0215262522448717	0.0223563200231664	0.0440260989999663	0.0361060132150149	0.052756155608963	0.00767909637196461	0.0116295124246921	0.0182713413553996	0.0118258549681783	0.0513494534575398	0.0335503020430675	0.00513650668189245	0.013212987951693	0.0215057969490081	0.00436676838686817	0.0308957504871314	0.0132857530601488	0.0283716955935819	0.0242755749953268	0.0129114281243939
2017-04-01	-0.0634437875831421	-0.0120330705739418	-0.0423912066817472	-0.00663321343823821	-0.0271699438086807	-0.0642698613870933	0.00759048418907939	-0.00641161330926757	-0.0277783761799118	-0.0324044571451836	0.100094164406133	-0.00885741909672265	-0.00470644459868043	0.00203681200412726	0.00813990240852459	0.0193350179374923	0.00457622431473075	0.0102249082970532	-0.0132382724611427	-0.0164004859334546	0.079907304453396	0.0231269673664632	0.0154602101831876	-0.0215829629188666	-0.0319306594199719
2017-05-01	0.00292982640127583	0.00779044355092237	0.0032078480683908	0.00347517366555671	0.00134847378916789	0.052192540249743	0.0286063437744115	0.0256474765160005	0.0114849922233699	0.00857408885887248	-0.0219223878965893	0.0170434988819015	-0.000905534770649573	0.0204579863065456	0.0318137792432204	0.0279621870425934	0.00712026387089261	0.016342160884036	0.0350274393404623	0.0267555304225808	9.89947652476935e-05	0.0105955863308657	0.00173813726876406	0.0199069449798376	0.00472941738126302
2017-06-01	0.00843391432670863	-0.000288041724786721	-0.00712592522423567	0.0637622180206357	-0.00976475467845655	0.0398029415672852	0.0683730520447802	0.0334786519539178	0.000393983857321033	0.000188008288663281	0.0532142594003126	0.0469676729891574	0.0235021009706314	0.00145507608053524	0.0165595183180698	0.0483158581341601	0.0690193731874403	0.0604637229272644	0.0230846573624408	0.00225019008730144	0.109814331932647	0.0714917362705525	0.0386366261608724	0.0526467439031039	0.00757777861759219
2017-07-01	0.178588171366021	0.0502976509336597	0.0485906525439799	0.000973993147817144	0.0383772511604407	0.0422775874255421	0.0249399130376949	0.0606357697565891	0.0215227026709938	0.0525225671381246	0.0114068758829527	0.0192884226212448	0.033861309806818	0.0323427234581588	0.0195771809968494	0.0118623126040193	0.00292830630744095	-0.0018710380296135	0.0406121816998956	0.0270068946562853	0.0206365872428455	-0.00298353060587754	0.00995132482918423	0.00455499654343022	0.0427505541445862
2017-08-01	0.00911213182309597	-0.00319829909154495	-0.00356967598571697	0.0255384633662936	-0.00592531031492486	-0.00977769714004537	0.0109290853323622	0.00714963855404549	0.0170078312615946	0.033173047587031	0.04263130840482	0.00913151610395876	0.0246313832970332	0.0211075222542162	0.00256037346215126	0.00901201646561035	0.0190380852386844	0.00682688640099444	-0.0221947388350429	0.0184998097427998	0.00418489691510193	0.00686075403676498	0.0225286284619061	0.00913787399553124	-0.0118152180353453
2017-09-01	0.0278573414260066	0.0323164284216392	-0.0127008812666273	-0.0205893415409593	-0.0152258121926758	0.019230544610727	0.0104945643595649	0.0242475560289432	0.00531855789865472	0.0248925260333272	0.0457193479585335	0.0149877710228589	0.0120273660491022	-0.00605249400666099	0.000789866738465261	0.0189985629957863	0.00792855553704373	0.00187164339285992	-0.0153028113674418	0.00514603976448034	0.0293529093962774	0.0256312347558748	0.0129315715932157	-0.00850793860111746	-0.0254978947689389
2017-10-01	0.0431274860569846	0.0438788239413567	0.0960998607400947	0.00334123980940265	0.0298986338862798	0.0221030424103155	0.0247734634038836	0.0352905177465769	0.0563790323263616	0.0407109921539197	0.0385785493832122	0.0244715225629076	0.0498753529503222	0.0649733252470196	0.0473973565793594	0.0247479062040171	0.0302309902113587	0.0233032994362042	0.0689928856729026	0.0374598457510242	0.0463859850994665	0.0385614074939758	0.0511712600375211	0.0356741579061889	0.0298179642156236
2017-11-01	0.053919647974742	0.0188489682854244	0.0567431159806342	0.0764075482862613	0.0303004233182643	0.091481366650279	0.106377335511437	0.0657044372211681	0.0601301324820862	0.0489701028163954	0.0739339743887649	0.0970814132151578	0.053605994382548	0.074323904065543	0.0748359129476544	0.057198873401724	0.0856628747285123	0.06887808223114	0.0916145367172196	0.0273076662124974	0.0547182593087058	0.0544787120718212	0.11568210972242	0.0640726130149573	0.0329248746773524
2017-12-01	0.0611212146778717	0.00493546460814448	0.0115967408388734	0.0362906078589962	-0.00673034825733123	-0.0481674293717404	0.00540364434625324	0.0190923021946323	0.016306506416724	0.000304521730695115	-0.055505462805272	0.0125724872264334	0.000405109977084827	-0.00227632851172499	-0.00985393515411955	0.0245042893789823	0.0462463675193405	0.0309695941552624	0.0209905986588409	0.00137475171852389	0.0291761690652947	0.0588597693084594	0.0533413074881861	0.00812104839803428	0.0156096850714285
2018-01-01	0.0357729309636754	0.033847427323414	0.03303422938528	-0.018498573222693	0.0325009914220008	-0.0126201466140417	0.0137946290056302	0.0264111936695132	0.0275589708151699	0.0677134168615701	-0.0168854403720038	0.0206666581437621	0.0237058394428631	0.0502511219859455	0.0307003276959608	0.0196033169836383	0.00638106876167826	0.0186410765367385	0.0242386261909636	0.00222341514879425	-0.0102160799703458	0.013037544005045	-0.00639511610590087	0.015629778224982	0.0365744132482946
