# Supplementary material for: Impact of consumer confidence on the expected returns of the Tokyo Stock Exchange: A comparative analysis of consumption and production-based asset pricing models
Source: PLoS One. 2020 Nov 3;15(11):e0241318. doi: 10.1371/journal.pone.0241318 (PMC7608913; doi:10.1371/journal.pone.0241318)
Supplement: S4 File — (TXT) [file pone.0241318.s006.txt]

Date	RM	SMB_BM1	SMB_BM2	HML1	HML2
1992-07-01	-0.0674418078853987	-0.0899767118595015	-0.065814617036399	-0.0706638747188817	-0.0805881096126725
1992-08-01	-0.0346849791625171	-0.063135024238915	-0.034939827964454	-0.0591463939486199	-0.0432273585029576
1992-09-01	0.145719754659075	0.050044023798801	0.141311976934986	0.0695961649545098	0.138370814528322
1992-10-01	-0.0352316643668192	-0.0113726983937132	-0.0346728213316588	-0.024455845694013	-0.0281633391088692
1992-11-01	-0.0157921927706446	-0.0454221581440177	-0.0156165532855613	-0.0277939658259975	-0.0345695392020729
1992-12-01	0.0207108346639606	-0.00391981917334732	0.0209575229829577	0.0141495973976174	0.0148867749608344
1993-01-01	0.00563971428428954	0.0302238982939018	0.00496122396891698	0.0229227374321882	0.00912531813130323
1993-02-01	-0.00739190645075534	-0.0228674595326817	-0.00659691641608401	-0.0088880648555498	-0.0162550861397782
1993-03-01	-0.0229678771129709	0.0208976013314091	-0.0256648353529822	-0.00498139930889053	-0.00221737132240915
1993-04-01	0.165863680823003	0.131891049467724	0.16769926569066	0.176063957697711	0.133013639585931
1993-05-01	0.126143112082479	0.138094945487978	0.128064108739503	0.164136748181905	0.112000148080152
1993-06-01	0.00990900180659067	0.176064072589093	0.00110404446042039	0.06904128753566	0.0923872396573594
1993-07-01	-0.0100585231881531	-0.0525113605921318	-0.014472260568342	-0.0428858653813102	-0.0175405897061381
1993-08-01	0.0402151925914592	-0.00312653771610537	0.0408187277936309	0.0166410418271354	0.0176114787623116
1993-09-01	0.0201888441632658	0.0182396866927703	0.0263645705473244	0.029610610817136	0.00844052546469989
1993-10-01	-0.029230237357219	-0.0268477588618536	-0.0314378356386555	-0.0296330038912511	-0.0281988069585417
1993-11-01	0.00104178839279564	-0.0592450340244931	0.00290849225396317	-0.0259319462974808	-0.0234312639737207
1993-12-01	-0.100398169320509	-0.129735008535519	-0.0979456478835671	-0.10734812712579	-0.114880547837182
1994-01-01	0.00231593832040122	0.0214014657814048	0.00752248491654438	0.026352790236783	-0.0018994588428831
1994-02-01	0.151805451861778	0.175014288219954	0.160336959241824	0.184410087423005	0.147980432998614
1994-03-01	0.00569765422475182	0.0183122606310286	0.00723240729888891	0.0212466267718698	0.00117588099176288
1994-04-01	-0.0451231550963444	0.0227919914476496	-0.0457628000302156	-0.00664424461174373	-0.00911469735987175
1994-05-01	0.0171660442184414	0.0492484625543042	0.012982609425418	0.0250911929304129	0.035282482918123
1994-06-01	0.0746973086597322	0.0536079281702759	0.0812265633395164	0.0908012582601376	0.0475983267792705
1994-07-01	-0.0197766139069414	0.0620524379039612	-0.0192598636685531	0.0387851182556527	0.006667980986376
1994-08-01	-0.0223449758695587	-0.015020719527264	-0.0230965308850134	-0.0180392690077482	-0.0169380819737158
1994-09-01	0.00393138078791917	-0.0235125225125699	0.00929587933137311	0.0012772496727479	-0.0124716963788832
1994-10-01	-0.0294910905574618	-0.0401520560706426	-0.0315809620030666	-0.0326300642610782	-0.0389840375730471
1994-11-01	0.000697617632052786	0.019942250553025	0.00275294309324533	0.0075353622526073	0.0116387155857287
1994-12-01	-0.036692325023765	-0.0514636077003797	-0.0375715946572626	-0.0411030919927334	-0.0419762888753533
1995-01-01	0.0295082219065363	0.0256228986300803	0.0305430717383532	0.0297888424281982	0.0266105063221996
1995-02-01	-0.0625456496448231	-0.0238693936522079	-0.0657865048806026	-0.067497832419582	-0.045475815390394
1995-03-01	-0.0859778488248807	-0.0627959139136375	-0.0840117635159229	-0.0738635816049582	-0.0542809277436311
1995-04-01	-0.0459160405003189	-0.0594522383412638	-0.0447735914234859	-0.0483083771470268	-0.0554538826425598
1995-05-01	0.0695552541977378	0.0177882213699553	0.064393948360751	0.0274045746213316	0.0514498158736452
1995-06-01	-0.0516038898874651	-0.0540334807834674	-0.0547804756232105	-0.0655452225268735	-0.0491285757294663
1995-07-01	-0.0550097503537832	-0.0654956576435308	-0.047213782748444	-0.041598924381602	-0.0781675835937214
1995-08-01	0.120059654314907	0.0787178297905257	0.112099348650903	0.0731691329783385	0.116908940189936
1995-09-01	0.0876553785980641	0.104805843872326	0.0831840367625994	0.0729009542007531	0.0926691408882802
1995-10-01	0.0087142188344306	-0.0120366950360905	0.00573667833292134	-0.00627062760552546	-0.00106099206246192
1995-11-01	-0.0125142514306069	0.0140805558748267	-0.0144213881814548	-0.0123293049926171	0.00504106687312917
1995-12-01	0.0783965759463004	0.0669788962066497	0.0724410232019702	0.0576939840732569	0.0926087395207536
1996-01-01	0.0695964020078367	0.0903854317106042	0.0736168096082615	0.0985531107750235	0.073312483791777
1996-02-01	0.0320887968701954	0.0658223217830999	0.0339770624334262	0.0530143341334084	0.0448595719818827
1996-03-01	-0.0402205589922803	-0.0266533891861144	-0.0380978173325819	-0.00998892462242279	-0.04378889548181
1996-04-01	0.0664016798760287	0.0565834789412456	0.0618458964444932	0.0583996858838308	0.0652697190144666
1996-05-01	0.0291143374898769	0.154675051669883	0.0321587077831751	0.122546464584282	0.0583824160069317
1996-06-01	-0.0260224678756697	-0.0305086114774113	-0.0232665867630545	-0.0269709664711663	-0.0261007830948849
1996-07-01	0.0373021398423621	0.0418400775065761	0.0442119727701815	0.0485745826462411	0.0343071280060612
1996-08-01	-0.0700655639838489	-0.0781446578005711	-0.0644451069301263	-0.0599028697837369	-0.0875983204868015
1996-09-01	-0.0346725012896512	-0.00910315220648179	-0.0389435949874494	-0.0235448120021957	-0.0175303261418243
1996-10-01	0.0550495893825651	-0.00154563707268296	0.0540670049973268	0.0160831060132561	0.0367185783220915
1996-11-01	-0.0404637130029278	-0.0280309319724776	-0.0365845347846188	-0.0231906554040524	-0.0368141905249306
1996-12-01	-0.00867430328247148	-0.0436055677244265	-0.00287819504925626	-0.0208677939854594	-0.0285663197756619
1997-01-01	-0.0498954432862971	-0.0834919765112351	-0.0375219189145153	-0.0468061164377131	-0.0840318068488288
1997-02-01	-0.0702203524152066	-0.0421152572411819	-0.0620988454500069	-0.0514559794140992	-0.0674495636946064
1997-03-01	0.0166146683913956	-0.0140888676337292	0.0194806502296002	0.00304093834142396	-0.000511609228926393
1997-04-01	-0.00724555046931642	-0.0439690449304783	-0.00426107760696643	-0.015522425072131	-0.0304373897799251
1997-05-01	0.0611411772687558	-0.00108080109706832	0.0666044150635324	0.0351696716917604	0.0398198404881664
1997-06-01	0.0410905703870849	0.0564306711458602	0.0376576955091983	0.0305575346289037	0.0683953087460645
1997-07-01	0.0308679745149685	0.0222135518461337	0.0251360390897066	0.0131401757952199	0.0261578937696062
1997-08-01	-0.000345375892801517	-0.0800325991987981	0.00339521658258379	-0.0238938243772598	-0.046549933050293
1997-09-01	-0.0652551620994393	-0.0689524857335336	-0.0708005577475955	-0.0746034361846788	-0.0682079800580348
1997-10-01	-0.010060709702576	-0.13571930463586	-0.0213002514543921	-0.0858345817671229	-0.0745986308888569
1997-11-01	-0.0748855152305526	0.0120048349668255	-0.0609913040642655	-0.0205841373224886	-0.0245955376783808
1997-12-01	0.00149017382529132	-0.106137215354824	-0.0148881810703193	-0.0687630243570135	-0.0515666187484057
1998-01-01	-0.0596421635231919	-0.0948033827238692	-0.0704883994890968	-0.0772451726077402	-0.076722019188319
1998-02-01	0.102981581024377	0.244267531533629	0.124595407962891	0.184783805015651	0.193252128931258
1998-03-01	0.0510440688346775	0.0810681510551892	0.0577582843930239	0.0820603826948425	0.0668119278210655
1998-04-01	-0.0373551202319038	-0.0624731197713669	-0.0207467792522524	-0.018315626026568	-0.0618971663735518
1998-05-01	-0.00873494849010008	-0.0265922109869837	-0.00858042839370143	-0.0192227856899419	-0.00806865218709712
1998-06-01	-0.0124262988551656	0.0102579314283159	-0.000574178218018622	0.0194739661440386	-0.00514574976350813
1998-07-01	0.0742286057612482	0.0301672262376331	0.0745125095452501	0.051404624535997	0.0451862486411846
1998-08-01	-0.0150332513173976	-0.00171941573754102	-0.0314098905665441	-0.028269611514733	-0.0159912113421968
1998-09-01	-0.114963745550794	-0.104287275320279	-0.114343707275918	-0.103234538584635	-0.120801895513104
1998-10-01	-0.0908147010137729	-0.0838493805213835	-0.111501988441504	-0.0993376559535914	-0.0990393933912375
1998-11-01	0.0890162287768108	0.030875085118126	0.122878587946651	0.0760400695856419	0.0772339060384854
1998-12-01	0.100981562846123	0.127423910018577	0.0899573600985037	0.105081289844177	0.131502651479693
1999-01-01	-0.0477170846425531	-0.0171006271830884	-0.0520378805240749	-0.0421594327778132	-0.0382238873415054
1999-02-01	0.0499424919935887	0.0198729610247474	0.0363778881862163	0.0186870654464654	0.0411617670049472
1999-03-01	0.0102507405028493	0.0736082189135423	-0.00111515905255122	0.0254559362540955	0.0457577637355651
1999-04-01	0.226022203530572	0.199289521482275	0.263682154157135	0.272251681730713	0.176655106000467
1999-05-01	0.0405119547151239	0.18814464642895	0.0758196120621917	0.170381027937449	0.103710959618178
1999-06-01	-0.0200944876245068	-0.0223783384694214	-0.035630925964107	-0.0421432868221552	-0.0085789904727315
1999-07-01	0.172906486240048	0.357131290489137	0.168845718941318	0.211264414945493	0.375536082124199
1999-08-01	0.0252707945932937	0.0286949564994878	0.0377342682805581	0.038431506616832	0.0305521383466965
1999-09-01	0.0729992217172139	0.0282092693219986	0.0568275879655059	0.0239225752904415	0.0750953172111262
1999-10-01	0.0505392166394483	0.00699887475736231	0.0327077733264249	-0.00175125822601912	0.0269438564513308
1999-11-01	0.0799417807618379	-0.00949396833883394	0.0730477700587576	0.0207468498403959	0.0552350472781458
1999-12-01	0.096046501921545	-0.0325546769600622	0.0345916592132219	-0.0247228328551161	0.0344983263338413
2000-01-01	0.162189458269976	-0.0675240087649404	0.0646600454869279	0.0181208457828071	0.0411930168865949
2000-02-01	0.00201224404690562	0.0907011598847502	0.0543885861280948	0.110758350674448	0.0276083530070627
2000-03-01	0.105289361767216	0.141560425301936	0.067587900038211	0.11767601456243	0.0815593377139858
2000-04-01	0.00916447531039236	-0.00171297896606956	0.0746175296135971	0.0561858818877337	0.00975257352225912
2000-05-01	-0.0364908609271271	-0.0667731525436243	-0.0541657167011655	-0.0838422994305942	-0.0625601789175177
2000-06-01	-0.114087075917818	-0.00931789342612615	-0.0627097036968713	-0.0243045247508399	-0.0720123020539073
2000-07-01	0.0733762697775623	0.150133156411862	0.132240848691461	0.181409755820395	0.088889131728591
2000-08-01	-0.0832894487266111	-0.0695706077004871	-0.0775733242787971	-0.0683297695800628	-0.0856971871175983
2000-09-01	0.0698061717646146	0.0398454803715013	0.036666399778493	0.00365330435662977	0.0756613483606655
2000-10-01	-0.0202202432458424	-0.00115981299174024	-0.00900231895926303	-0.0200425354523482	0.0148233690233492
2000-11-01	-0.046103053149531	-0.0768719017058105	-0.0425701842039978	-0.0628754934523822	-0.0788952459163497
2000-12-01	-0.0188416464983758	0.023254540149806	0.0253797407011603	0.0524643342274589	-0.00697939885095469
2001-01-01	-0.0383464562803292	-0.0436931816482798	-0.0316137193846879	-0.0436455115222047	-0.0553720281192853
2001-02-01	0.0322532041153831	0.0542570681094202	0.0206090032526909	0.0236895291658193	0.0540929381132503
2001-03-01	-0.0448658964962464	0.0399498621545847	-0.0104893576127658	0.0492282159183305	-0.0123371647704534
2001-04-01	0.0632884862503737	0.068926765352703	0.0696670962103334	0.0722741010707498	0.0606877306525442
2001-05-01	0.120423069694213	0.120740400891887	0.150866568613671	0.181846493203301	0.101682427281355
2001-06-01	-0.0481727590490939	-0.0295386517336005	-0.0349366285283296	-0.0206678808989441	-0.0450495019958694
2001-07-01	0.00120205990977617	0.0200627927190205	0.0281890141205322	0.0462536956078106	0.00815750908863548
2001-08-01	-0.0580418321671932	-0.0525517943227549	-0.0458645471834248	-0.041491742678054	-0.0748972682179514
2001-09-01	-0.0995548453354458	-0.0186999042339732	-0.0666186027603567	-0.022920238160155	-0.0543553466341825
2001-10-01	-0.0324063193434646	-0.046813125039781	-0.0314021880902492	-0.0467130932347558	-0.0431372277751602
2001-11-01	0.0401329526695447	0.0625029130576523	0.0174786026437751	0.0189185897863423	0.0612198704210698
2001-12-01	0.00393789428996606	-0.0367829315474954	-0.027016406887642	-0.0535844442432737	-0.00179417622544126
2002-01-01	0.0209640555644362	-0.0532473616862112	0.0123042909121468	-0.0224160264537517	-0.0179757690873205
2002-02-01	-0.0525088863727534	0.00448891467978617	-0.0464583858076248	-0.0208079974659461	-0.0210342752734677
2002-03-01	0.085062232889062	0.0765851145994997	0.0905592363900353	0.101454044241737	0.0600405614253681
2002-04-01	0.0342520890675868	0.0411147214101632	0.0319077257749966	0.0285015881272176	0.0475209557765709
2002-05-01	0.0474311533095211	0.0407685103180457	0.0455703102079446	0.0433285956501502	0.0509329968951459
2002-06-01	0.0394587806179761	0.0885836183508894	0.0677495881896181	0.0896978517436553	0.0616417255500734
2002-07-01	-0.0873313197248508	-0.053500918693894	-0.0819917924574784	-0.0675182771149684	-0.0700647785925919
2002-08-01	-0.0647439131545121	-0.0194821988221843	-0.0546870790518421	-0.0195857003177558	-0.0506119851299371
2002-09-01	-0.02267040428356	-0.0338249250446149	-0.0226051573621355	-0.026842000686682	-0.0354361154114962
2002-10-01	-0.0119828558895468	-0.0257491776850733	-0.00653404986834301	-0.00938695209299427	-0.0289478776949529
2002-11-01	-0.037303163185784	-0.0548783886798981	-0.0434952038424032	-0.0541929448691688	-0.040867232807387
2002-12-01	0.0407002275446039	-0.023592797559953	0.0168956668051731	-0.0239433357366673	0.0141151061983023
2003-01-01	-0.0455802700266857	-0.0265056652099234	-0.0312319818978777	-0.0120875200842768	-0.0461445333813895
2003-02-01	-0.00195892128439937	0.0871082140875485	0.0143239153367437	0.0617887669198244	0.0501912661358188
2003-03-01	-0.00739290964543535	0.092610580089977	0.0154582797757833	0.0836043283290644	0.0405489948308874
2003-04-01	-0.0359496106500175	0.00266567397200507	-0.00886029913111405	0.0192938588728249	-0.0276848057256905
2003-05-01	0.0167077555435961	0.103425523812393	0.033471049939324	0.0998653943776635	0.0506275358456067
2003-06-01	0.0760551098596199	0.12518439901615	0.0742355383155054	0.11177641261852	0.111202535928769
2003-07-01	0.10798318119983	0.175586720456786	0.137261870067889	0.227065461745122	0.117811703903223
2003-08-01	0.0456255245990586	0.040130700556361	0.0535709596022815	0.0353369001862618	0.053931113436034
2003-09-01	0.101050256357582	0.136277847513708	0.113308658830862	0.112179804229612	0.147068489958216
2003-10-01	0.0273005249940305	0.0552047039553406	0.127006969392458	0.202858349725312	0.0499491441881671
2003-11-01	0.0255800794157274	0.173516321219927	0.0188862010158599	0.0265834811486017	0.111260924240614
2003-12-01	-0.0116980491486248	-0.0859290695967813	-0.0198060776295335	-0.054791881559583	-0.0597147552991779
2004-01-01	0.0286173453945886	0.0440419885063775	0.0420884405970637	0.055812028665033	0.00702854288711764
2004-02-01	0.0137240565548151	0.190781807398033	0.011471555039773	0.058963250634889	0.0728818523612693
2004-03-01	0.0563410796122396	0.025233695695631	0.0624263431908873	0.0732145714933008	0.0284790736305477
2004-04-01	0.0891638294798516	0.325964181226294	0.13614380454155	0.266150790460421	0.194064681595456
2004-05-01	0.024169037680674	0.115310140778547	0.042189339180183	0.0898373063924335	0.0821829518346748
2004-06-01	-0.0360079775157129	-0.0803311288589779	-0.0419403826840843	-0.0689878371700107	-0.0550262522922615
2004-07-01	0.0501968134061751	0.131340169771797	0.0545051457049902	0.0857155039937781	0.107580273313817
2004-08-01	-0.0430183901320316	-0.0520526355407596	-0.041399764619255	-0.0307544329271826	-0.0700110431027776
2004-09-01	0.00442928466189185	0.0262029209622912	0.00429495498897239	0.0189641233351265	0.0233699964931957
2004-10-01	-0.00973082573202485	-0.0209163385352885	-0.0094457321410056	0.000255580506049379	-0.0350447598383177
2004-11-01	-0.0313988962382125	-0.0125783532062107	-0.0320581146251539	-0.0159522219864992	-0.0372309654049927
2004-12-01	0.0204615131496423	0.0784951255455252	0.0222939997836451	0.0348088985148474	0.045155865619792
2005-01-01	0.0628395482263212	0.0825294070578074	0.0666870136310431	0.0677218329664929	0.0523384934149891
2005-02-01	0.00455166461562437	0.10687744071054	0.0143689417832196	0.0638326813358617	0.0785154348268978
2005-03-01	0.0349345349373118	0.0688903020494528	0.0374954183508293	0.0644833209338617	0.0337482879113909
2005-04-01	0.0147283426995628	0.0374045746019665	0.0199472696526761	0.0437548038818958	0.0156433027274344
2005-05-01	-0.0402358420522134	0.0263593546527464	-0.0371837747372352	-0.0165945689144602	0.0212236493994464
2005-06-01	0.0208176671754974	0.0104323135597886	0.0157413994663462	0.0026257233113611	0.00914466943724226
2005-07-01	0.0333255275108243	0.0791169781071469	0.03240914758295	0.0371017857505569	0.0862534595584922
2005-08-01	0.0277619126397306	0.0563917719943731	0.023694224433321	0.0334921979958615	0.0411069205521268
2005-09-01	0.0576584232512948	0.0330709553332152	0.0669807224918575	0.0565038656113832	0.0534130046643381
2005-10-01	0.123422203578265	0.0482551009833254	0.137251805280847	0.118628062292703	0.071524866934932
2005-11-01	0.0456165557748528	0.0627697326613513	0.0563295422431434	0.0715977766616652	0.056209054554455
2005-12-01	0.0731369817243627	0.0742430808590448	0.0724393024882088	0.0698424823803775	0.0738177667561104
2006-01-01	0.0723013762754719	0.128424097658294	0.0767791707414854	0.10981588592156	0.116157070944972
2006-02-01	0.0358515015966682	0.0348794937727313	0.0305566498087466	0.0240953691457453	0.0170925255594628
2006-03-01	-0.0359088193456581	-0.083796902019178	-0.040634038566441	-0.0619701594289187	-0.0801919166553319
2006-04-01	0.0840714580832999	0.0819185905177619	0.0841896786147171	0.0758416417954668	0.0794067133798967
2006-05-01	-0.0167965809985253	-0.0291758320241564	-0.0238850432244584	-0.0357165387129293	-0.0352904952782342
2006-06-01	-0.0707852930945703	-0.112698337325073	-0.0758358140280437	-0.0974719066471236	-0.0997209628527963
2006-07-01	0.00876046026459091	0.0228570613612474	0.00727133664758692	-0.00415646447388162	0.0465431766970702
2006-08-01	-0.01764995747136	-0.0766049137089926	-0.0151868668564891	-0.0277875903889385	-0.0692368715642716
2006-09-01	0.0458031418794375	0.0550302091396311	0.0420284108692692	0.0386902462109989	0.0535696204846875
2006-10-01	-0.00130449360943894	-0.0189880691682537	-0.00176276564389751	-0.00821868732431637	-0.0184880679185896
2006-11-01	-0.000878700999804297	-0.0167080764071698	-0.00273312683749635	-0.013723899250034	-0.00659465831374394
2006-12-01	-0.0100828084110479	-0.0314777966949015	-0.0120339874540325	-0.0189656201648836	-0.0335987681259968
2007-01-01	0.0472486093332501	0.0200762022422276	0.0396630664992203	0.024256449190715	0.0184063398256501
2007-02-01	0.0415840725125898	0.0571943609733716	0.0427602527523077	0.0484629664069015	0.0551288101032129
2007-03-01	0.00501978256786404	-0.00814647424174269	0.0038805448266354	0.0116427279794205	-0.0233849328149583
2007-04-01	-0.0203515739243196	-0.0157750071953637	-0.018278909615607	-0.00738656107216322	-0.0294830700056077
2007-05-01	0.00865597586324048	-0.0149862865487712	0.004892160523875	-0.00656477170678157	-0.0175402271495998
2007-06-01	0.0509183801237098	0.0284854697799331	0.0440442531832683	0.017649174146819	0.0497122013339706
2007-07-01	0.0149500471790115	0.0457305295892641	0.0143519540866296	0.0241523178048702	0.0341167186549532
2007-08-01	-0.0519385307178191	-0.0384253887126455	-0.0532390988368092	-0.0425383973055386	-0.0533387425282721
2007-09-01	-0.0326644649743544	-0.0680158132607568	-0.0393459857716227	-0.0486804328035527	-0.0610813575677712
2007-10-01	0.0143029092753519	-0.0139229966441151	0.0115258687157635	-0.0121010834081135	-0.0124780005654391
2007-11-01	0.0266481385665525	0.0691970115570937	0.0292236573299715	0.0253888340006214	0.0823946190931132
2007-12-01	-0.0594211411256238	-0.0538813771211843	-0.0641351494072025	-0.0678169114705544	-0.0529285886544235
2008-01-01	-0.0288465389744021	-0.0498120290197167	-0.0290350021902222	-0.0382609726925213	-0.0457131151078914
2008-02-01	-0.0969097750560531	-0.0764106136339032	-0.0996148678039015	-0.0821345400279512	-0.0889691314692156
2008-03-01	-0.03595415428002	0.015023141538091	-0.0292728099449427	-0.0137557085200087	0.00438787339395588
2008-04-01	-0.0170035391162849	-0.00610309632723906	-0.0159314080425793	-0.00104264052467502	-0.0187504722383524
2008-05-01	0.106406261379592	0.0483316862431282	0.0893097862521355	0.0478930655038542	0.0914184236498572
2008-06-01	0.066241647992148	0.0863320990280956	0.0729129167663533	0.0906777283205027	0.0715063343846036
2008-07-01	-0.0648989396789295	-0.0321767234189447	-0.0634601029246979	-0.0345045732202385	-0.0647869902386203
2008-08-01	-0.033855072755299	-0.0254395756837976	-0.0314015002188886	-0.0254585446801792	-0.0383499696786588
2008-09-01	-0.0289812312093667	-0.0592745222724472	-0.0316843701147903	-0.0482776302000769	-0.0432851216436863
2008-10-01	-0.090315477675541	-0.0658592667688733	-0.0697289597088397	-0.0427579317733849	-0.0904366508858596
2008-11-01	-0.197381017474906	-0.123821022016061	-0.186837979123698	-0.130620102016713	-0.176786574567131
2008-12-01	-0.0148378791960618	0.0287013702629656	0.00630977217769292	0.0293369570952292	0.0151648962271937
2009-01-01	0.0543671868807606	0.0651738190273662	0.0666652961375333	0.0832579988684334	0.050326778079363
2009-02-01	-0.0866918715535873	-0.0195765725322841	-0.0771487023442746	-0.0411511595555682	-0.0453131663315455
2009-03-01	-0.0412345070054289	-0.0320707972845672	-0.033998315503891	-0.0237115395064684	-0.0352099287726371
2009-04-01	0.104201181308639	0.0901937493044696	0.0955996301728917	0.0913423826299765	0.0978965982698158
2009-05-01	0.0739416797427581	0.0559224522816943	0.0678445676891151	0.0396519744245087	0.0787829648420247
2009-06-01	0.0931418344318584	0.129110234161585	0.0961562281376121	0.106065377625588	0.128307998190468
2009-07-01	0.0312842992037522	0.123314758204456	0.0402574080512555	0.117711616768032	0.0674101592159198
2009-08-01	0.0370919464355354	0.0129759437519757	0.0477453156290061	0.0387485574800555	0.0139952695506719
2009-09-01	0.0228168545049764	0.0451761806805783	0.0150661112327917	0.0270660560716152	0.0289524082974006
2009-10-01	-0.0541106767874688	-0.0560158169717567	-0.0667287610368772	-0.0794102220676781	-0.0508350646048642
2009-11-01	-0.0150319354083067	0.00400141289035897	-0.0105457510841608	-0.000164108114967594	0.00454960586635614
2009-12-01	-0.0269995779797033	-0.0701740264587442	-0.0383559422905819	-0.0722793746946425	-0.0416400148197486
2010-01-01	0.0679823008913654	0.0595870798398627	0.0881029109432882	0.0946993422366645	0.0483688222398555
2010-02-01	0.00626524283929615	0.00646634555217999	0.00166338255904804	0.00259255761148027	0.00698649858898314
2010-03-01	0.00317161393251707	0.0355904015324195	0.00286725843519098	0.0191257461435242	0.0113993185024543
2010-04-01	0.110794761396953	0.132169126054745	0.120245802943495	0.134224057659029	0.111946723417805
2010-05-01	0.00945897676265959	0.10917831001978	0.0138167764506031	0.0678331589693143	0.0639598895394367
2010-06-01	-0.104095624999894	-0.0928303271413743	-0.11305666316287	-0.113526519593159	-0.0949692075129683
2010-07-01	-0.0508505345052445	-0.0356254037285569	-0.0521455062544852	-0.0394801461909182	-0.045732268941109
2010-08-01	0.0316236994926132	0.0100366208054468	0.027335548797221	0.0167982786796404	0.0226059020450893
2010-09-01	-0.0433743872111066	-0.0454869637793395	-0.039416442752793	-0.0321028114286725	-0.0538805383928693
2010-10-01	0.0384533734035554	0.0256329030391354	0.0311916089744602	0.0261403407919711	0.0322569221713285
2010-11-01	-0.0286589787168954	-0.0697405985796485	-0.0253461468841966	-0.0419344006453951	-0.0480573310529712
2010-12-01	0.0817340420061382	0.133765125241731	0.0823876106037779	0.104478799203107	0.118696875782028
2011-01-01	0.0440414946931877	0.0862496769889094	0.0466882218016143	0.0621650300198034	0.0695624171739226
2011-02-01	0.020932455692823	0.0646677121830005	0.0215866914173222	0.052892483412425	0.0450001661967266
2011-03-01	0.0528778069949223	0.0911978741625501	0.0570157033517034	0.0784053158981252	0.0817046018857358
2011-04-01	-0.0679195978718234	-0.0132621493251347	-0.0724649731106781	-0.0347191933456429	-0.0744468362864623
2011-05-01	0.00949915846256513	0.0203110565914227	0.00157074330762997	-0.00656340812974397	0.0364928162033182
2011-06-01	-0.0208252880639275	-0.0166948182377636	-0.0212727602841125	-0.0254305834785278	-0.0102386059415121
2011-07-01	0.0164634712603494	0.0374925199564499	0.021366972497633	0.0372978087677344	0.0171690553195335
2011-08-01	0.00398964637836526	0.00810852847850787	0.00361647812205163	0.00453543616007007	0.00639298061119907
2011-09-01	-0.075262262612426	-0.030632212212707	-0.0695331665665015	-0.0404243310380579	-0.0587369437937598
2011-10-01	-0.0185792849280364	-0.0257993387380326	-0.00192257826124387	0.00638719061900644	-0.0294947892131492
2011-11-01	0.0166593802800686	0.00647636322350621	0.0149133528998486	0.00871944697174546	0.0184929985253008
2011-12-01	-0.0187309276831699	0.00741331356172062	-0.0249579647795344	-0.00996891367588662	-0.0123542542626641
2012-01-01	-0.00576618703578565	0.0147809423724694	0.00359718348500476	0.0278252158876216	0.00463735257524235
2012-02-01	0.0386823329769199	0.0939189868646634	0.0374673795619628	0.078854581431259	0.0517281037535191
2012-03-01	0.0948665072569329	0.0637066260117443	0.0807207296886836	0.0581430759198469	0.0821774443090935
2012-04-01	0.0428211325745439	0.0788020893686751	0.0360508180398102	0.0469562812596484	0.066298834035592
2012-05-01	-0.0660817937965199	-0.0181249178583659	-0.0657076351015145	-0.040840724217932	-0.0383174733855453
2012-06-01	-0.0954822983484046	-0.0962686074358464	-0.0957760929034972	-0.0956051001888626	-0.090324979656032
2012-07-01	0.0887878649954407	0.112520430113656	0.0944310006086319	0.108241622094191	0.106035714577367
2012-08-01	-0.0379933939862701	-0.0472056697165513	-0.0434955237499503	-0.0520180114380882	-0.0354850909579459
2012-09-01	0.0020577344664893	0.0135715281339238	-0.00721566658766761	-0.0124416249461096	0.0215838395964862
2012-10-01	0.0165359590891534	0.0108885303328333	0.0206503616725077	0.0174219568483645	0.012654241219541
2012-11-01	0.0176012686597052	0.0530214849542253	0.01928554800728	0.0261476855835407	0.0579083354342931
2012-12-01	0.0492947137429362	0.0566136070454822	0.0561102989965098	0.0625358659645691	0.053851341304484
2013-01-01	0.0952782668942695	0.0726358015280764	0.121163847469176	0.146767502248023	0.0651919688153083
2013-02-01	0.109275074626046	0.182825132926215	0.107916729599092	0.114543106288509	0.202768190919867
2013-03-01	0.0500919790273966	0.0825495929167068	0.0513917346963739	0.0520619017117448	0.09839931402514
2013-04-01	0.033863427369729	0.0657817771754364	0.0316867359250544	0.0483660736441508	0.070124027057727
2013-05-01	0.166171159831241	0.287484676877006	0.178890387571282	0.205821592307014	0.315223299814664
2013-06-01	-0.0390423736892217	-0.0180155394777251	-0.0504779380334534	-0.0555825483364689	-0.0274396194889695
2013-07-01	0.0477000781727659	-0.0166008751735971	0.0461791037764079	0.00371378581011291	-0.00722243170252029
2013-08-01	0.0160416803805506	0.0969698695733814	0.0152753574261601	0.0188635101144049	0.0790078269625246
2013-09-01	-0.0367593536702075	-0.0053300523764155	-0.0339136651343081	-0.0177900424479673	-0.0106770535467673
2013-10-01	0.0864976164552172	0.162863943514855	0.0875686219161714	0.118803128859714	0.12230422604812
2013-11-01	-0.002914207775927	0.031090868689725	-0.0104059850215164	-0.00100051209804996	0.0253348315995996
2013-12-01	0.0761044422326021	0.08843306504644	0.0760294043812045	0.0651309922237508	0.116985519384388
2014-01-01	0.0374578275738042	0.0870998251907639	0.0352409179247469	0.101065052091054	0.0422913307217631
2014-02-01	-0.0662573991232159	-0.0213348972785706	-0.0648047255386364	-0.0252869190183418	-0.0531928177122031
2014-03-01	0.00598639348231544	0.00319806085958167	0.00278681180778438	0.0105170086715726	-0.00337967892799983
2014-04-01	0.0177442217635487	0.0230510747698484	0.0243348907281288	0.0237729467065912	0.0322040553195113
2014-05-01	-0.0116230523893711	-0.0166259526670259	-0.013629453261274	-0.0226818184881469	-0.0112912280970965
2014-06-01	0.0355584852212888	0.056431072149326	0.0308223892176314	0.0331253186974979	0.0560780954594443
2014-07-01	0.0512346244831643	0.101862672069755	0.0534445133614189	0.0646056045351004	0.0930532028228395
2014-08-01	0.0109784425060677	0.0473225967502197	0.00705978211059952	0.0199055551671884	0.0383804606731862
2014-09-01	0.00952178241465496	0.0799469017014349	0.0128506208693047	0.042944729626208	0.0497725027630579
2014-10-01	0.0306390694318804	0.00940451563657309	0.025995959147639	0.0202435447277915	0.0152688859781724
2014-11-01	0.00972358933664592	-0.0128845818346219	0.00413494428003223	-0.0068272310853403	-0.00311192285181544
2014-12-01	0.0698265370923845	0.0852841861189468	0.0580954011668662	0.0509430471616565	0.09035925279752
2015-01-01	-0.00156731067892458	0.0212267215119016	0.00315230650183215	0.0228433748074589	0.00696202545057336
2015-02-01	0.00874670746229988	0.0392239761471559	0.00235502406366229	0.00318378953507249	0.0463554687243362
2015-03-01	0.0865877459281696	0.0564802392576111	0.0907438755746413	0.0675987001749733	0.0677088888850865
2015-04-01	0.012922825376817	0.0228583926259971	0.00694549130500373	0.0119376036844981	0.0157520341986581
2015-05-01	0.0391975803772767	0.040923001453765	0.0480052271159212	0.0400440384547847	0.0515955781236684
2015-06-01	0.0628030749702216	0.070766508224834	0.0623452011717071	0.0538930786627644	0.0727057557416154
2015-07-01	-0.0126387615879592	0.046660639341548	-0.0205490072873395	-0.00825816224647652	0.0416102464967255
2015-08-01	0.0184069492216224	0.0118646487680251	0.0141708816558806	0.00198679822258385	0.0143553887239633
2015-09-01	-0.0976874755462478	-0.0822864009734004	-0.0987271720061682	-0.0895048066453038	-0.100365593188321
2015-10-01	-0.00878893233748907	-0.00847998277998194	-0.0119344694283132	-0.019734784806448	-0.00903868802969777
2015-11-01	0.0623709780264206	0.0501673662671142	0.060587437286959	0.0482958436391617	0.0613239205148393
2015-12-01	0.0571017731036428	0.0638256356092281	0.0528790313940764	0.0412815718566607	0.0801577742653394
2016-01-01	-0.0279257405894761	0.00719302810266466	-0.0309784395344506	-0.0313337303671483	0.00325460481149481
2016-02-01	-0.0381116100803517	-0.0150448693193417	-0.0562319540982034	-0.0729351240091113	-0.0237242157370702
2016-03-01	-0.0952830088684489	-0.0618684069536705	-0.102408576729583	-0.0885917005994554	-0.0728743471878421
2016-04-01	0.0203181812566348	0.0846843144761962	0.0206627360792925	0.0366009114034514	0.0820458746920357
2016-05-01	0.00528561125517167	0.02891507641183	0.00412673319241557	0.00735030774761258	0.0294453611650322
2016-06-01	0.0568460294816936	0.0547226831801787	0.0577029487284105	0.0469802376542099	0.0607681241812552
2016-07-01	-0.0655118695237198	-0.0346876031220782	-0.07739995680915	-0.0730101517178905	-0.0380400119641552
2016-08-01	0.0532660473830959	0.0259526258288637	0.0624737881023973	0.0647779903808271	0.0173255910935873
2016-09-01	0.0144153589491075	0.0177501461014983	0.0249979877364727	0.0334600087026326	0.0102532131281403
2016-10-01	0.0175939561157235	0.0634426852051897	0.00805124568222773	0.00713170237158204	0.0608872464856079
2016-11-01	0.0464565833766983	0.0492611393464522	0.0521488595169151	0.0593833390249708	0.0354726618586266
2016-12-01	0.0684611860478228	0.0737493812724583	0.0829108664394987	0.113766873838254	0.0574796121736702
2017-01-01	0.0332308532495061	0.0351988973138069	0.0346280998608395	0.0375541981711314	0.0302799596272577
2017-02-01	0.0175903375168044	0.0747703669939695	0.0153353412015917	0.0361891185781875	0.056510625638962
2017-03-01	0.0205812400479902	0.0637122232829351	0.0213402747934674	0.0483029104635861	0.0444943185905228
2017-04-01	-0.00199208320543539	0.0251674324050028	-0.00696195043161	-0.000579996953207014	0.0252775522673062
2017-05-01	0.0146069862681418	0.00414691537708748	0.0130106079672698	0.00995944316924558	0.0136723772070173
2017-06-01	0.0382837906546805	0.108188763896735	0.0225830541278242	0.0237313011327196	0.127064591205231
2017-07-01	0.0244218426635272	0.107372400842537	0.0307443822542203	0.0555110942984068	0.063081108440277
2017-08-01	0.00909269010909	0.0103736026918373	0.00630968674200631	0.0167449272698517	-0.00130512712437613
2017-09-01	0.00619777097952587	0.0725283209612127	0.00282684467431764	0.0351539660085398	0.0415518701260279
2017-10-01	0.0397755232428458	0.0536915912236658	0.0413673388049713	0.0580002341288221	0.0310836515366004
2017-11-01	0.0682185637156688	0.0516084669130727	0.0627932438119329	0.0572628743288802	0.0611863284297635
2017-12-01	0.0184973712034895	0.0440744313525337	0.0145976362229502	0.0262243634991275	0.050253456565777
2018-01-01	0.0180707849276253	0.0546026611594402	0.0240615633213839	0.0445238734169778	0.0343862281824384
2018-02-01	0.0357697054301834	0.103635345309838	0.0316832955732675	0.0611376658658707	0.0818939502368743
2018-03-01	-0.0624748542836073	-0.0352717728200149	-0.0661387100403007	-0.0566502095893457	-0.0436364155788174
2018-04-01	-0.00162550136697371	-0.00509364070466542	-0.00661729702124817	-0.0231819698627352	0.0123421647881423
2018-05-01	0.0377593899820516	-0.0058907713636122	0.04260429347906	0.0282569408272945	0.00212821983862134
2018-06-01	-0.00709680909909918	0.0300464132456059	-0.0139671960844426	-0.00513374848072589	0.036152941237824
