# Supplementary material for: Impact of consumer confidence on the expected returns of the Tokyo Stock Exchange: A comparative analysis of consumption and production-based asset pricing models
Source: PLoS One. 2020 Nov 3;15(11):e0241318. doi: 10.1371/journal.pone.0241318 (PMC7608913; doi:10.1371/journal.pone.0241318)
Supplement: S5 File — (TXT) [file pone.0241318.s007.txt]

Date	RM	SMB_BM1	SMB_BM2	SMB_OP1	SMB_OP2	SMB_INV1	SMB_INV2	HML1	HML2	RMW1	RMW2	CMA1	CMA2
1992-07-01	-0.0674418078853987	-0.0899767118595015	-0.065814617036399	-0.0902997746105	-0.0659114951859277	-0.0895029548422394	-0.0666455088328413	-0.0706638747188817	-0.0805881096126725	-0.0833184186030166	-0.0726971821547431	-0.0865221624568854	-0.0809088170514317
1992-08-01	-0.0346849791625171	-0.063135024238915	-0.034939827964454	-0.0635942561318299	-0.0415434606642552	-0.0644526227749879	-0.0360872358949018	-0.0591463939486199	-0.0432273585029576	-0.0783315918063835	-0.036552903291887	-0.035846571341084	-0.060904529043235
1992-09-01	0.145719754659075	0.050044023798801	0.141311976934986	0.0518394023074193	0.143300044746166	0.0543106893262092	0.126631818088658	0.0695961649545098	0.138370814528322	0.0970319315905145	0.0970272794214445	0.114974823098221	0.0828046530693229
1992-10-01	-0.0352316643668192	-0.0113726983937132	-0.0346728213316588	-0.00883589523628728	-0.0336075228072294	-0.0144635693006803	-0.0304009923971495	-0.024455845694013	-0.0281633391088692	-0.032044535261134	-0.0141275827606035	-0.0184789506047179	-0.0269792519971145
1992-11-01	-0.0157921927706446	-0.0454221581440177	-0.0156165532855613	-0.0438145507817868	-0.0233033253449516	-0.0521713139419069	-0.0210433163018407	-0.0277939658259975	-0.0345695392020729	-0.049857413422998	-0.0417649225708231	-0.0492770197775223	-0.0284704355638309
1992-12-01	0.0207108346639606	-0.00391981917334732	0.0209575229829577	-0.00487725042493916	0.0230881280764903	-0.000448283692737196	0.0230788683590833	0.0141495973976174	0.0148867749608344	0.0167435693276533	0.0113755032939592	0.00992624092283497	0.0114574918407086
1993-01-01	0.00563971428428954	0.0302238982939018	0.00496122396891698	0.0284267112527558	0.00238215618888081	0.0295895354517173	0.0011259307622465	0.0229227374321882	0.00912531813130323	0.0144344846188547	0.0163192037342249	0.014482493319347	0.00962842803551254
1993-02-01	-0.00739190645075534	-0.0228674595326817	-0.00659691641608401	-0.0233587664313013	-0.00719343977926558	-0.0243973206927911	-0.00597943296110683	-0.0088880648555498	-0.0162550861397782	-0.0128683526707664	-0.0172393513464939	-0.0153351265428409	-0.00995528980049261
1993-03-01	-0.0229678771129709	0.0208976013314091	-0.0256648353529822	0.017602715435082	-0.0253843159610522	0.0181924356078577	-0.024720526217153	-0.00498139930889053	-0.00221737132240915	0.00120166610797344	-0.00665753655022913	-0.00233505757797356	-0.00143033781224682
1993-04-01	0.165863680823003	0.131891049467724	0.16769926569066	0.133029172071844	0.187216260055352	0.131042306561638	0.173822129948501	0.176063957697711	0.133013639585931	0.189976158877978	0.151821120927139	0.185438514976721	0.150253919273029
1993-05-01	0.126143112082479	0.138094945487978	0.128064108739503	0.139339311162221	0.135223806419114	0.144571079886566	0.127532226634812	0.164136748181905	0.112000148080152	0.160772450450608	0.130726330463856	0.150075632147103	0.120964871545672
1993-06-01	0.00990900180659067	0.176064072589093	0.00110404446042039	0.172966639380302	0.00166973542274426	0.17332561592571	-0.00474635145988434	0.06904128753566	0.0923872396573594	0.0914695525223551	0.0909769736474893	0.10281599859219	0.0710360790122045
1993-07-01	-0.0100585231881531	-0.0525113605921318	-0.014472260568342	-0.0517927194140485	-0.0164735579916272	-0.0517232286350315	-0.0132987880214181	-0.0428858653813102	-0.0175405897061381	-0.0421112064178009	-0.0323261496863758	-0.0154151651143799	-0.043143516357851
1993-08-01	0.0402151925914592	-0.00312653771610537	0.0408187277936309	-0.00281787057014792	0.0406035580321658	-0.00748688336094204	0.0407004084428282	0.0166410418271354	0.0176114787623116	0.0105741221035089	0.0272280806161225	0.016587821864595	0.0159208470414705
1993-09-01	0.0201888441632658	0.0182396866927703	0.0263645705473244	0.017462373393116	0.0237069585152296	0.0192550892090249	0.0248639663753728	0.029610610817136	0.00844052546469989	0.0230361795917357	0.0204793038325356	0.00698593419213613	0.0278561612008159
1993-10-01	-0.029230237357219	-0.0268477588618536	-0.0314378356386555	-0.0251011354488309	-0.0278341868735595	-0.0287859063761764	-0.0304091306850411	-0.0296330038912511	-0.0281988069585417	-0.0362461857524911	-0.0310514208992196	-0.055118934359166	-0.0106260705353738
1993-11-01	0.00104178839279564	-0.0592450340244931	0.00290849225396317	-0.057031618767082	-0.00330070005931646	-0.0582516493996692	-0.00104344793633943	-0.0259319462974808	-0.0234312639737207	-0.0434275777674477	-0.0224638479634071	-0.0232503612005447	-0.0267412624061544
1993-12-01	-0.100398169320509	-0.129735008535519	-0.0979456478835671	-0.12779794249941	-0.0946169735426888	-0.13009072780517	-0.0978796628847614	-0.10734812712579	-0.114880547837182	-0.113174904056795	-0.130792865301483	-0.1356155570369	-0.0930451634880414
1994-01-01	0.00231593832040122	0.0214014657814048	0.00752248491654438	0.0208311810166339	0.00115978500434618	0.0243555023228068	0.00441515095821944	0.026352790236783	-0.0018994588428831	0.0111734402059928	0.013303489973718	0.0197633577179498	0.00821957401556635
1994-02-01	0.151805451861778	0.175014288219954	0.160336959241824	0.173547792988271	0.161322329970145	0.171425505213198	0.154759157620475	0.184410087423005	0.147980432998614	0.203061834243202	0.16263498695264	0.181173373225013	0.163896373686845
1994-03-01	0.00569765422475182	0.0183122606310286	0.00723240729888891	0.0197008990282227	0.00579932696832095	0.0209632426004813	0.00785387994484932	0.0212466267718698	0.00117588099176288	0.0236081336283577	0.0154670814051848	0.0190429117613655	0.0150663595503439
1994-04-01	-0.0451231550963444	0.0227919914476496	-0.0457628000302156	0.0241998980532897	-0.0474504682356757	0.0248666240754093	-0.0440616727234483	-0.00664424461174373	-0.00911469735987175	-0.0056136242297152	-0.015869971832939	-0.015960553378724	-0.00886277862974089
1994-05-01	0.0171660442184414	0.0492484625543042	0.012982609425418	0.0496996836567178	0.0121236960308639	0.0538651424631878	0.0175234743641313	0.0250911929304129	0.035282482918123	0.0269041433574923	0.0374411388208929	0.0468308432737837	0.028001268211088
1994-06-01	0.0746973086597322	0.0536079281702759	0.0812265633395164	0.0559565822760481	0.0738882124351662	0.0591911440091356	0.0784889386547394	0.0908012582601376	0.0475983267792705	0.0890996613049785	0.0670355212362622	0.0813989808550679	0.0507741576523869
1994-07-01	-0.0197766139069414	0.0620524379039612	-0.0192598636685531	0.0646557573496935	-0.0202874321131934	0.0634653007930509	-0.0244184921210483	0.0387851182556527	0.006667980986376	0.0193655674169954	0.0239758818703382	0.0256757607774978	0.0124975462816849
1994-08-01	-0.0223449758695587	-0.015020719527264	-0.0230965308850134	-0.0119230356975774	-0.023239167050247	-0.0130043928245659	-0.0233613844610786	-0.0180392690077482	-0.0169380819737158	-0.0264759199362954	-0.020804599067821	-0.0259797571630104	-0.0121842902987889
1994-09-01	0.00393138078791917	-0.0235125225125699	0.00929587933137311	-0.021975848662265	0.00955121174806455	-0.0236382872669738	0.00652052190916203	0.0012772496727479	-0.0124716963788832	0.00191262862493613	-0.0125964226252267	-0.000822621898419905	-0.0178743432499275
1994-10-01	-0.0294910905574618	-0.0401520560706426	-0.0315809620030666	-0.0379509115766287	-0.026509249086254	-0.0373181381562948	-0.0289507773685754	-0.0326300642610782	-0.0389840375730471	-0.0315091756643661	-0.0338137299008992	-0.0282059631851325	-0.0319524932218394
1994-11-01	0.000697617632052786	0.019942250553025	0.00275294309324533	0.018097316531327	-0.000634227971450523	0.016515022719351	2.18019856362446e-05	0.0075353622526073	0.0116387155857287	0.0127559583510407	0.0157126446313995	0.0207729330955585	-0.00369388921615599
1994-12-01	-0.036692325023765	-0.0514636077003797	-0.0375715946572626	-0.0488678085253261	-0.0399321177832396	-0.0501538256022292	-0.0379867146160301	-0.0411030919927334	-0.0419762888753533	-0.0591649194559944	-0.037277257158185	-0.0450335743050118	-0.0465409823969767
1995-01-01	0.0295082219065363	0.0256228986300803	0.0305430717383532	0.0229372278273896	0.0277841729157722	0.0263456419358008	0.0301129654079266	0.0297888424281982	0.0266105063221996	0.0270145784591554	0.0331014781535115	0.0266246986212982	0.0277557334424649
1995-02-01	-0.0625456496448231	-0.0238693936522079	-0.0657865048806026	-0.0305456552177723	-0.0687182803865596	-0.0283577404494337	-0.0659303088574268	-0.067497832419582	-0.045475815390394	-0.0567952742155483	-0.0623105909764574	-0.0793159055285216	-0.0170205488773731
1995-03-01	-0.0859778488248807	-0.0627959139136375	-0.0840117635159229	-0.06845812828448	-0.0866660546141039	-0.0680505779923442	-0.0879215418767671	-0.0738635816049582	-0.0542809277436311	-0.0736515335397564	-0.0804949068206822	-0.0688817838985605	-0.0866551112258321
1995-04-01	-0.0459160405003189	-0.0594522383412638	-0.0447735914234859	-0.0573151882675466	-0.0413853614206133	-0.0584083308085105	-0.0432905021503785	-0.0483083771470268	-0.0554538826425598	-0.049310337134968	-0.0599462228536115	-0.053388474597651	-0.0402399496731022
1995-05-01	0.0695552541977378	0.0177882213699553	0.064393948360751	0.0153864648580194	0.0654586087994601	0.0153927815710347	0.0699017346192205	0.0274045746213316	0.0514498158736452	0.0368299983272138	0.0529870278457468	0.0453428155262588	0.0336171014134854
1995-06-01	-0.0516038898874651	-0.0540334807834674	-0.0547804756232105	-0.0591521503432497	-0.0532926934866721	-0.0576278570790013	-0.051662150868395	-0.0655452225268735	-0.0491285757294663	-0.0687550486306947	-0.0603294770501722	-0.0686720785673272	-0.0429175184892645
1995-07-01	-0.0550097503537832	-0.0654956576435308	-0.047213782748444	-0.0648982170283131	-0.0510820409372277	-0.0639064656800573	-0.0480605046927505	-0.041598924381602	-0.0781675835937214	-0.0705016008571287	-0.0713559019855227	-0.0826997567571304	-0.0420785992109764
1995-08-01	0.120059654314907	0.0787178297905257	0.112099348650903	0.0736536778654351	0.118327705346627	0.0795792325107244	0.118914267458812	0.0731691329783385	0.116908940189936	0.101133254489056	0.10500812494577	0.120890854588684	0.091187570587775
1995-09-01	0.0876553785980641	0.104805843872326	0.0831840367625994	0.100645592474874	0.09745636874862	0.0994742355804366	0.0925740056602135	0.0729009542007531	0.0926691408882802	0.126469582949569	0.070841334143225	0.0875947397929935	0.109094591959457
1995-10-01	0.0087142188344306	-0.0120366950360905	0.00573667833292134	-0.0108066510719226	0.00949393327546603	-0.0114239212001569	0.0112604932808371	-0.00627062760552546	-0.00106099206246192	-0.00375142907526375	-0.00432908875315611	-0.0091086883527489	0.0145139453238948
1995-11-01	-0.0125142514306069	0.0140805558748267	-0.0144213881814548	0.0117951071984924	-0.0115046877680972	0.00973873305269452	-0.0118898126691104	-0.0123293049926171	0.00504106687312917	-0.00381166142977863	-0.00242727376865588	-0.017683331824491	0.00462938915366118
1995-12-01	0.0783965759463004	0.0669788962066497	0.0724410232019702	0.0705150587422562	0.0751755084942705	0.0665665366220499	0.0725178478528071	0.0576939840732569	0.0926087395207536	0.0980528287497058	0.0825471683980474	0.101223590479132	0.0417207191784837
1996-01-01	0.0695964020078367	0.0903854317106042	0.0736168096082615	0.0935046089389702	0.0697673596402022	0.0928768347706654	0.0680868905327391	0.0985531107750235	0.073312483791777	0.104719721736455	0.080989778314103	0.101981230861745	0.0731113874545129
1996-02-01	0.0320887968701954	0.0658223217830999	0.0339770624334262	0.0640491298300683	0.0325665174990919	0.0653897091075082	0.0328052324740202	0.0530143341334084	0.0448595719818827	0.0568807402486079	0.0500205951341358	0.057806008560871	0.0413773537989256
1996-03-01	-0.0402205589922803	-0.0266533891861144	-0.0380978173325819	-0.0199411777386715	-0.0413528422311925	-0.0231536622732024	-0.0403189321638044	-0.00998892462242279	-0.04378889548181	-0.0426534943399319	-0.0272778687898554	-0.0386319442853325	-0.022084122515544
1996-04-01	0.0664016798760287	0.0565834789412456	0.0618458964444932	0.0604144435515732	0.0676682187896603	0.058926833962157	0.0658010424685374	0.0583996858838308	0.0652697190144666	0.0982954058377345	0.0495529510768729	0.0854653414969406	0.0478713129500043
1996-05-01	0.0291143374898769	0.154675051669883	0.0321587077831751	0.14993703722754	0.0231301084346419	0.15141287453733	0.0250994717656799	0.122546464584282	0.0583824160069317	0.118656827523676	0.0814007162595494	0.129788704995865	0.0683489925492301
1996-06-01	-0.0260224678756697	-0.0305086114774113	-0.0232665867630545	-0.0286912873886521	-0.0254808986185145	-0.0289987439159336	-0.0249249057497969	-0.0269709664711663	-0.0261007830948849	-0.0359806241592618	-0.0310476119960037	-0.040469106694089	-0.0305425506628826
1996-07-01	0.0373021398423621	0.0418400775065761	0.0442119727701815	0.039268606931549	0.0344213014946858	0.0400609705624704	0.0399862354867658	0.0485745826462411	0.0343071280060612	0.0428539420961914	0.025584288872609	0.0448934729883058	0.0435146930609666
1996-08-01	-0.0700655639838489	-0.0781446578005711	-0.0644451069301263	-0.0762638928946352	-0.0689409590979394	-0.0756519644495618	-0.0716206096046159	-0.0599028697837369	-0.0875983204868015	-0.0858270860855093	-0.0706895527208066	-0.0840627600133816	-0.0670569326932635
1996-09-01	-0.0346725012896512	-0.00910315220648179	-0.0389435949874494	-0.0151764177897718	-0.0376611377415935	-0.00872891024208076	-0.0364285328367056	-0.0235448120021957	-0.0175303261418243	-0.0231275033976803	-0.0278839325011211	-0.0140563176398531	-0.0324638309579868
1996-10-01	0.0550495893825651	-0.00154563707268296	0.0540670049973268	-0.000483850019653138	0.0584002786114853	-0.000691160420255552	0.0581716138279842	0.0160831060132561	0.0367185783220915	0.0321743132057507	0.0224945877171161	0.022963179210643	0.031029094933335
1996-11-01	-0.0404637130029278	-0.0280309319724776	-0.0365845347846188	-0.0273938239090156	-0.0405271412751849	-0.0266314669844121	-0.0403531462881994	-0.0231906554040524	-0.0368141905249306	-0.0345449841216552	-0.0304355567593464	-0.0329978670516122	-0.034802427715072
1996-12-01	-0.00867430328247148	-0.0436055677244265	-0.00287819504925626	-0.0393631221905192	-0.00783176892391743	-0.0440074757402613	-0.00824651281910916	-0.0208677939854594	-0.0285663197756619	-0.0254178458545821	-0.0272698495320524	-0.0403180304953101	-0.00360017759595936
1997-01-01	-0.0498954432862971	-0.0834919765112351	-0.0375219189145153	-0.0823602200959124	-0.0510966877970817	-0.0829549752644433	-0.0501540253805096	-0.0468061164377131	-0.0840318068488288	-0.0877722216552143	-0.065151552535719	-0.0835263658101503	-0.0447473248707648
1997-02-01	-0.0702203524152066	-0.0421152572411819	-0.0620988454500069	-0.0414683208170675	-0.069133424949873	-0.0418232096667977	-0.0717290412402035	-0.0514559794140992	-0.0674495636946064	-0.0670640553468821	-0.0522701504886346	-0.0694016718898027	-0.0328985229689003
1997-03-01	0.0166146683913956	-0.0140888676337292	0.0194806502296002	-0.0138087313727254	0.0151930206751543	-0.0155617284222598	0.0174144648718636	0.00304093834142396	-0.000511609228926393	-0.00262873699105335	-0.00992048577170069	0.00180008428898169	0.00666049953079984
1997-04-01	-0.00724555046931642	-0.0439690449304783	-0.00426107760696643	-0.0402084980881542	-0.0091856935765761	-0.0403080013846809	-0.00639983886302711	-0.015522425072131	-0.0304373897799251	-0.0232072612245004	-0.0349630939598907	-0.0292132910699465	-0.0209326390223057
1997-05-01	0.0611411772687558	-0.00108080109706832	0.0666044150635324	0.000254312673011972	0.0600644003245273	-0.00342048143746415	0.060546056666934	0.0351696716917604	0.0398198404881664	0.045167772438016	0.0203362624136286	0.0188120253394805	0.0334030584382132
1997-06-01	0.0410905703870849	0.0564306711458602	0.0376576955091983	0.0524585981271551	0.0390959191746068	0.0527370639076402	0.0402837810067077	0.0305575346289037	0.0683953087460645	0.0619889853788205	0.037697972501401	0.0459885356862912	0.0501973736168984
1997-07-01	0.0308679745149685	0.0222135518461337	0.0251360390897066	0.0202229251688147	0.0323426676466537	0.0203866889956045	0.0252523683810207	0.0131401757952199	0.0261578937696062	0.0284408872185464	0.0340976975354001	0.00437669027342404	0.0307570126223229
1997-08-01	-0.000345375892801517	-0.0800325991987981	0.00339521658258379	-0.0763455603937636	-0.000183981876778959	-0.0785419883585591	-0.0208272827384576	-0.0238938243772598	-0.046549933050293	-0.01765817329643	-0.0737765765225425	-0.0783448432794382	-0.0228588612358705
1997-09-01	-0.0652551620994393	-0.0689524857335336	-0.0708005577475955	-0.0677945784830175	-0.0649387900436744	-0.0681623136633399	-0.0604822422052109	-0.0746034361846788	-0.0682079800580348	-0.0791059440677588	-0.052836189567426	-0.0600551796158339	-0.0775399470202567
1997-10-01	-0.010060709702576	-0.13571930463586	-0.0213002514543921	-0.132467516669783	-0.00873059151195217	-0.135458929151282	-0.0239469312416109	-0.0858345817671229	-0.0745986308888569	-0.0662309187796128	-0.0876761784759968	-0.114621914210456	-0.048672375757796
1997-11-01	-0.0748855152305526	0.0120048349668255	-0.0609913040642655	0.00697727798625161	-0.0787834871144156	0.00980461558398093	-0.0715936558398502	-0.0205841373224886	-0.0245955376783808	-0.0214749927695249	-0.0492001655427398	-0.0218731237437125	-0.0383555740983888
1997-12-01	0.00149017382529132	-0.106137215354824	-0.0148881810703193	-0.103368398611834	0.00677497821620474	-0.10458079041986	-0.0103229468799587	-0.0687630243570135	-0.0515666187484057	-0.0474409336633868	-0.0420723555291604	-0.0767786560280181	-0.0457182137830038
1998-01-01	-0.0596421635231919	-0.0948033827238692	-0.0704883994890968	-0.0882473474356781	-0.0650359549950966	-0.0925823895714265	-0.0808445889625598	-0.0772451726077402	-0.076722019188319	-0.0671442478909548	-0.102942204692939	-0.11425478843035	-0.0626864562118775
1998-02-01	0.102981581024377	0.244267531533629	0.124595407962891	0.230524903006649	0.100556092667356	0.238800950371979	0.12204900407005	0.184783805015651	0.193252128931258	0.183043155137856	0.161794995631517	0.214643737780052	0.165051799458614
1998-03-01	0.0510440688346775	0.0810681510551892	0.0577582843930239	0.0812951270966043	0.0519528584711288	0.0841276127043631	0.0597261382273324	0.0820603826948425	0.0668119278210655	0.0645365698412008	0.084843090476508	0.0873886009668061	0.0488726026326067
1998-04-01	-0.0373551202319038	-0.0624731197713669	-0.0207467792522524	-0.0591210272282845	-0.0437750017023215	-0.0629937189396027	-0.0477841876059091	-0.018315626026568	-0.0618971663735518	-0.0534813726242921	-0.0805945995537102	-0.0752343458496325	-0.0357274383114267
1998-05-01	-0.00873494849010008	-0.0265922109869837	-0.00858042839370143	-0.028525284357632	-0.00681848907457252	-0.0292629282494772	-0.0145251157366272	-0.0192227856899419	-0.00806865218709712	-0.0150324136055589	-0.0131643419897355	-0.0350594264484905	-0.011506165605506
1998-06-01	-0.0124262988551656	0.0102579314283159	-0.000574178218018622	0.0102385478966531	-0.0111879793295736	0.0100312461115844	-0.0131978720343459	0.0194739661440386	-0.00514574976350813	-0.00174544922654504	0.00655195973233808	-0.00802714633802927	0.00303084926502639
1998-07-01	0.0742286057612482	0.0301672262376331	0.0745125095452501	0.0361779312169339	0.0779499948458039	0.0372359315222131	0.0751072464609905	0.051404624535997	0.0451862486411846	0.0681745773046644	0.0457569027004243	0.0455290681572904	0.0623127966714251
1998-08-01	-0.0150332513173976	-0.00171941573754102	-0.0314098905665441	0.00021748794436127	-0.0224862439169175	-0.000861413943954506	-0.0237894304402083	-0.028269611514733	-0.0159912113421968	-0.0310832664565614	-0.0162093239075146	-0.0226915964063897	0.0163647401072698
1998-09-01	-0.114963745550794	-0.104287275320279	-0.114343707275918	-0.108402210658489	-0.116497477487455	-0.098073788523065	-0.115755313171672	-0.103234538584635	-0.120801895513104	-0.1351014792418	-0.100707109471428	-0.117523133449823	-0.0929867625861033
1998-10-01	-0.0908147010137729	-0.0838493805213835	-0.111501988441504	-0.0821840168113825	-0.0959782279086718	-0.0797706511077926	-0.091579165951166	-0.0993376559535914	-0.0990393933912375	-0.12966859842628	-0.072663473707333	-0.0791164957311178	-0.0791422966186159
1998-11-01	0.0890162287768108	0.030875085118126	0.122878587946651	0.0242974223141342	0.104289969766313	0.0273811437668214	0.104242393535228	0.0760400695856419	0.0772339060384854	0.135875533007417	0.0503796080875876	0.0740208035602331	0.00454193457844402
1998-12-01	0.100981562846123	0.127423910018577	0.0899573600985037	0.120448955327191	0.0965343437144216	0.122271210396678	0.0931817708674291	0.105081289844177	0.131502651479693	0.147342129276093	0.0815111367562081	0.118821053097587	0.117886449217245
1999-01-01	-0.0477170846425531	-0.0171006271830884	-0.0520378805240749	-0.022179043286205	-0.05590612490125	-0.0258367424150506	-0.0525269316228561	-0.0421594327778132	-0.0382238873415054	-0.0767539471710608	-0.0272722472662149	-0.0425003693549056	-0.0372608312181897
1999-02-01	0.0499424919935887	0.0198729610247474	0.0363778881862163	0.0130143358967756	0.052472049356371	0.00840349252214529	0.0407001268458345	0.0186870654464654	0.0411617670049472	0.0730094165985335	0.014051093656595	0.0218243621643826	0.0250925064093681
1999-03-01	0.0102507405028493	0.0736082189135423	-0.00111515905255122	0.0498629577187641	0.00449289708247027	0.0536227851631023	0.00569392256677522	0.0254559362540955	0.0457577637355651	0.0354773968864436	-0.00284421297986739	0.010024063195164	0.0524663781329534
1999-04-01	0.226022203530572	0.199289521482275	0.263682154157135	0.183822490774194	0.219639020174686	0.187305872901894	0.227670924266271	0.272251681730713	0.176655106000467	0.269709886553818	0.147316106875612	0.2331597084195	0.213735781938086
1999-05-01	0.0405119547151239	0.18814464642895	0.0758196120621917	0.181083050567346	0.0353481167179752	0.181041428419148	0.0387096476473286	0.170381027937449	0.103710959618178	0.142148238396609	0.0899362760460586	0.139942075680196	0.11377982058654
1999-06-01	-0.0200944876245068	-0.0223783384694214	-0.035630925964107	-0.0134009298487435	-0.0205566231649691	-0.0178928975388629	-0.0179998373750265	-0.0421432868221552	-0.0085789904727315	-0.0327179230933848	-0.00113140858100598	-0.0200572232569233	-0.00361948516911954
1999-07-01	0.172906486240048	0.357131290489137	0.168845718941318	0.322142523308363	0.143346702493929	0.316745236732044	0.165430140044913	0.211264414945493	0.375536082124199	0.189012657307089	0.176617584702496	0.232308802388286	0.287104955123854
1999-08-01	0.0252707945932937	0.0286949564994878	0.0377342682805581	0.0299065583196271	0.0249903168186495	0.030918375480284	0.0283285402698287	0.038431506616832	0.0305521383466965	0.0435796551496668	0.0200202753359333	0.0417910524438844	0.0147702950473593
1999-09-01	0.0729992217172139	0.0282092693219986	0.0568275879655059	0.0244729254092265	0.0665656825073202	0.0183360353971773	0.0696340096381411	0.0239225752904415	0.0750953172111262	0.0981273513099206	0.00902602337114127	0.0742735004192655	0.0587704136644973
1999-10-01	0.0505392166394483	0.00699887475736231	0.0327077733264249	0.00799948808078761	0.031939972444577	0.00594523074609829	0.0442682385497148	-0.00175125822601912	0.0269438564513308	0.0304065857506374	-0.0198249645773984	0.0183655312336058	0.0615015363730496
1999-11-01	0.0799417807618379	-0.00949396833883394	0.0730477700587576	-0.0176046996233622	0.0578707398535683	-0.0149716100509129	0.0689218915572023	0.0207468498403959	0.0552350472781458	0.0322162221418217	-0.0116038874909446	0.0281387100104493	0.0491773701479495
1999-12-01	0.096046501921545	-0.0325546769600622	0.0345916592132219	-0.0290063232576906	0.0682652047741447	-0.0349568777056126	0.091249505067513	-0.0247228328551161	0.0344983263338413	-0.026407891828454	0.00358956181736662	0.0375574861932004	0.0699297176034995
2000-01-01	0.162189458269976	-0.0675240087649404	0.0646600454869279	-0.0598686816375124	0.148594399537257	-0.0565142445233882	0.169619399741375	0.0181208457828071	0.0411930168865949	-0.0535994345342251	0.120242860685398	0.0219129343070354	0.0635603250040118
2000-02-01	0.00201224404690562	0.0907011598847502	0.0543885861280948	0.0946337785336904	0.0159135004030425	0.0922903349580057	0.0104225753415089	0.110758350674448	0.0276083530070627	0.118649374265132	0.0273222381165969	0.127076710252216	0.00265971508363121
2000-03-01	0.105289361767216	0.141560425301936	0.067587900038211	0.137898283002443	0.0722721394331563	0.139682138494489	0.110624359270619	0.11767601456243	0.0815593377139858	0.167371774756085	0.0304236062718141	0.213797670589009	0.08188050261967
2000-04-01	0.00916447531039236	-0.00171297896606956	0.0746175296135971	-0.00435243539086175	0.0357335160394719	-0.00609838964838404	0.0111078308706579	0.0561858818877337	0.00975257352225912	0.0610430841371748	0.0226698439550209	-0.00362146058690255	-0.02575519016874
2000-05-01	-0.0364908609271271	-0.0667731525436243	-0.0541657167011655	-0.0698402751690017	-0.0316046295589497	-0.0584652467793416	-0.0354286799846469	-0.0838422994305942	-0.0625601789175177	-0.0824968698236918	-0.0304914151414571	-0.0618590378237633	-0.0416030109580471
2000-06-01	-0.114087075917818	-0.00931789342612615	-0.0627097036968713	-0.00489054764630857	-0.086031559749321	-0.00443087633069065	-0.114324627417598	-0.0243045247508399	-0.0720123020539073	-0.0427467772735084	-0.0208320688157104	-0.0686672046342491	-0.0884586474825233
2000-07-01	0.0733762697775623	0.150133156411862	0.132240848691461	0.151173821771627	0.0818781797163785	0.126213798235242	0.0709980937653952	0.181409755820395	0.088889131728591	0.157496900256557	0.100003379890655	0.12965162606034	0.0608992465253008
2000-08-01	-0.0832894487266111	-0.0695706077004871	-0.0775733242787971	-0.0620807153627572	-0.0879899076489735	-0.0499459479503082	-0.0839147640494225	-0.0683297695800628	-0.0856971871175983	-0.0932658457525512	-0.073797003792082	-0.0856197756014316	-0.0615557328450962
2000-09-01	0.0698061717646146	0.0398454803715013	0.036666399778493	0.0311859940550705	0.0684604007252821	0.0573331480204953	0.0747423541837438	0.00365330435662977	0.0756613483606655	0.0542249529195069	0.0385046731182656	0.0435861022847592	0.126791391591733
2000-10-01	-0.0202202432458424	-0.00115981299174024	-0.00900231895926303	-0.0127812859859322	-0.0218159556271362	-0.00224745965374366	-0.0147142473166942	-0.0200425354523482	0.0148233690233492	-0.00971300501115819	-0.0254724061643648	0.0283862795593896	-0.0376556905713614
2000-11-01	-0.046103053149531	-0.0768719017058105	-0.0425701842039978	-0.0661693239594197	-0.0407881699983851	-0.0606279174199752	-0.0315778125344163	-0.0628754934523822	-0.0788952459163497	-0.058041771847213	-0.0586150187103218	-0.0424137568277724	-0.0524547984966562
2000-12-01	-0.0188416464983758	0.023254540149806	0.0253797407011603	0.0221185944805862	-0.0250651378612429	0.00159719149977296	-0.021172632648273	0.0524643342274589	-0.00697939885095469	-0.00437703937363554	0.00308983858712486	-0.0208212369569301	-0.0202656205815644
2001-01-01	-0.0383464562803292	-0.0436931816482798	-0.0316137193846879	-0.0407241539472132	-0.0414976108782764	-0.0193750860815773	-0.0410562966335931	-0.0436455115222047	-0.0553720281192853	-0.0628759148038727	-0.0348294289441641	-0.0296914489811296	-0.0410743388620314
2001-02-01	0.0322532041153831	0.0542570681094202	0.0206090032526909	0.0464402158408302	0.040450572887636	0.0573540792505924	0.0335532589530002	0.0236895291658193	0.0540929381132503	0.0731212342521473	0.0249153955989873	0.0398367382705681	0.0879423916863804
2001-03-01	-0.0448658964962464	0.0399498621545847	-0.0104893576127658	0.0391794678094511	-0.0475190641657122	0.0371487179018383	-0.0511294381240544	0.0492282159183305	-0.0123371647704534	0.00579163078005546	-0.0113719494079476	0.00393522905889514	-0.030853056830315
2001-04-01	0.0632884862503737	0.068926765352703	0.0696670962103334	0.0680275446315226	0.0578073317979157	0.0372319096194708	0.0630157949764314	0.0722741010707498	0.0606877306525442	0.075211028919651	0.0544114736312913	0.0427676005185381	0.0664042083953885
2001-05-01	0.120423069694213	0.120740400891887	0.150866568613671	0.124136544803017	0.12866112952385	0.0885363101198789	0.119837872401391	0.181846493203301	0.101682427281355	0.165885989096566	0.110661245496395	0.0992249277160086	0.108242944420373
2001-06-01	-0.0481727590490939	-0.0295386517336005	-0.0349366285283296	-0.0227916382503517	-0.0504497045170752	0.00103989530115644	-0.0542501311052673	-0.0206678808989441	-0.0450495019958694	-0.0575562880639143	-0.0309579857608679	-0.0349507583321851	-0.0161681082123079
2001-07-01	0.00120205990977617	0.0200627927190205	0.0281890141205322	0.0188470134436545	-0.000354318585803833	0.021183834699147	0.00327194150348937	0.0462536956078106	0.00815750908863548	0.0149032598755317	0.00106075087953909	0.0209921384315382	0.00496104809492029
2001-08-01	-0.0580418321671932	-0.0525517943227549	-0.0458645471834248	-0.041273643063839	-0.0575372551695668	-0.0425951440993462	-0.0707025025739641	-0.041491742678054	-0.0748972682179514	-0.0592503320091434	-0.0473420198545558	-0.0710595646403968	-0.0441332666547017
2001-09-01	-0.0995548453354458	-0.0186999042339732	-0.0666186027603567	-0.0203361546967333	-0.101507851706042	-0.0222659335509006	-0.0929531535352873	-0.022920238160155	-0.0543553466341825	-0.0737577407465999	-0.0461956275535657	-0.0477034178326535	-0.0658464803984758
2001-10-01	-0.0324063193434646	-0.046813125039781	-0.0314021880902492	-0.0450638237278956	-0.046449065694692	-0.0446547999983563	-0.0438673262569006	-0.0467130932347558	-0.0431372277751602	-0.0716459614991973	-0.0386003556809998	-0.0621414110613576	-0.031855082703537
2001-11-01	0.0401329526695447	0.0625029130576523	0.0174786026437751	0.0530777667547939	0.0447480238174488	0.0556400694966996	0.0495704085282843	0.0189185897863423	0.0612198704210698	0.0589419260926282	0.0312903784005117	0.0602598390587536	0.0664937451960306
2001-12-01	0.00393789428996606	-0.0367829315474954	-0.027016406887642	-0.0452726405146592	0.00315867316067112	-0.0380108326805939	-0.0072269759860292	-0.0535844442432737	-0.00179417622544126	-0.0300091649972463	-0.0163002955025937	-0.0508362433856482	0.00100470156071898
2002-01-01	0.0209640555644362	-0.0532473616862112	0.0123042909121468	-0.0469089812975917	0.0205927642625342	-0.0482110971602316	0.0064227601799448	-0.0224160264537517	-0.0179757690873205	-0.0308361923134712	-0.00759546823281932	-0.0488885558113663	-0.00570601811582595
2002-02-01	-0.0525088863727534	0.00448891467978617	-0.0464583858076248	0.000540714222516816	-0.0497013132857515	-0.000268079351418169	-0.0503905005392871	-0.0208079974659461	-0.0210342752734677	-0.011834027716888	-0.024489394730811	-0.00781378839956071	-0.0279866287938584
2002-03-01	0.085062232889062	0.0765851145994997	0.0905592363900353	0.0871261510792309	0.0969001784377738	0.0797038439040668	0.097242479540246	0.101454044241737	0.0600405614253681	0.12615427101554	0.0864289549420748	0.102913657166592	0.0599779539379013
2002-04-01	0.0342520890675868	0.0411147214101632	0.0319077257749966	0.0355157554507871	0.0407756772274542	0.0366798481522725	0.0377218781501508	0.0285015881272176	0.0475209557765709	0.0571729230536433	0.021906024987447	0.0517586959590071	0.0414021454778907
2002-05-01	0.0474311533095211	0.0407685103180457	0.0455703102079446	0.0359930465847934	0.0479635478074707	0.031999877857624	0.0543596086441697	0.0433285956501502	0.0509329968951459	0.0525042884367691	0.0335806020336634	0.0399491285764672	0.0383164079886533
2002-06-01	0.0394587806179761	0.0885836183508894	0.0677495881896181	0.0865308372339543	0.0444830531592775	0.0903579263315635	0.0545984468768183	0.0896978517436553	0.0616417255500734	0.079927682763806	0.0679960209984634	0.097335370978655	0.062098977605409
2002-07-01	-0.0873313197248508	-0.053500918693894	-0.0819917924574784	-0.0512008842027049	-0.0927016712473605	-0.0556291031974243	-0.0917155763855404	-0.0675182771149684	-0.0700647785925919	-0.0957193006980831	-0.0703981798009027	-0.0936228883646008	-0.0534808159921312
2002-08-01	-0.0647439131545121	-0.0194821988221843	-0.0546870790518421	-0.0125554125021544	-0.0698467286863129	-0.014950025446541	-0.0706896107724978	-0.0195857003177558	-0.0506119851299371	-0.0563299701305066	-0.0380859857418305	-0.0547185708029948	-0.0291336415324992
2002-09-01	-0.02267040428356	-0.0338249250446149	-0.0226051573621355	-0.0288862457519616	-0.026105268025969	-0.0357208950724706	-0.0245053515704432	-0.026842000686682	-0.0354361154114962	-0.041033297764459	-0.0292470696970058	-0.0394310516186052	-0.0255013636819239
2002-10-01	-0.0119828558895468	-0.0257491776850733	-0.00653404986834301	-0.02276914882924	-0.0142999463758558	-0.0234679161514197	-0.0142040421650259	-0.00938695209299427	-0.0289478776949529	-0.0279907820522692	-0.0115267840969354	-0.0299491661716599	-0.0111251776269506
2002-11-01	-0.037303163185784	-0.0548783886798981	-0.0434952038424032	-0.0535497183395555	-0.0435356200985136	-0.0536577795912017	-0.0389244257788447	-0.0541929448691688	-0.040867232807387	-0.0744771852049798	-0.0448011469660578	-0.0684579401974352	-0.0258187498431316
2002-12-01	0.0407002275446039	-0.023592797559953	0.0168956668051731	-0.0237650246792367	0.0470252884650199	-0.0226628732047506	0.0495217903360017	-0.0239433357366673	0.0141151061983023	0.0167633099446434	0.0149807363888279	0.0291255277491186	0.00673257400641992
2003-01-01	-0.0455802700266857	-0.0265056652099234	-0.0312319818978777	-0.0215757113140201	-0.053088283418631	-0.0246232818852032	-0.0509880127874764	-0.0120875200842768	-0.0461445333813895	-0.056262244449224	-0.0348540415409476	-0.0534808843915311	-0.0339692682715132
2003-02-01	-0.00195892128439937	0.0871082140875485	0.0143239153367437	0.0785992967387738	0.00270791161112483	0.083366035864478	0.0035175949387783	0.0617887669198244	0.0501912661358188	0.0759321164666269	0.0301624551323945	0.0658862949387702	0.0216243700203927
2003-03-01	-0.00739290964543535	0.092610580089977	0.0154582797757833	0.0891553696595844	-0.0095167712377591	0.0911625924429591	-0.00530135762021002	0.0836043283290644	0.0405489948308874	0.0507819845080125	0.0533817598320625	0.0616622881446277	0.0182827987779997
2003-04-01	-0.0359496106500175	0.00266567397200507	-0.00886029913111405	0.00317487959397719	-0.0397217718398881	0.00386193863438275	-0.0366791508659563	0.0192938588728249	-0.0276848057256905	-0.0170210840613157	-0.0225889024433563	-0.0195084138994636	-0.0232793059142837
2003-05-01	0.0167077555435961	0.103425523812393	0.033471049939324	0.108173926180661	0.0105586383941561	0.105507184109345	0.0119587517930385	0.0998653943776635	0.0506275358456067	0.0679555639494353	0.0526799744879825	0.0709281895453421	0.0409145897893446
2003-06-01	0.0760551098596199	0.12518439901615	0.0742355383155054	0.121854315001608	0.0810749530173213	0.12349505545927	0.0782817818797844	0.11177641261852	0.111202535928769	0.140289784493545	0.0890822357891096	0.137280900682835	0.0830475561903601
2003-07-01	0.10798318119983	0.175586720456786	0.137261870067889	0.186162331628449	0.104393613657232	0.186378933578885	0.107213821828342	0.227065461745122	0.117811703903223	0.199300779653178	0.1328923209706	0.190709541318077	0.111143972768432
2003-08-01	0.0456255245990586	0.040130700556361	0.0535709596022815	0.0351481689622622	0.0475831630190794	0.0361055321263489	0.0453425146113456	0.0353369001862618	0.053931113436034	0.0497524981731276	0.0259559912549815	0.0256078239072434	0.0505467140233588
2003-09-01	0.101050256357582	0.136277847513708	0.113308658830862	0.11797061071034	0.100153388356655	0.119293056491667	0.0974628227998435	0.112179804229612	0.147068489958216	0.127710174290859	0.0870873256783443	0.112534278705329	0.106687575117486
2003-10-01	0.0273005249940305	0.0552047039553406	0.127006969392458	0.0435684424264271	0.00369431149677549	0.0463312385718423	0.0241604720813511	0.202858349725312	0.0499491441881671	0.058436145587568	-0.00281302111109901	0.037202063194971	0.0502072872893784
2003-11-01	0.0255800794157274	0.173516321219927	0.0188862010158599	0.152221721606191	0.0273905366860051	0.148749133997346	0.0326228640515341	0.0265834811486017	0.111260924240614	0.118554184021806	0.0363441459669929	0.0805715497828801	0.149123486111319
2003-12-01	-0.0116980491486248	-0.0859290695967813	-0.0198060776295335	-0.0794549765249161	-0.00834899666654778	-0.0804887155992799	-0.0197748789139209	-0.054791881559583	-0.0597147552991779	-0.0634945970782397	-0.0359533675940941	-0.0766845795772952	-0.0366283510191807
2004-01-01	0.0286173453945886	0.0440419885063775	0.0420884405970637	0.051806141260838	0.0239105560428358	0.0505279729002527	0.0275902661703089	0.055812028665033	0.00702854288711764	0.0272809743472939	0.0270335219176869	0.0373179610886278	0.0466423238602392
2004-02-01	0.0137240565548151	0.190781807398033	0.011471555039773	0.186025038026966	0.00914400055313766	0.18191758766437	0.0187342804093223	0.058963250634889	0.0728818523612693	0.0740339634473791	0.0603215228895014	0.0868810458647981	0.144921054891408
2004-03-01	0.0563410796122396	0.025233695695631	0.0624263431908873	0.0355541476688947	0.0548122883464595	0.0376048072209342	0.0545845838161154	0.0732145714933008	0.0284790736305477	0.0523782375262401	0.0583560536383772	0.0497338502626739	0.0283821723090209
2004-04-01	0.0891638294798516	0.325964181226294	0.13614380454155	0.312488766104552	0.0743924097853093	0.308283794185225	0.0788653921352252	0.266150790460421	0.194064681595456	0.212240994015869	0.150938429996222	0.180801590037434	0.254250038397917
2004-05-01	0.024169037680674	0.115310140778547	0.042189339180183	0.105603069474101	0.0113761455844488	0.101027680721872	0.0202075726196981	0.0898373063924335	0.0821829518346748	0.0456303336990944	0.0497891510828392	0.0262228662465763	0.0974785739985207
2004-06-01	-0.0360079775157129	-0.0803311288589779	-0.0419403826840843	-0.0780839741531264	-0.0315830125878893	-0.0789433480087025	-0.0295250913831846	-0.0689878371700107	-0.0550262522922615	-0.0662344777081417	-0.0355160672460702	-0.0525660342048241	-0.0572996949854977
2004-07-01	0.0501968134061751	0.131340169771797	0.0545051457049902	0.126093882823423	0.0484873710719425	0.12739164790764	0.0481886118296827	0.0857155039937781	0.107580273313817	0.0974657762830752	0.0711187916840177	0.077061546689153	0.116024418614005
2004-08-01	-0.0430183901320316	-0.0520526355407596	-0.041399764619255	-0.0460419848430043	-0.0422738063134177	-0.0451160258830121	-0.0433401037051123	-0.0307544329271826	-0.0700110431027776	-0.057462373061103	-0.0305887337577282	-0.0459813532687517	-0.0571813377947466
2004-09-01	0.00442928466189185	0.0262029209622912	0.00429495498897239	0.0247217142107865	0.00397497008393212	0.0243022884792851	0.00208910766039275	0.0189641233351265	0.0233699964931957	0.0290885376983902	0.00661829187360936	0.00837397511786877	0.00972721432470093
2004-10-01	-0.00973082573202485	-0.0209163385352885	-0.0094457321410056	-0.0212039155970127	-0.00691443684774642	-0.022228113916433	-0.00949923350025861	0.000255580506049379	-0.0350447598383177	-0.0226395843378096	0.000918882860509142	-0.0023119417157311	-0.0347022341139825
2004-11-01	-0.0313988962382125	-0.0125783532062107	-0.0320581146251539	-0.00864700212331839	-0.0321550858001962	-0.00709817614303801	-0.0319629287068312	-0.0159522219864992	-0.0372309654049927	-0.0233862131133154	-0.00996518054242888	-0.00497055795702309	-0.0254779512210221
2004-12-01	0.0204615131496423	0.0784951255455252	0.0222939997836451	0.0649009448154473	0.0171683848571613	0.0388192872785639	0.0192404097189554	0.0348088985148474	0.045155865619792	0.0290703760049126	0.0678997848912048	0.038639739999998	0.0214401289151192
2005-01-01	0.0628395482263212	0.0825294070578074	0.0666870136310431	0.078397622616416	0.0610722632648846	0.0498747729525683	0.0611578664176997	0.0677218329664929	0.0523384934149891	0.0633685498924264	0.0952281233963694	0.0469895665368578	0.053189137051107
2005-02-01	0.00455166461562437	0.10687744071054	0.0143689417832196	0.101768231956505	0.00117358248135044	0.107528603525612	0.000274545066157865	0.0638326813358617	0.0785154348268978	0.0706077980996767	0.0354823562523682	0.0392542102621771	0.0828711416304678
2005-03-01	0.0349345349373118	0.0688903020494528	0.0374954183508293	0.0741231163708263	0.0355036645368057	0.0743214304080799	0.0334765592391748	0.0644833209338617	0.0337482879113909	0.0406356574633735	0.064464505254721	0.0604107091247534	0.0369535336546007
2005-04-01	0.0147283426995628	0.0374045746019665	0.0199472696526761	0.0441915852128227	0.0156273745522124	0.043213529463511	0.0135463204730921	0.0437548038818958	0.0156433027274344	0.0317008895756742	0.0298348051514676	0.0303604682345475	0.0295018821155747
2005-05-01	-0.0402358420522134	0.0263593546527464	-0.0371837747372352	0.0227874209627081	-0.0418779831095291	0.0173262169772857	-0.0431046273654726	-0.0165945689144602	0.0212236493994464	0.0102422811871787	-0.0215051194379594	-0.00141333552875235	-0.0171878634210439
2005-06-01	0.0208176671754974	0.0104323135597886	0.0157413994663462	0.0101376271192213	0.0210383163408249	0.0106106725168283	0.0209543236099489	0.0026257233113611	0.00914466943724226	0.0115219388583537	0.0134849141465438	0.018269953371866	0.014571425266125
2005-07-01	0.0333255275108243	0.0791169781071469	0.03240914758295	0.0750357546756314	0.0308742346072616	0.075816577701824	0.0319634451947774	0.0371017857505569	0.0862534595584922	0.076237119273097	0.0437031989956978	0.0370358677865578	0.0720256301313036
2005-08-01	0.0277619126397306	0.0563917719943731	0.023694224433321	0.0550664298860245	0.0261728130696236	0.0552688068573381	0.0262750952001575	0.0334921979958615	0.0411069205521268	0.0553359072214515	0.0319258144094915	0.04183150730205	0.0426443368286238
2005-09-01	0.0576584232512948	0.0330709553332152	0.0669807224918575	0.0329408964440013	0.0532264331626492	0.0306737569602006	0.0590868828742339	0.0565038656113832	0.0534130046643381	0.0588060644490861	0.0318814477951028	0.0519884303887235	0.0315823572377
2005-10-01	0.123422203578265	0.0482551009833254	0.137251805280847	0.050820338355082	0.117050195466124	0.0521647350715637	0.12526630007758	0.118628062292703	0.071524866934932	0.0854936119498964	0.0846379025490325	0.0824259548529591	0.0814957318119811
2005-11-01	0.0456165557748528	0.0627697326613513	0.0563295422431434	0.0632695316171198	0.0458754464585726	0.0632283430333108	0.0474877091358148	0.0715977766616652	0.056209054554455	0.0558262531890264	0.0605575317595978	0.0638781137049415	0.0569780384575559
2005-12-01	0.0731369817243627	0.0742430808590448	0.0724393024882088	0.0739543419769449	0.0725657534640613	0.0724047426640521	0.0715057803633733	0.0698424823803775	0.0738177667561104	0.0649300586977395	0.0712188596081828	0.0612340379411839	0.0926242931784612
2006-01-01	0.0723013762754719	0.128424097658294	0.0767791707414854	0.12653195852823	0.0641242062619161	0.125840581493308	0.0742717094407607	0.10981588592156	0.116157070944972	0.0998031882044864	0.0643085117302798	0.116755234547939	0.115376501601625
2006-02-01	0.0358515015966682	0.0348794937727313	0.0305566498087466	0.0365770903721111	0.0391215483535041	0.0363549088716994	0.0353146461416737	0.0240953691457453	0.0170925255594628	0.0309665283392298	0.0437064823571485	0.0314609511596253	0.0310730580988409
2006-03-01	-0.0359088193456581	-0.083796902019178	-0.040634038566441	-0.0800259264570198	-0.0321965814581661	-0.0804871284158356	-0.0351887868330953	-0.0619701594289187	-0.0801919166553319	-0.0718767860387584	-0.050346151746495	-0.0635717618808974	-0.0586246202962656
2006-04-01	0.0840714580832999	0.0819185905177619	0.0841896786147171	0.0819908779744841	0.0860510906381554	0.0811148113209272	0.0827411743019499	0.0758416417954668	0.0794067133798967	0.0865476414282395	0.0805097154272805	0.0767449438877677	0.0904699686958713
2006-05-01	-0.0167965809985253	-0.0291758320241564	-0.0238850432244584	-0.0268135362910124	-0.0147003593516019	-0.0289470759339394	-0.01657691084039	-0.0357165387129293	-0.0352904952782342	-0.0219578796440822	-0.0189006071168451	-0.0212665537552751	-0.0204244007360002
2006-06-01	-0.0707852930945703	-0.112698337325073	-0.0758358140280437	-0.10876694532075	-0.0697084650113166	-0.111330694363502	-0.0703038652700867	-0.0974719066471236	-0.0997209628527963	-0.0923563237556503	-0.0883606743644834	-0.0893399672667145	-0.111579428606927
2006-07-01	0.00876046026459091	0.0228570613612474	0.00727133664758692	0.0186895008411586	0.00580204980489034	0.0209495224365218	0.00840534653600265	-0.00415646447388162	0.0465431766970702	0.0241500584964144	-0.00045082923126429	0.00615856370567903	0.031708898288584
2006-08-01	-0.01764995747136	-0.0766049137089926	-0.0151868668564891	-0.0740487307678001	-0.0161410438512014	-0.0726465817520689	-0.0164112402130221	-0.0277875903889385	-0.0692368715642716	-0.0650787231334829	-0.0339189363600144	-0.0415018057315833	-0.0518914709741857
2006-09-01	0.0458031418794375	0.0550302091396311	0.0420284108692692	0.0542052845333984	0.0453795207274989	0.0523034929406289	0.0466618522976878	0.0386902462109989	0.0535696204846875	0.0607965970736109	0.0434742357155098	0.0509019730036345	0.0500578630855804
2006-10-01	-0.00130449360943894	-0.0189880691682537	-0.00176276564389751	-0.0179801674473401	-0.000734288781236194	-0.0176421296653698	-0.000665048145777299	-0.00821868732431637	-0.0184880679185896	-0.0154685064062072	-0.0103287099717961	-0.0129828636519891	-0.00875012688529918
2006-11-01	-0.000878700999804297	-0.0167080764071698	-0.00273312683749635	-0.018046581870394	-0.0025708945227101	-0.0168810181346169	-0.000386444193918222	-0.013723899250034	-0.00659465831374394	-0.0055006749819452	-0.0139112015787816	-0.00963922106828169	-0.00852762871368475
2006-12-01	-0.0100828084110479	-0.0314777966949015	-0.0120339874540325	-0.0298169110772083	-0.00905117535087235	-0.029929118340196	-0.00879505656850283	-0.0189656201648836	-0.0335987681259968	-0.0259185803630689	-0.0184303200110259	-0.0188852725359583	-0.0200958303844167
2007-01-01	0.0472486093332501	0.0200762022422276	0.0396630664992203	0.0206157784686672	0.0503955400439222	0.0216067713307005	0.0445980334488071	0.024256449190715	0.0184063398256501	0.0370936482494175	0.0354833279769305	0.02242113712693	0.041985958862634
2007-02-01	0.0415840725125898	0.0571943609733716	0.0427602527523077	0.0557583305843733	0.0452978227460445	0.0542582617315112	0.0446610522505335	0.0484629664069015	0.0551288101032129	0.0594715805266537	0.0524722419830717	0.0619931096434937	0.0446987353889576
2007-03-01	0.00501978256786404	-0.00814647424174269	0.0038805448266354	-0.00614559034187842	0.00445055730182883	-0.00569322210433435	0.00521818654544105	0.0116427279794205	-0.0233849328149583	-0.00121618990076971	0.0036546285749314	0.00719865446871321	-0.0124850740981747
2007-04-01	-0.0203515739243196	-0.0157750071953637	-0.018278909615607	-0.0172662530605986	-0.0171219913807955	-0.0160490007802071	-0.0194538870507183	-0.00738656107216322	-0.0294830700056077	-0.0332242210868497	-0.00497922652154039	-0.0224281687145776	-0.0256121514088127
2007-05-01	0.00865597586324048	-0.0149862865487712	0.004892160523875	-0.011335147826779	0.0125712534050032	-0.012338313582646	0.00759500516407028	-0.00656477170678157	-0.0175402271495998	-0.00122572403613236	0.00811863285657787	-0.00134057783213946	0.000530722801905028
2007-06-01	0.0509183801237098	0.0284854697799331	0.0440442531832683	0.026789931113365	0.0482806305280083	0.0263810036614763	0.0481334071373942	0.017649174146819	0.0497122013339706	0.0709474019821922	0.0230159160027926	0.022108166640809	0.0537353847641698
2007-07-01	0.0149500471790115	0.0457305295892641	0.0143519540866296	0.04371738244034	0.0114984032307311	0.0410056678311951	0.0102395769408808	0.0241523178048702	0.0341167186549532	0.0398686033061143	0.0150280794996022	0.0192555693374865	0.0327968121821315
2007-08-01	-0.0519385307178191	-0.0384253887126455	-0.0532390988368092	-0.0351426733908892	-0.0504253478022307	-0.0361285788657325	-0.0579571817979348	-0.0425383973055386	-0.0533387425282721	-0.0371211979002085	-0.047410868650215	-0.0692458546415145	-0.0372970432528461
2007-09-01	-0.0326644649743544	-0.0680158132607568	-0.0393459857716227	-0.0629269143749561	-0.0339368186863555	-0.060690970198022	-0.0301472828682886	-0.0486804328035527	-0.0610813575677712	-0.0615978005873294	-0.0418142844364417	-0.0381583484520793	-0.0645708926989233
2007-10-01	0.0143029092753519	-0.0139229966441151	0.0115258687157635	-0.0164583067526571	0.01775580924891	-0.0138299734212318	0.00843884159305494	-0.0121010834081135	-0.0124780005654391	-0.00253773327486508	0.0109562670240338	-0.0200643191899664	0.0113310216138453
2007-11-01	0.0266481385665525	0.0691970115570937	0.0292236573299715	0.0587916579207788	0.0203937450170834	0.0523490927261165	0.0252420174768405	0.0253888340006214	0.0823946190931132	0.0790118126991076	0.00935388434397569	0.0548412532693031	0.0480108765516591
2007-12-01	-0.0594211411256238	-0.0538813771211843	-0.0641351494072025	-0.0548915541302376	-0.0573910777534979	-0.0568149294545096	-0.0530482184759846	-0.0678169114705544	-0.0529285886544235	-0.0596503560117703	-0.0537130481038803	-0.0321406099775334	-0.074084672524494
2008-01-01	-0.0288465389744021	-0.0498120290197167	-0.0290350021902222	-0.047843079368363	-0.0284049654768187	-0.0461216166106993	-0.0304872206600844	-0.0382609726925213	-0.0457131151078914	-0.0578208979795146	-0.0271918438210394	-0.0492296772771357	-0.0305042514475163
2008-02-01	-0.0969097750560531	-0.0764106136339032	-0.0996148678039015	-0.0757337483076486	-0.0954011704828723	-0.0736186451940979	-0.0936931220868361	-0.0821345400279512	-0.0889691314692156	-0.101836536772716	-0.0675168270051789	-0.0705078686811175	-0.0999929610728631
2008-03-01	-0.03595415428002	0.015023141538091	-0.0292728099449427	0.00951593428375019	-0.0334571309153329	0.00791599004570497	-0.0381700660714829	-0.0137557085200087	0.00438787339395588	0.00042377705530269	-0.0119099149139132	-0.0264443528396369	-0.00559253572633558
2008-04-01	-0.0170035391162849	-0.00610309632723906	-0.0159314080425793	-0.00464029067716753	-0.0131332082576304	-0.0040808636491322	-0.0168527829919644	-0.00104264052467502	-0.0187504722383524	-0.0125446593568695	0.0060344287515292	-0.00168729671446658	-0.026887851089348
2008-05-01	0.106406261379592	0.0483316862431282	0.0893097862521355	0.0469649933024309	0.101702046778327	0.0469452706232328	0.110793894066295	0.0478930655038542	0.0914184236498572	0.0954357441030003	0.052804724463107	0.0955810522836329	0.0808927038588194
2008-06-01	0.066241647992148	0.0863320990280956	0.0729129167663533	0.0893943546018225	0.0634561535886086	0.0854293589804573	0.0650315341437341	0.0906777283205027	0.0715063343846036	0.0905875987441337	0.0646941089674144	0.0847378544642957	0.0662729686532899
2008-07-01	-0.0648989396789295	-0.0321767234189447	-0.0634601029246979	-0.0245425035353944	-0.0639258284669969	-0.0243375508129732	-0.0663141948365694	-0.0345045732202385	-0.0647869902386203	-0.0480291464795032	-0.03433926922429	-0.0526785505047848	-0.0492647650063985
2008-08-01	-0.033855072755299	-0.0254395756837976	-0.0314015002188886	-0.0221490159046754	-0.0342319525974882	-0.0230223439412201	-0.0300625692248019	-0.0254585446801792	-0.0383499696786588	-0.0431013825923009	-0.0140654968180117	-0.0235409165617968	-0.0373085632990785
2008-09-01	-0.0289812312093667	-0.0592745222724472	-0.0316843701147903	-0.0605755923779036	-0.0233996308264092	-0.0583501616505233	-0.028295002016406	-0.0482776302000769	-0.0432851216436863	-0.0549596698714549	-0.0267454939104271	-0.0469652172282859	-0.0403948734144394
2008-10-01	-0.090315477675541	-0.0658592667688733	-0.0697289597088397	-0.0658870516795627	-0.0978133407565638	-0.0616824565051282	-0.0867985964027241	-0.0427579317733849	-0.0904366508858596	-0.115150509409572	-0.0524669337812391	-0.0627004128205073	-0.0855498801235972
2008-11-01	-0.197381017474906	-0.123821022016061	-0.186837979123698	-0.120643607411533	-0.199668656715349	-0.117023167387969	-0.196936741283291	-0.130620102016713	-0.176786574567131	-0.191694084109353	-0.135053288044838	-0.142208688017134	-0.185873405637087
2008-12-01	-0.0148378791960618	0.0287013702629656	0.00630977217769292	0.0217071149279379	-0.0117772618617152	0.0220155842172152	-0.0216919206788883	0.0293369570952292	0.0151648962271937	0.0033326685159313	0.00922537708837505	-0.0193788105566656	0.00884649943134236
2009-01-01	0.0543671868807606	0.0651738190273662	0.0666652961375333	0.064449107395865	0.0568312199858078	0.0665985991437046	0.0490610125730071	0.0832579988684334	0.050326778079363	0.059807607410871	0.0683197480993804	0.0495790113448296	0.0598656587982681
2009-02-01	-0.0866918715535873	-0.0195765725322841	-0.0771487023442746	-0.0231388887071477	-0.0913306284141306	-0.0240199130794594	-0.0881250100086321	-0.0411511595555682	-0.0453131663315455	-0.0506191090487989	-0.064594220989163	-0.0657263929816865	-0.0442349432746068
2009-03-01	-0.0412345070054289	-0.0320707972845672	-0.033998315503891	-0.0330436010602906	-0.0485728836580163	-0.0326236688315431	-0.0439499390626889	-0.0237115395064684	-0.0352099287726371	-0.0350995509192007	-0.0459092816251631	-0.0444135919028298	-0.0376093792732556
2009-04-01	0.104201181308639	0.0901937493044696	0.0955996301728917	0.096054521111098	0.110380400893604	0.0972183256378424	0.104240293149104	0.0913423826299765	0.0978965982698158	0.104662496544563	0.109693451180133	0.122724927199702	0.107403308536502
2009-05-01	0.0739416797427581	0.0559224522816943	0.0678445676891151	0.0498456253980476	0.0727398943337215	0.0493528354322569	0.0774744073984308	0.0396519744245087	0.0787829648420247	0.0967238216794419	0.0412207925572908	0.0736853746852004	0.0630408215807541
2009-06-01	0.0931418344318584	0.129110234161585	0.0961562281376121	0.124321504511449	0.0983165965679356	0.122259150705809	0.0907086328004821	0.106065377625588	0.128307998190468	0.139320132111782	0.0959902816875792	0.110209598373689	0.116321502499413
2009-07-01	0.0312842992037522	0.123314758204456	0.0402574080512555	0.12490411722333	0.0288795838287918	0.128340764001395	0.0286078767279408	0.117711616768032	0.0674101592159198	0.0928248323627476	0.0748458418951249	0.0974727565590955	0.0585514240358036
2009-08-01	0.0370919464355354	0.0129759437519757	0.0477453156290061	0.0173374811927899	0.0411683841639119	0.0141993838759439	0.0401990176859638	0.0387485574800555	0.0139952695506719	0.0262059085371318	0.0285142480287526	0.0353549139006385	0.019186017635436
2009-09-01	0.0228168545049764	0.0451761806805783	0.0150661112327917	0.0472425724243433	0.021538110654397	0.0479957490017878	0.0205348854024134	0.0270660560716152	0.0289524082974006	0.0411839677280169	0.0368302980435994	0.0260305120814194	0.0376817839727311
2009-10-01	-0.0541106767874688	-0.0560158169717567	-0.0667287610368772	-0.054387238889143	-0.0617566670796052	-0.0578295945867414	-0.0546368397722313	-0.0794102220676781	-0.0508350646048642	-0.0950654302003522	-0.0482231358181481	-0.0630058024960048	-0.0478281702813965
2009-11-01	-0.0150319354083067	0.00400141289035897	-0.0105457510841608	-0.000221206816174221	-0.0117592171307429	0.00199843156788668	-0.0163181153935405	-0.000164108114967594	0.00454960586635614	0.00678327340760147	-0.0101696190401211	-0.012947637645845	-0.0120840018961525
2009-12-01	-0.0269995779797033	-0.0701740264587442	-0.0383559422905819	-0.0710026728855343	-0.027925777493483	-0.0721177983312512	-0.0252201506381837	-0.0722793746946425	-0.0416400148197486	-0.0673087172062568	-0.0467642340649663	-0.0561686928241319	-0.0484089855019865
2010-01-01	0.0679823008913654	0.0595870798398627	0.0881029109432882	0.0616306142485107	0.0704495688745351	0.0613668512285248	0.0711205189499377	0.0946993422366645	0.0483688222398555	0.0752171889885551	0.0709409878375442	0.0942761755191383	0.0312384049975329
2010-02-01	0.00626524283929615	0.00646634555217999	0.00166338255904804	0.00639978791224017	0.00319096091365735	0.00737408262265533	0.00457541052834109	0.00259255761148027	0.00698649858898314	0.0196287613006765	-0.0066855131686424	0.00722278764262803	0.0193396075515298
2010-03-01	0.00317161393251707	0.0355904015324195	0.00286725843519098	0.0356434304661391	0.00260396344056082	0.0363942541254598	0.0018976277039289	0.0191257461435242	0.0113993185024543	0.0211352854326334	0.0251174201316497	0.014071355859332	0.0148333902408756
2010-04-01	0.110794761396953	0.132169126054745	0.120245802943495	0.134215329192343	0.113365955982401	0.131886357193158	0.111570399067699	0.134224057659029	0.111946723417805	0.145121748967993	0.112264525191319	0.14373132456844	0.0953054124078174
2010-05-01	0.00945897676265959	0.10917831001978	0.0138167764506031	0.106917375624933	0.00973323836579619	0.104996143816292	0.00601533635210116	0.0678331589693143	0.0639598895394367	0.0702136994480948	0.0542276199389178	0.0723204014356277	0.0471137798005157
2010-06-01	-0.104095624999894	-0.0928303271413743	-0.11305666316287	-0.0922568474643259	-0.10876352342964	-0.0948418846680928	-0.10718159424279	-0.113526519593159	-0.0949692075129683	-0.115183113940423	-0.101194558834023	-0.112733186278263	-0.0852148923101255
2010-07-01	-0.0508505345052445	-0.0356254037285569	-0.0521455062544852	-0.0311790386504783	-0.0522333824005949	-0.0347711047446273	-0.0513437239495921	-0.0394801461909182	-0.045732268941109	-0.0442262743390538	-0.0400084749641866	-0.0530342584334824	-0.0398507782241343
2010-08-01	0.0316236994926132	0.0100366208054468	0.027335548797221	0.0115763616915317	0.0349637960002957	0.0125865041061869	0.027994250540169	0.0167982786796404	0.0226059020450893	0.0223617303147439	0.0236933612179044	0.00822139804502042	0.025334833342422
2010-09-01	-0.0433743872111066	-0.0454869637793395	-0.039416442752793	-0.0405838666802644	-0.0474968742661066	-0.0418167539493213	-0.0478621168486256	-0.0321028114286725	-0.0538805383928693	-0.0609839219195577	-0.0463914197998213	-0.053338156196254	-0.0486797327596869
2010-10-01	0.0384533734035554	0.0256329030391354	0.0311916089744602	0.0293381686092428	0.0398968714615728	0.0290706254276748	0.037831517241923	0.0261403407919711	0.0322569221713285	0.0323289171059901	0.0409577664227808	0.0283492763546589	0.0344080690972358
2010-11-01	-0.0286589787168954	-0.0697405985796485	-0.0253461468841966	-0.0668530908037812	-0.0257300265718833	-0.0680489723969042	-0.024304447763102	-0.0419344006453951	-0.0480573310529712	-0.0464123428985228	-0.0477569276115217	-0.0483108515796528	-0.0412243744807376
2010-12-01	0.0817340420061382	0.133765125241731	0.0823876106037779	0.12922154593037	0.0843960287151971	0.129013187487386	0.0822081551769573	0.104478799203107	0.118696875782028	0.125322063257091	0.102381302414285	0.115302969016051	0.10061086900359
2011-01-01	0.0440414946931877	0.0862496769889094	0.0466882218016143	0.0824168372950548	0.0415958788842704	0.0806561675060338	0.0430597411619852	0.0621650300198034	0.0695624171739226	0.0697427893466239	0.060960875709457	0.063616445068609	0.0612548726246752
2011-02-01	0.020932455692823	0.0646677121830005	0.0215866914173222	0.0659383421519934	0.0205179006213714	0.0669347537798406	0.0185987528060104	0.052892483412425	0.0450001661967266	0.0527262355880583	0.0356099662251387	0.0459931184337159	0.0386123142944195
2011-03-01	0.0528778069949223	0.0911978741625501	0.0570157033517034	0.078025509415237	0.0533525047521716	0.0879176541520936	0.0502196333296007	0.0784053158981252	0.0817046018857358	0.0857305421187597	0.0550302082388358	0.0968243052238545	0.0546030499691225
2011-04-01	-0.0679195978718234	-0.0132621493251347	-0.0724649731106781	-0.00765520841738259	-0.070675224404124	-0.0161896764272955	-0.0668915246278826	-0.0347191933456429	-0.0744468362864623	-0.0463191940781826	-0.0111408170288182	0.00824910788396812	-0.0707415201484548
2011-05-01	0.00949915846256513	0.0203110565914227	0.00157074330762997	0.00825942833515485	0.00694252601452455	0.00986270366492208	0.00845377130935415	-0.00656340812974397	0.0364928162033182	0.0128365616163964	-0.000931177252718874	0.0094488732433458	0.0133420994184731
2011-06-01	-0.0208252880639275	-0.0166948182377636	-0.0212727602841125	-0.0216017005287934	-0.0211475563346715	-0.020386418293215	-0.019422718007724	-0.0254305834785278	-0.0102386059415121	-0.0127365363775242	-0.0272156432189006	-0.0231880349851437	-0.010392139412833
2011-07-01	0.0164634712603494	0.0374925199564499	0.021366972497633	0.0398727026278063	0.0175611647949744	0.03996965835843	0.0148283140186754	0.0372978087677344	0.0171690553195335	0.0288524475000917	0.0334161301624857	0.0250520746775512	0.0296896313787618
2011-08-01	0.00398964637836526	0.00810852847850787	0.00361647812205163	0.00808141330662482	0.00307741346218903	0.00777640886944358	0.00256519984358698	0.00453543616007007	0.00639298061119907	0.0158251840309367	-0.00235991815701328	0.0025058725186022	0.00903994785682321
2011-09-01	-0.075262262612426	-0.030632212212707	-0.0695331665665015	-0.030283635023368	-0.0769236120698272	-0.0309973807869962	-0.0746601353667022	-0.0404243310380579	-0.0587369437937598	-0.0592720650746505	-0.047341118658502	-0.0421232842337053	-0.0609790319414562
2011-10-01	-0.0185792849280364	-0.0257993387380326	-0.00192257826124387	-0.0254544268408186	-0.0229306074461284	-0.0255452029784519	-0.0188313057101015	0.00638719061900644	-0.0294947892131492	-0.0469271100708163	-0.0102630238256717	-0.0187337123029814	-0.0305999950023032
2011-11-01	0.0166593802800686	0.00647636322350621	0.0149133528998486	0.00497071194336874	0.0184912238785855	0.00576096603141518	0.0186223966491036	0.00871944697174546	0.0184929985253008	0.0323590194145728	-0.00396198881968067	0.00492493852753026	0.0241379901517493
2011-12-01	-0.0187309276831699	0.00741331356172062	-0.0249579647795344	0.00984267093317159	-0.0191087828373165	0.0106151001763948	-0.0217904975720393	-0.00996891367588662	-0.0123542542626641	-0.00970712142791473	-0.0037647358412239	-0.0107078964694645	-0.00321857635308673
2012-01-01	-0.00576618703578565	0.0147809423724694	0.00359718348500476	0.0173328605822939	-0.00886306214935176	0.0184525623440007	-0.00650661857827074	0.0278252158876216	0.00463735257524235	-0.00352740158884302	0.00928658508196199	0.00909062526977704	-0.00365763207313706
2012-02-01	0.0386823329769199	0.0939189868646634	0.0374673795619628	0.101335010846963	0.0380841478625995	0.102533832871714	0.0366183604634375	0.078854581431259	0.0517281037535191	0.0655841070720574	0.086166494317192	0.0706094264678215	0.0640561808659208
2012-03-01	0.0948665072569329	0.0637066260117443	0.0807207296886836	0.0659219676630535	0.0963062427713073	0.0657041359204875	0.0970046504441493	0.0581430759198469	0.0821774443090935	0.0935948072106051	0.0735783322492016	0.0855529961119869	0.0875774382056079
2012-04-01	0.0428211325745439	0.0788020893686751	0.0360508180398102	0.0771606850882391	0.0407972017160438	0.0772701290647183	0.0437018655695617	0.0469562812596484	0.066298834035592	0.0695620477623503	0.0462069270321119	0.0573340726915709	0.0746775839111622
2012-05-01	-0.0660817937965199	-0.0181249178583659	-0.0657076351015145	-0.0216857346345024	-0.0703000620113062	-0.0190986632171721	-0.0681000979329495	-0.040840724217932	-0.0383174733855453	-0.0404921328217052	-0.0506025422808528	-0.0560489958992261	-0.0275836638861829
2012-06-01	-0.0954822983484046	-0.0962686074358464	-0.0957760929034972	-0.098829419794903	-0.0956266269254221	-0.0959028512755734	-0.0937323641045845	-0.0956051001888626	-0.090324979656032	-0.104645074476536	-0.0974986198502459	-0.0987477459943047	-0.0917108241807312
2012-07-01	0.0887878649954407	0.112520430113656	0.0944310006086319	0.109961800533413	0.0907700577747246	0.112397265726995	0.0904624682050639	0.108241622094191	0.106035714577367	0.124519848180686	0.0959774439517375	0.121916259664208	0.0984306424305295
2012-08-01	-0.0379933939862701	-0.0472056697165513	-0.0434955237499503	-0.0476433263358475	-0.0411877365898152	-0.0495747373766713	-0.0398297072115678	-0.0520180114380882	-0.0354850909579459	-0.0494101296671375	-0.0513422761401935	-0.057376671638471	-0.0346112195231008
2012-09-01	0.0020577344664893	0.0135715281339238	-0.00721566658766761	0.011869380992271	0.00062942658382513	0.0101445615443378	0.00145944024642969	-0.0124416249461096	0.0215838395964862	0.0112259506762677	-0.00133029226969913	0.0060665268952665	0.00679706025680096
2012-10-01	0.0165359590891534	0.0108885303328333	0.0206503616725077	0.00994132074155431	0.0166570091246842	0.00904006337632885	0.0190507006478081	0.0174219568483645	0.012654241219541	0.0106154030269343	0.0130189534109894	0.0144809661699432	0.0186839527635646
2012-11-01	0.0176012686597052	0.0530214849542253	0.01928554800728	0.045427781497657	0.0149731948909864	0.0449198344914111	0.0171621376395472	0.0261476855835407	0.0579083354342931	0.0470109086692277	0.0173134765287044	0.0269841558064775	0.0483467177337451
2012-12-01	0.0492947137429362	0.0566136070454822	0.0561102989965098	0.0563653507925211	0.051771911995821	0.0574634831291525	0.0472485987739404	0.0625358659645691	0.053851341304484	0.0583760077411571	0.0621839934156247	0.054231593245001	0.0532847805688741
2013-01-01	0.0952782668942695	0.0726358015280764	0.121163847469176	0.0786381044472745	0.100715998095379	0.0829812217419202	0.101443091322685	0.146767502248023	0.0651919688153083	0.0939541842562292	0.103511681245644	0.106854909513356	0.0840461011860033
2013-02-01	0.109275074626046	0.182825132926215	0.107916729599092	0.168645695838869	0.106652233895079	0.171289959502702	0.10454258058821	0.114543106288509	0.202768190919867	0.192207897319257	0.108456353458757	0.134523231457459	0.167853424408482
2013-03-01	0.0500919790273966	0.0825495929167068	0.0513917346963739	0.0747188262322884	0.0486990236190097	0.0669307583831733	0.0493701758571014	0.0520619017117448	0.09839931402514	0.0946646828706104	0.044696490556341	0.0664370151427632	0.0699984750695304
2013-04-01	0.033863427369729	0.0657817771754364	0.0316867359250544	0.062392240321157	0.0332713362461705	0.0604035091847457	0.030931684396586	0.0483660736441508	0.070124027057727	0.0618040405888624	0.0422959376955154	0.0535962197532616	0.0393670558123805
2013-05-01	0.166171159831241	0.287484676877006	0.178890387571282	0.267594974154509	0.16071746208591	0.266693549839054	0.164632501403136	0.205821592307014	0.315223299814664	0.269295416003871	0.147666610609489	0.268683379331496	0.209768764799723
2013-06-01	-0.0390423736892217	-0.0180155394777251	-0.0504779380334534	-0.0186931741217414	-0.0394315160013061	-0.0191975784879805	-0.0415773802475463	-0.0555825483364689	-0.0274396194889695	-0.0185454132389958	-0.0286479711448697	-0.0278208515898548	-0.035200250438988
2013-07-01	0.0477000781727659	-0.0166008751735971	0.0461791037764079	-0.0218021247381459	0.0493716516083343	0.00594935004968405	0.0522995628078997	0.00371378581011291	-0.00722243170252029	0.0359517298616978	0.00443163953043696	0.0728474245030877	-0.0214705229519928
2013-08-01	0.0160416803805506	0.0969698695733814	0.0152753574261601	0.0928335514943022	0.0175759690607015	0.126533442572559	0.0127414243860404	0.0188635101144049	0.0790078269625246	0.0677418008460671	0.0421471051862886	0.0400363383682197	0.0784941589625617
2013-09-01	-0.0367593536702075	-0.0053300523764155	-0.0339136651343081	-0.0073503469462344	-0.0374777062171838	-0.0115878778402372	-0.0394341379666512	-0.0177900424479673	-0.0106770535467673	-0.014222894967904	-0.0250793918911008	-0.0340542502003085	-0.0282210516905301
2013-10-01	0.0864976164552172	0.162863943514855	0.0875686219161714	0.158380161315662	0.0879958186636209	0.192816274427684	0.0841215703614686	0.118803128859714	0.12230422604812	0.144720735303576	0.119303055861436	0.152284927451205	0.161983636141728
2013-11-01	-0.002914207775927	0.031090868689725	-0.0104059850215164	0.0320434405383937	-0.00811974847756398	0.0321755319156248	-0.0016145703040899	-0.00100051209804996	0.0253348315995996	-0.00262340147927442	-0.00241196763177234	0.011006849605358	0.0386022591714901
2013-12-01	0.0761044422326021	0.08843306504644	0.0760294043812045	0.0827731530395319	0.0777150186335663	0.0899849295650854	0.0757787124519641	0.0651309922237508	0.116985519384388	0.103448201702833	0.0632576772743345	0.0765194625544435	0.0861157655309182
2014-01-01	0.0374578275738042	0.0870998251907639	0.0352409179247469	0.101129719319399	0.0371070351942578	0.049241309625696	0.0325893691599057	0.101065052091054	0.0422913307217631	0.0483301877071133	0.0306295654773402	0.0405626823716511	0.0467669848269459
2014-02-01	-0.0662573991232159	-0.0213348972785706	-0.0648047255386364	-0.0173567548638516	-0.0667553539152964	-0.049725680722076	-0.0672856106902519	-0.0252869190183418	-0.0531928177122031	-0.0587406739253465	-0.0287497064752737	-0.0518525120415767	-0.069121122610869
2014-03-01	0.00598639348231544	0.00319806085958167	0.00278681180778438	0.00382687397748268	0.00605110740337032	0.00423777216442183	0.00772117050873157	0.0105170086715726	-0.00337967892799983	-0.00378924672450815	0.00501451678556897	0.00395253644304954	-0.000345804156915452
2014-04-01	0.0177442217635487	0.0230510747698484	0.0243348907281288	0.0202670513919148	0.0202599248775682	0.0305260935222273	0.0173125135065542	0.0237729467065912	0.0322040553195113	0.0334537700572572	0.023188174297285	0.0196215959115195	0.0316543565706427
2014-05-01	-0.0116230523893711	-0.0166259526670259	-0.013629453261274	-0.0179442647622152	-0.0131777543279018	-0.0132760152530953	-0.0115078994439365	-0.0226818184881469	-0.0112912280970965	-0.00853581156111192	-0.0206765104567619	-0.0157254307449432	-0.0127139393410401
2014-06-01	0.0355584852212888	0.056431072149326	0.0308223892176314	0.0541388465600341	0.0317594974916583	0.0638084512084777	0.0365826497717462	0.0331253186974979	0.0560780954594443	0.0531449257356062	0.0201806956022225	0.0557382462659474	0.0586619495763604
2014-07-01	0.0512346244831643	0.101862672069755	0.0534445133614189	0.0958894632966895	0.049837524929376	0.0959735515372441	0.0505977325793451	0.0646056045351004	0.0930532028228395	0.0935362902532792	0.0636036872907018	0.0707242431691209	0.0846018986034387
2014-08-01	0.0109784425060677	0.0473225967502197	0.00705978211059952	0.0465444721865615	0.00816446987083758	0.0484508370343935	0.00861543894632136	0.0199055551671884	0.0383804606731862	0.0387214367004672	0.0152745363820322	0.0207140956816169	0.0338001857617486
2014-09-01	0.00952178241465496	0.0799469017014349	0.0128506208693047	0.0776011344800974	0.0100628197055589	0.0770876400122979	0.00862303132592501	0.042944729626208	0.0497725027630579	0.0585766462440534	0.0330642296419011	0.0366735928482023	0.0385331897920182
2014-10-01	0.0306390694318804	0.00940451563657309	0.025995959147639	0.0118993486298628	0.0290518551665836	0.0113851016686833	0.0264656968618121	0.0202435447277915	0.0152688859781724	0.0205253340177667	0.0184090682325545	0.00651523434777622	0.0276546777797691
2014-11-01	0.00972358933664592	-0.0128845818346219	0.00413494428003223	-0.0117394022818683	0.0106711600268726	-0.0116633799992197	0.0125466084647012	-0.0068272310853403	-0.00311192285181544	0.00540686556456493	-0.00403359137224653	0.010651891940195	-0.00554036095665828
2014-12-01	0.0698265370923845	0.0852841861189468	0.0580954011668662	0.080663455903232	0.0702626504620288	0.0722609921984099	0.0688768601469256	0.0509430471616565	0.09035925279752	0.0989981610609001	0.0720544029616096	0.0577417876286742	0.0880325257553026
2015-01-01	-0.00156731067892458	0.0212267215119016	0.00315230650183215	0.0227807297024511	-0.000136912446507693	0.021264962431929	-0.000264296408547824	0.0228433748074589	0.00696202545057336	0.0110786251336154	0.012454474906244	0.00886955036107656	0.00700189135302037
2015-02-01	0.00874670746229988	0.0392239761471559	0.00235502406366229	0.0337488170037903	0.0091323684402009	0.0318526979198014	0.0115610225133793	0.00318378953507249	0.0463554687243362	0.036696445394524	0.0170165970719713	0.0355981220808064	0.0150809533148759
2015-03-01	0.0865877459281696	0.0564802392576111	0.0907438755746413	0.0543110010798974	0.0827381374326142	0.052658273986508	0.0855421182744253	0.0675987001749733	0.0677088888850865	0.0753506849551329	0.0608788799336699	0.0682243062826544	0.0746575205441157
2015-04-01	0.012922825376817	0.0228583926259971	0.00694549130500373	0.0234220822585468	0.0111709098257635	0.0253144324708696	0.0168210003623207	0.0119376036844981	0.0157520341986581	0.0213719599715952	0.0080937954786923	0.032225794147657	0.0105947170994447
2015-05-01	0.0391975803772767	0.040923001453765	0.0480052271159212	0.0375231670859032	0.0383500264010161	0.0374752148005603	0.0355049784187069	0.0400440384547847	0.0515955781236684	0.0476212225511015	0.0292117450339889	0.0327288955982659	0.038131420952742
2015-06-01	0.0628030749702216	0.070766508224834	0.0623452011717071	0.0676686906311816	0.0602443499119683	0.0689230824228797	0.0632500864497178	0.0538930786627644	0.0727057557416154	0.071699143574781	0.0618035395329143	0.0777041549921039	0.0635775768647333
2015-07-01	-0.0126387615879592	0.046660639341548	-0.0205490072873395	0.0398412321144662	-0.0135402548795359	0.0448166281007476	-0.0141897630692659	-0.00825816224647652	0.0416102464967255	0.0211727865150817	0.00492345898300322	0.00472095478669444	0.0341850389220751
2015-08-01	0.0184069492216224	0.0118646487680251	0.0141708816558806	0.0119600156696302	0.0225536354796724	0.0116166075522959	0.0224905444957168	0.00198679822258385	0.0143553887239633	0.0125519469330306	0.0244467530180753	0.0223151735139521	0.0101575842994248
2015-09-01	-0.0976874755462478	-0.0822864009734004	-0.0987271720061682	-0.0817951343624097	-0.0948849418717512	-0.0807898893521433	-0.0984344938944196	-0.0895048066453038	-0.100365593188321	-0.100457603677669	-0.0737061776508199	-0.0896903783361063	-0.0953265704086006
2015-10-01	-0.00878893233748907	-0.00847998277998194	-0.0119344694283132	-0.00868887061034417	-0.00844861399855656	-0.00861839720165611	-0.00821484700503474	-0.019734784806448	-0.00903868802969777	-0.0124782048981186	-0.00679033434204005	-0.0112071211370378	-0.00453275030325342
2015-11-01	0.0623709780264206	0.0501673662671142	0.060587437286959	0.0507143426003415	0.0612245007695324	0.0492806130931853	0.0611698854781196	0.0482958436391617	0.0613239205148393	0.0718926164758686	0.0404689019906601	0.0477597247990307	0.0650804447502816
2015-12-01	0.0571017731036428	0.0638256356092281	0.0528790313940764	0.0616144611984468	0.0566857975586201	0.0610934716457742	0.0549233162575033	0.0412815718566607	0.0801577742653394	0.0732366705509862	0.0424218309442594	0.0489094584891059	0.0732210942007688
2016-01-01	-0.0279257405894761	0.00719302810266466	-0.0309784395344506	0.0051700438079254	-0.0268514180043325	0.00410212897892801	-0.0271495547586758	-0.0313337303671483	0.00325460481149481	-0.00175996436005342	-0.0153584194148613	-0.00635609585010849	-0.014403305728864
2016-02-01	-0.0381116100803517	-0.0150448693193417	-0.0562319540982034	-0.0154861185869191	-0.0325541628152069	-0.0169428629853543	-0.0314145103064225	-0.0729351240091113	-0.0237242157370702	-0.0217951328596138	-0.0137995369257469	-0.00119414604327473	-0.0432190538029796
2016-03-01	-0.0952830088684489	-0.0618684069536705	-0.102408576729583	-0.0631390263240637	-0.0920800210748799	-0.0622516785652309	-0.0941441992562062	-0.0885917005994554	-0.0728743471878421	-0.0853099058598	-0.0617206441144493	-0.0714398779223359	-0.0842348631007676
2016-04-01	0.0203181812566348	0.0846843144761962	0.0206627360792925	0.0800739429243425	0.017889181128758	0.0799487020870333	0.0172647723740871	0.0366009114034514	0.0820458746920357	0.0773200073031031	0.0278697870330028	0.0380491383837203	0.0706534242327521
2016-05-01	0.00528561125517167	0.02891507641183	0.00412673319241557	0.0276960677292355	0.00747292459409265	0.0276991441441186	0.00476136827340828	0.00735030774761258	0.0294453611650322	0.0242240834935778	0.0140501352297209	0.021445445592114	0.0174445882775774
2016-06-01	0.0568460294816936	0.0547226831801787	0.0577029487284105	0.0548064285199338	0.0536923916393186	0.053661602311129	0.0526921690075534	0.0469802376542099	0.0607681241812552	0.0602962101296311	0.0336303891575434	0.0319006813036353	0.0779900576184183
2016-07-01	-0.0655118695237198	-0.0346876031220782	-0.07739995680915	-0.0349173460540696	-0.0668525937154324	-0.0337978651694386	-0.0667543380284117	-0.0730101517178905	-0.0380400119641552	-0.0399762171801005	-0.062839945331994	-0.0648706925998604	-0.0382166976457712
2016-08-01	0.0532660473830959	0.0259526258288637	0.0624737881023973	0.0271727607683209	0.0529091045114684	0.0283085987737163	0.0539167752989925	0.0647779903808271	0.0173255910935873	0.0258682701355286	0.045749282434888	0.0412113792568747	0.0330034326342831
2016-09-01	0.0144153589491075	0.0177501461014983	0.0249979877364727	0.0174271588196365	0.0155848991198499	0.01683758288749	0.0157408262428551	0.0334600087026326	0.0102532131281403	0.0183187228098417	0.0195959530735112	0.0334020196506998	0.00874147930614249
2016-10-01	0.0175939561157235	0.0634426852051897	0.00805124568222773	0.0599283332290065	0.0163323306003557	0.0576863718819625	0.0175456962697137	0.00713170237158204	0.0608872464856079	0.0596780625582907	0.0189693897181739	0.0302754872951761	0.0574798104708893
2016-11-01	0.0464565833766983	0.0492611393464522	0.0521488595169151	0.0496582823610276	0.044785482192947	0.0495001756396766	0.0466402610372894	0.0593833390249708	0.0354726618586266	0.0480585414905281	0.041768367894351	0.0590546949360757	0.0409521032495424
2016-12-01	0.0684611860478228	0.0737493812724583	0.0829108664394987	0.0749553498425848	0.0692025832321453	0.0786772056017832	0.0697090234422003	0.113766873838254	0.0574796121736702	0.0913692960071317	0.0690000829660137	0.0709971510908267	0.072918395962018
2017-01-01	0.0332308532495061	0.0351988973138069	0.0346280998608395	0.0356986137206336	0.0311230872687906	0.0357183076463161	0.0318729811012397	0.0375541981711314	0.0302799596272577	0.0368273199124839	0.027387466218902	0.0337482925004419	0.0325072742318497
2017-02-01	0.0175903375168044	0.0747703669939695	0.0153353412015917	0.0727436059139264	0.0150060389021311	0.0717396335724365	0.0163776810845173	0.0361891185781875	0.056510625638962	0.0579073751302115	0.0304050968030649	0.0428650089737263	0.0552368979267964
2017-03-01	0.0205812400479902	0.0637122232829351	0.0213402747934674	0.0650575031369303	0.0202572443629844	0.0654224328066419	0.0207081496516608	0.0483029104635861	0.0444943185905228	0.043118220471252	0.0442346572581701	0.0460864536807511	0.0459739294676029
2017-04-01	-0.00199208320543539	0.0251674324050028	-0.00696195043161	0.0250542499943879	-0.00499809652983578	0.0248545575264897	-0.000811787276106554	-0.000579996953207014	0.0252775522673062	0.0189100966848654	0.00239255813524597	0.0213439203669329	0.0096157077624909
2017-05-01	0.0146069862681418	0.00414691537708748	0.0130106079672698	0.00517962529520194	0.0154706838983871	0.00643790404570204	0.0153100547565043	0.00995944316924558	0.0136723772070173	0.0200753103218177	0.00285884030842725	0.00862953726294727	0.0120434066950107
2017-06-01	0.0382837906546805	0.108188763896735	0.0225830541278242	0.107395954502888	0.0344452853029173	0.104037407996725	0.0362421449914031	0.0237313011327196	0.127064591205231	0.0927838669689004	0.0434823612712371	0.0536044343308588	0.0945163906620431
2017-07-01	0.0244218426635272	0.107372400842537	0.0307443822542203	0.0945598587087264	0.0222522961271324	0.0955965265395077	0.0218890002065772	0.0555110942984068	0.063081108440277	0.0711830456265388	0.0636592920662907	0.06595874230153	0.075120384517656
2017-08-01	0.00909269010909	0.0103736026918373	0.00630968674200631	0.0136723872954088	0.00860401827722	0.0144842084410548	0.00780825429305051	0.0167449272698517	-0.00130512712437613	0.00638118452160929	0.010107112381389	0.00449316388370976	0.00981409412736587
2017-09-01	0.00619777097952587	0.0725283209612127	0.00282684467431764	0.0738714840107439	0.0042267755045471	0.0736679761188848	0.00520104464084663	0.0351539660085398	0.0415518701260279	0.0500635282415929	0.0288866771529469	0.0206198462189429	0.0595345295424783
2017-10-01	0.0397755232428458	0.0536915912236658	0.0413673388049713	0.0538973642020026	0.0367717778971745	0.0550803808575281	0.0388758941855664	0.0580002341288221	0.0310836515366004	0.0424863704390222	0.0450403252948049	0.039883395352695	0.0466542725569793
2017-11-01	0.0682185637156688	0.0516084669130727	0.0627932438119329	0.0539417720914148	0.0657679209785982	0.0551358499225749	0.0675486877376847	0.0572628743288802	0.0611863284297635	0.0655835358291729	0.0510244374172872	0.0572864436860835	0.0589909539437809
2017-12-01	0.0184973712034895	0.0440744313525337	0.0145976362229502	0.0473670253606415	0.0180547981930604	0.0467970146981534	0.0175787414063567	0.0262243634991275	0.050253456565777	0.0356121450959309	0.0246055876548894	0.0177375726625056	0.0395115524355283
2018-01-01	0.0180707849276253	0.0546026611594402	0.0240615633213839	0.0529438648886928	0.0165739008756373	0.0534162687381154	0.0164513728837088	0.0445238734169778	0.0343862281824384	0.0387519381695532	0.0331148886965818	0.0339065829054045	0.0402105692999294
2018-02-01	0.0357697054301834	0.103635345309838	0.0316832955732675	0.101429556169634	0.0329742290755291	0.101034869296449	0.0330949122199862	0.0611376658658707	0.0818939502368743	0.0811893301857177	0.0628922153779876	0.0604531283520159	0.0854297509444948
2018-03-01	-0.0624748542836073	-0.0352717728200149	-0.0661387100403007	-0.0351798904267712	-0.0607711890747097	-0.0354273062003993	-0.0621101982903019	-0.0566502095893457	-0.0436364155788174	-0.0426037499753374	-0.0463488854762058	-0.0445380724039782	-0.0426913633602491
2018-04-01	-0.00162550136697371	-0.00509364070466542	-0.00661729702124817	-0.00749735001140983	-0.00165210780199133	-0.00731030808030201	-0.00127386003328697	-0.0231819698627352	0.0123421647881423	0.00828751130299071	-0.0159525827305078	-0.00816815111900873	0.00209137681087654
2018-05-01	0.0377593899820516	-0.0058907713636122	0.04260429347906	-0.00502777004792613	0.0406351208906054	-0.00509042413836134	0.0395729348123785	0.0282569408272945	0.00212821983862134	0.0120759384431727	0.0255981604016916	0.0288978479296656	0.00522192018664684
2018-06-01	-0.00709680909909918	0.0300464132456059	-0.0139671960844426	0.0280117958261302	-0.00871400034765413	0.0294906602392236	-0.00727727652076037	-0.00513374848072589	0.036152941237824	0.0265450027171257	0.00347406231557293	0.00389077312475008	0.0244762363881156
