# Supplementary material for: Impact of consumer confidence on the expected returns of the Tokyo Stock Exchange: A comparative analysis of consumption and production-based asset pricing models
Source: PLoS One. 2020 Nov 3;15(11):e0241318. doi: 10.1371/journal.pone.0241318 (PMC7608913; doi:10.1371/journal.pone.0241318)
Supplement: S6 File — (TXT) [file pone.0241318.s008.txt]

Date	C_FINALHOUSE_CHAIN_NONSEA_Q	C_FINALHOUSE_CHAIN_SEA_Q	C_FINALHOUSE_CURRENT_NONSEA_Q	C_FINALHOUSE_CURRENT_SEA_Q	C_FINALPRIV_CHAIN_NONSEA_Q	C_FINALPRIV_CHAIN_SEA_Q	C_FINALPRIV_CURRENT_NONSEA_Q	C_FINALPRIV_CURRENT_SEA_Q	C_NONDUR_CHAIN_NONSEA_Q	C_NONDUR_CHAIN_SEA_Q	C_NONDUR_CURRENT_NONSEA_Q	C_NONDUR_CURRENT_SEA_Q	C_SERV_CHAIN_NONSEA_Q	C_SERV_CHAIN_SEA_Q	C_SERV_CURRENT_NONSEA_Q	C_SERV_CURRENT_SEA_Q
1980-03-01	NA	NA	NA	NA	NA	NA	NA	NA	NA	NA	NA	NA	NA	NA	NA	NA
1980-06-01	NA	NA	NA	NA	NA	NA	NA	NA	NA	NA	NA	NA	NA	NA	NA	NA
1980-09-01	NA	NA	NA	NA	NA	NA	NA	NA	NA	NA	NA	NA	NA	NA	NA	NA
1980-12-01	NA	NA	NA	NA	NA	NA	408709.008949594	NA	NA	NA	NA	NA	NA	NA	NA	NA
1981-03-01	NA	NA	NA	NA	NA	NA	396260.67867213	NA	NA	NA	NA	NA	NA	NA	NA	NA
1981-06-01	NA	NA	NA	NA	NA	NA	396343.804859927	NA	NA	NA	NA	NA	NA	NA	NA	NA
1981-09-01	NA	NA	NA	NA	NA	NA	404908.71755409	NA	NA	NA	NA	NA	NA	NA	NA	NA
1981-12-01	NA	NA	NA	NA	NA	NA	413366.736698345	NA	NA	NA	NA	NA	NA	NA	NA	NA
1982-03-01	NA	NA	NA	NA	NA	NA	400342.371911797	NA	NA	NA	NA	NA	NA	NA	NA	NA
1982-06-01	NA	NA	NA	NA	NA	NA	406881.182826733	NA	NA	NA	NA	NA	NA	NA	NA	NA
1982-09-01	NA	NA	NA	NA	NA	NA	416993.120913295	NA	NA	NA	NA	NA	NA	NA	NA	NA
1982-12-01	NA	NA	NA	NA	NA	NA	426111.829957905	NA	NA	NA	NA	NA	NA	NA	NA	NA
1983-03-01	NA	NA	NA	NA	NA	NA	412980.211552602	NA	NA	NA	NA	NA	NA	NA	NA	NA
1983-06-01	NA	NA	NA	NA	NA	NA	415850.940511029	NA	NA	NA	NA	NA	NA	NA	NA	NA
1983-09-01	NA	NA	NA	NA	NA	NA	425427.223262604	NA	NA	NA	NA	NA	NA	NA	NA	NA
1983-12-01	NA	NA	NA	NA	NA	NA	434519.072523503	NA	NA	NA	NA	NA	NA	NA	NA	NA
1984-03-01	NA	NA	NA	NA	NA	NA	421220.75599334	NA	NA	NA	NA	NA	NA	NA	NA	NA
1984-06-01	NA	NA	NA	NA	NA	NA	423429.807917139	NA	NA	NA	NA	NA	NA	NA	NA	NA
1984-09-01	NA	NA	NA	NA	NA	NA	433069.084414999	NA	NA	NA	NA	NA	NA	NA	NA	NA
1984-12-01	NA	NA	NA	NA	NA	NA	442319.715468594	NA	NA	NA	NA	NA	NA	NA	NA	NA
1985-03-01	NA	NA	NA	NA	NA	NA	428592.620300253	NA	NA	NA	NA	NA	NA	NA	NA	NA
1985-06-01	NA	NA	NA	NA	NA	NA	433951.501664826	NA	NA	NA	NA	NA	NA	NA	NA	NA
1985-09-01	NA	NA	NA	NA	NA	NA	444478.582971613	NA	NA	NA	NA	NA	NA	NA	NA	NA
1985-12-01	NA	NA	NA	NA	NA	NA	454186.522047248	NA	NA	NA	NA	NA	NA	NA	NA	NA
1986-03-01	NA	NA	NA	NA	NA	NA	440313.398779603	NA	NA	NA	NA	NA	NA	NA	NA	NA
1986-06-01	NA	NA	NA	NA	NA	NA	444557.005487722	NA	NA	NA	NA	NA	NA	NA	NA	NA
1986-09-01	NA	NA	NA	NA	NA	NA	455191.185835863	NA	NA	NA	NA	NA	NA	NA	NA	NA
1986-12-01	NA	NA	NA	NA	NA	NA	465180.62701549	NA	NA	NA	NA	NA	NA	NA	NA	NA
1987-03-01	NA	NA	NA	NA	NA	NA	450840.876099219	NA	NA	NA	NA	NA	NA	NA	NA	NA
1987-06-01	NA	NA	NA	NA	NA	NA	457543.8157999	NA	NA	NA	NA	NA	NA	NA	NA	NA
1987-09-01	NA	NA	NA	NA	NA	NA	468991.367266012	NA	NA	NA	NA	NA	NA	NA	NA	NA
1987-12-01	NA	NA	NA	NA	NA	NA	479458.321880013	NA	NA	NA	NA	NA	NA	NA	NA	NA
1988-03-01	NA	NA	NA	NA	NA	NA	464562.996681281	NA	NA	NA	NA	NA	NA	NA	NA	NA
1988-06-01	NA	NA	NA	NA	NA	NA	474208.908668592	NA	NA	NA	NA	NA	NA	NA	NA	NA
1988-09-01	NA	NA	NA	NA	NA	NA	486689.30929262	NA	NA	NA	NA	NA	NA	NA	NA	NA
1988-12-01	NA	NA	NA	NA	NA	NA	497789.789786966	NA	NA	NA	NA	NA	NA	NA	NA	NA
1989-03-01	NA	NA	NA	NA	NA	NA	482429.092244154	NA	NA	NA	NA	NA	NA	NA	NA	NA
1989-06-01	NA	NA	NA	NA	NA	NA	491683.82005188	NA	NA	NA	NA	NA	NA	NA	NA	NA
1989-09-01	NA	NA	NA	NA	NA	NA	504509.167380093	NA	NA	NA	NA	NA	NA	NA	NA	NA
1989-12-01	NA	NA	NA	NA	NA	NA	516017.129613815	NA	NA	NA	NA	NA	NA	NA	NA	NA
1990-03-01	NA	NA	NA	NA	NA	NA	500185.714659648	NA	NA	NA	NA	NA	NA	NA	NA	NA
1990-06-01	NA	NA	NA	NA	NA	NA	509334.359685772	NA	NA	NA	NA	NA	NA	NA	NA	NA
1990-09-01	NA	NA	NA	NA	NA	NA	522576.745413558	NA	NA	NA	NA	NA	NA	NA	NA	NA
1990-12-01	NA	NA	NA	NA	NA	NA	534526.170672826	NA	NA	NA	NA	NA	NA	NA	NA	NA
1991-03-01	NA	NA	NA	NA	NA	NA	518733.683477507	NA	NA	NA	NA	NA	NA	NA	NA	NA
1991-06-01	NA	NA	NA	NA	NA	NA	518257.727829047	NA	NA	NA	NA	NA	NA	NA	NA	NA
1991-09-01	NA	NA	NA	NA	NA	NA	529682.547129239	NA	NA	NA	NA	NA	NA	NA	NA	NA
1991-12-01	NA	NA	NA	NA	NA	NA	541119.753807892	NA	NA	NA	NA	NA	NA	NA	NA	NA
1992-03-01	NA	NA	NA	NA	NA	NA	525145.327562073	NA	NA	NA	NA	NA	NA	NA	NA	NA
1992-06-01	NA	NA	NA	NA	NA	NA	524895.500567988	NA	NA	NA	NA	NA	NA	NA	NA	NA
1992-09-01	NA	NA	NA	NA	NA	NA	536535.070262333	NA	NA	NA	NA	NA	NA	NA	NA	NA
1992-12-01	NA	NA	NA	NA	NA	NA	548160.651317523	NA	NA	NA	NA	NA	NA	NA	NA	NA
1993-03-01	NA	NA	NA	NA	NA	NA	532411.449143444	NA	NA	NA	NA	NA	NA	NA	NA	NA
1993-06-01	NA	NA	NA	NA	NA	NA	527556.168324672	NA	NA	NA	NA	NA	NA	NA	NA	NA
1993-09-01	NA	NA	NA	NA	NA	NA	538432.242872421	NA	NA	NA	NA	NA	NA	NA	NA	NA
1993-12-01	NA	NA	NA	NA	NA	NA	549929.072553245	NA	NA	NA	NA	NA	NA	NA	NA	NA
1994-03-01	472784.500048992	477316.783948136	528803.227361947	536232.570372502	477323.782842311	485478.894334695	533838.901278547	545570.404243444	143454.134246789	152096.768710544	144051.141530104	NA	285442.900021797	284705.416544186	286344.640762288	NA
1994-06-01	468437.228970076	479330.583566144	527752.144769134	538439.819992093	477270.856064875	487567.295356171	538094.410539232	547876.177469207	150832.723828251	152585.700411266	149744.700327777	NA	280318.781149706	283682.250012989	286218.814414605	NA
1994-09-01	487101.109773073	482203.090269665	547122.737065589	542462.810904316	496111.10112575	490471.568680315	556458.964425159	551990.012133185	156329.221361484	154294.604110374	155219.794707936	NA	286701.29590021	284389.08560051	292398.392374031	NA
1994-12-01	491727.138466451	481554.304873668	553002.558124177	539924.676708823	502247.235859977	489901.209435996	566318.26358904	549504.978090688	161821.737915619	153432.323474235	159502.018818982	NA	284276.533748453	283972.777711252	292168.370638345	NA
1995-03-01	481490.095147122	485671.677370314	538993.995574452	546107.745192517	486332.871983711	494137.960252634	544289.546183865	555873.563141956	146621.251844808	155335.058864451	145092.035574607	NA	283166.815276223	282409.682620881	290270.749401931	NA
1995-06-01	477913.697981662	489587.496009233	535957.432054539	547149.28361134	487189.108981917	498187.762655971	546890.230901888	557038.330353968	154042.147649378	155883.5954019	151122.912627818	NA	279403.317985065	282740.36895118	288491.369673708	NA
1995-09-01	497198.531933828	492154.463449387	555800.060551409	551096.133647034	506549.581485948	500876.79735629	565504.385488952	561145.524843297	159355.112099063	157215.168036667	156183.93085813	NA	286328.579490031	284032.851006038	294644.931978447	NA
1995-12-01	505836.390572971	495421.104773499	568382.237906084	555010.623398958	516627.163412581	504199.657297796	582221.054386093	565150.417265862	166380.178947806	157949.439710423	161882.21645747	NA	286625.224896031	286374.568383023	298330.512926095	NA
1996-03-01	491501.823157693	494270.366609632	549060.74799205	554794.881701573	496851.07730186	503051.150175399	554859.342360311	565002.585127518	146285.108345418	154762.454455082	142947.138269509	NA	290963.29151347	290121.824627007	300741.101023986	NA
1996-06-01	488225.458357013	500049.225593557	547368.961687372	558848.306082092	497554.338719635	508848.146326098	558537.834011275	569053.070235791	155678.872797622	157527.268580589	151502.248333428	NA	289293.129942212	292754.074558324	301380.051561205	NA
1996-09-01	504684.92423416	499785.510536894	564059.999895938	559337.9383432	514036.97724968	508633.749917715	573902.151178273	569639.915844153	156313.794656207	154261.375166848	152341.117390677	NA	296298.065256669	293880.753525375	307805.475286596	NA
1996-12-01	514332.136274074	504342.584058984	576749.872806275	563680.398973373	525081.834360898	513181.092290091	590621.486735363	573976.725168868	165169.548083646	157022.063497108	160549.586314116	NA	295669.1349393	295560.287294222	309517.882429199	NA
1997-03-01	509287.395932174	512174.893500451	567577.035784321	573665.020820081	514935.345939916	520947.558152923	573778.279993581	583951.714212502	149149.393161002	157487.325263321	145800.685564678	NA	300012.307496854	299042.595849594	311411.577820366	NA
1997-06-01	487458.635876681	499207.038844582	543504.837713037	554914.460141369	496662.302106892	507790.739197715	554493.396177934	564822.069393206	149482.998055787	151223.862238622	145775.877822699	NA	294802.206086577	298246.042137841	305537.193691632	NA
1997-09-01	504551.889317593	499849.512849897	560119.32481611	555705.578090294	513729.424500656	508279.370769408	569668.847612071	565496.438896893	154567.552670503	152591.590960461	150598.888013681	NA	302493.843707496	300063.248222507	311914.295124767	NA
1997-12-01	506932.137025823	498017.096523628	563654.652393349	551612.048087491	517454.781795412	506617.075915857	577120.782893191	561559.916586221	159809.298860232	152255.56013506	153872.182673531	NA	302110.711285132	302145.189670751	313510.477284561	NA
1998-03-01	494427.546219286	496897.129414001	546271.684936537	551857.171332658	500080.794639038	505985.536175404	552365.303712689	562320.530087867	146087.004736784	153838.537458613	141425.150715282	NA	299874.847519921	298862.142166881	308665.014249826	NA
1998-06-01	484486.170701202	495508.248499913	536351.953595417	546941.872812727	495167.265646027	505149.573326156	548839.429068648	557892.000077369	151330.684103035	153054.596836756	145975.643457924	NA	296869.211405411	300184.245523487	306107.759237433	NA
1998-09-01	502788.633450944	498392.679144977	555773.137173335	551686.704180069	513375.947344272	508447.779377561	566618.450989251	563126.137744277	157372.276632438	155416.475483759	151478.119944378	NA	303188.13980349	300792.683891587	312268.546220596	NA
1998-12-01	505178.438720491	496973.18280284	558108.012346445	546786.789706531	517115.728222886	507288.94897459	573062.703667186	558374.359418608	160878.674319688	153664.832471578	156046.017299865	NA	300320.193539206	300484.045665133	309270.365101265	NA
1999-03-01	497093.317316811	499040.786811658	546910.635927203	551969.542657956	504232.787507113	509476.947271923	554360.232907677	563769.363314228	147090.946450022	154466.317885819	143028.297364647	NA	303372.162862743	302437.843775684	310952.28354206	NA
1999-06-01	488605.375001975	499166.57450271	539446.700267012	549409.689855118	499938.381811575	509916.3809584	552543.725214479	561456.24318645	153798.99830945	155475.329025327	148354.478378336	NA	298928.001516755	301922.408481191	308429.84216264	NA
1999-09-01	506588.96364383	502409.26750687	557259.446934252	553683.579878268	518035.155879845	513520.444423387	568887.400696673	566116.247285715	156494.993524748	154593.480526864	151652.8802428	NA	306840.077071291	304521.226191604	315186.375323576	NA
1999-12-01	510601.013529514	503150.308637103	563283.079746161	552700.442232559	523072.004799268	514198.096080072	578842.126049778	565052.196831721	162785.153844939	155914.623557457	157187.379197093	NA	305306.032237185	305603.223718485	315989.884308056	NA
2000-03-01	506967.635058552	507205.117971696	556526.990307528	559881.680708853	515067.301458336	517762.653624541	564950.649960876	571780.68732375	148103.339005972	155137.882705608	143667.319263165	NA	308726.998107225	307867.010149329	317396.041313066	NA
2000-06-01	496088.031661834	506170.959847486	546422.647870921	555742.382857285	505992.143277	516072.902794212	558015.087026111	566924.238259427	152441.619218863	153887.13531016	147088.254324306	NA	304632.461505356	307392.782126503	315701.580297736	NA
2000-09-01	510627.434465097	507292.810590417	559646.641150464	556896.044116089	520928.076184593	516708.856719944	570314.056377505	567590.511787204	156170.434799396	154548.249257712	150833.288922954	NA	309145.369022511	306883.728660278	319023.903360779	NA
2000-12-01	520835.618952714	513739.152396254	573190.847838211	563036.112908423	531842.045752653	523067.827881198	586990.106502947	573639.196327838	161471.450695821	154864.443169387	156351.78039486	NA	309179.746791203	309584.313731917	321829.80180414	NA
2001-03-01	514421.155767189	514914.789963338	563226.442974493	566986.184240677	521318.650492001	524569.983540716	570581.096342492	577929.763179097	149981.342320071	156833.1739135	146729.884455429	NA	307211.313099375	306496.448904633	317989.381744802	NA
2001-06-01	509417.072731094	519059.038114166	559276.366926813	568173.970887888	519736.609269434	529130.951405922	571290.427014016	579544.107046353	154778.886936299	155952.687997152	149784.647619211	NA	307912.721581552	310389.544094842	321163.79401993	NA
2001-09-01	520376.969284745	517983.685541524	568350.332801323	566377.121855563	531287.371448961	528290.509289428	579617.369301013	578007.649843691	158902.090837144	157685.696562134	153558.158938321	NA	312837.189249333	310648.898110545	324602.297861682	NA
2001-12-01	523961.631222946	517016.324799082	574340.759111166	564421.804557711	535565.75091719	527354.05488212	588805.667199147	576083.093869767	163426.322363718	156799.184545647	157345.182272255	NA	310474.424743305	310951.284851246	325829.43473693	NA
2002-03-01	518812.977608834	519242.97281802	566570.063784374	570013.805735829	526720.962560965	529408.923480487	574948.610814383	581499.474696589	150217.942777259	156826.321204458	145152.491470908	NA	312679.950049872	311968.985368382	327255.239611515	NA
2002-06-01	514748.396316042	523564.339721897	562211.04585932	570431.684435059	524565.219098168	533440.049307884	573473.097621541	581467.233014754	158783.16308504	159734.577546069	153149.111921629	NA	312073.365106035	314488.509221673	326682.304397392	NA
2002-09-01	526263.157481613	524267.458928249	571831.562498679	570163.071360098	536774.228997088	533942.966585295	582579.946185626	580925.946164292	160210.048744496	159485.35702792	154388.363149813	NA	315580.185087795	313382.169404783	328788.95921777	NA
2002-12-01	529635.50045121	522731.196296151	577423.655768786	567808.495034188	540976.968650685	532459.88150822	591217.377075675	578587.433026411	165370.581080551	158626.554714168	159351.68140234	NA	312321.575705261	312859.49699847	328108.648859035	NA
2003-03-01	524450.702457621	524941.167703422	568114.577333012	571390.990385711	531994.571740102	534970.89762396	576003.361568253	582519.998735207	151377.067955225	157760.372133887	146771.821343581	NA	317096.66538543	316353.809587311	330663.384889295	NA
2003-06-01	514396.167086186	522844.77012711	556920.580851206	564922.549225629	524909.234907118	533240.215797439	568856.634051886	576373.707810071	156456.279846621	157241.407701898	150856.54994278	NA	309974.358371168	312311.31446674	324168.750644469	NA
2003-09-01	523785.597265879	522345.245467301	564982.310340137	563777.903805494	535040.32985036	532996.793992459	576426.791570296	575483.695720737	155844.104943836	155602.086648429	150189.373986154	NA	315983.789673363	313833.060287051	329293.369622677	NA
2003-12-01	536052.625392771	529292.660183828	580143.091181173	570732.637987223	548275.726968555	540037.925387286	594864.110554226	582531.766619405	165183.084023539	158379.238201208	159480.399824565	NA	314582.468127787	315203.84895666	330556.366328847	NA
2004-03-01	529783.916763296	528824.939672193	570144.427412872	571757.823198679	538114.638503244	539496.301983766	578721.165807508	583487.548244285	153122.159892193	159292.049265098	149237.189237182	NA	315339.716067567	314373.100065812	328502.668708169	NA
2004-06-01	521050.817450432	529652.456268164	562080.579341038	570279.187334559	531459.503497764	540212.72512201	573815.055036951	581831.59719622	155805.190633984	156462.832835891	151397.318286172	NA	314673.372345342	317260.463913892	329637.955408272	NA
2004-09-01	535020.756638208	533915.171927626	574275.404397535	573278.650396242	546177.645492285	544433.108796115	585536.749644661	584753.211521526	159592.699929506	159842.367040025	155210.679879555	NA	320400.250646197	318204.550795018	333975.063894814	NA
2004-12-01	538278.759779774	531511.626085663	578550.366566195	569204.944288075	550636.321630236	542068.495618191	593290.079082983	580656.526968418	163842.83443107	157027.14450179	160088.251150001	NA	318359.739049394	319002.521791568	332898.120365284	NA
2005-03-01	533756.703715999	533198.199787383	571687.743555529	573787.165931764	541981.765428139	543848.926476558	580058.766032597	585437.2227226	150102.678001085	155783.835558872	146998.35474066	NA	321657.544755574	320427.387486937	334820.696788879	NA
2005-06-01	526758.14981327	535424.059863946	566342.542257306	574719.496531471	537264.110013837	546217.350520851	578262.188335203	586518.114591249	155356.524366871	156014.957374449	151473.826358082	NA	318102.217253972	320955.948897989	333848.526302524	NA
2005-09-01	540923.831802574	540531.261273805	580080.063863584	579604.287014792	552353.38771595	551442.021338842	591733.061162228	591550.225472989	156776.152264855	157360.702698272	153217.519752127	NA	325998.708133757	323825.088560956	341232.408691467	NA
2005-12-01	547450.091452481	540389.833466431	589446.411523106	579781.289272988	560240.462098826	551371.0655894	604931.453148545	591806.739091502	164224.226608739	157440.641981121	161004.841616303	NA	324020.114145331	324519.065392856	341648.578184232	NA
2006-03-01	544110.23675165	542753.636792536	582759.32381587	584442.042859319	552897.326897773	553745.324132489	591526.281946128	596499.44042617	151223.239277872	156547.136103716	150319.936308501	NA	328321.837775883	326931.787406819	342382.787167666	NA
2006-06-01	533105.936797246	542200.33019397	571517.925199263	580112.556394965	543664.139723989	553246.860762191	583506.990060781	592187.533364556	153468.25525548	154183.439150107	151387.999188128	NA	325104.567336449	328313.996621305	340828.422675261	NA
2006-09-01	538042.598647095	538055.307126294	574765.324649094	574533.835890369	549653.065243577	549174.248850361	586534.742718352	586659.915149413	151428.763717079	152151.582910922	150787.04334805	NA	330834.951118825	328656.717784065	344106.234473381	NA
2006-12-01	553222.166462739	545759.334901818	592883.805299156	582937.441426201	566336.265338728	556873.441830942	608820.992773317	595097.661061825	158965.739895574	152556.070630365	157804.137478844	NA	330775.837767346	330976.579726829	347511.607597881	NA
2007-03-01	548279.070954104	546662.411645944	583988.187304761	585571.242267349	557142.264424541	557693.331661216	592773.727934833	597707.862212302	146035.162685835	150828.079747511	145430.818126125	NA	335828.972241938	334513.054946985	349404.953474267	NA
2007-06-01	540494.037707284	550186.994454625	577398.323256787	586386.784620075	550662.313688048	561121.48582112	588949.572149523	598366.840843904	151187.072373376	151960.711569576	150368.973780867	NA	332138.154549652	335594.133686213	347602.646718974	NA
2007-09-01	544876.336649763	544863.445993141	579737.576810102	579254.979875896	556445.896281339	555733.980472421	591535.817701415	591140.910937789	151026.151736028	151764.23948415	151029.362717947	NA	336753.16984762	334562.930099688	350332.064008947	NA
2007-12-01	553946.579118437	545911.720410458	590622.618754587	580415.088744848	566697.223693786	556740.005171958	605958.587977103	592200.16973141	158246.238620382	152087.462501682	159287.096275364	NA	332914.057773487	332753.551956627	347626.224293622	NA
2008-03-01	550424.450409608	548022.375472325	584124.489414082	585169.962855376	559202.576816195	558838.839060513	592852.232886123	596938.338246864	148526.05499387	153107.62781987	151500.86022006	NA	332977.607570427	331845.393268119	344722.270002144	NA
2008-06-01	531947.344332322	542426.356316167	565325.478748732	574597.867872793	541937.321440531	553166.577347359	576505.163104008	586198.267454746	149987.093969424	150846.077383715	153176.029947396	NA	324150.666581086	327704.515234213	336052.730873683	NA
2008-09-01	541043.762486291	540602.601479763	571064.741879803	570082.63410321	552601.400041398	551255.468563516	582606.521173127	581504.031059591	149206.898935474	149823.743528674	154513.577009244	NA	329117.823109394	326977.41141179	337479.804109245	NA
2008-12-01	540550.120405397	532218.866437296	570093.39932939	560190.389981292	553142.641748428	542933.713167519	584961.949237345	571680.838245532	149963.35216369	144457.198231535	152433.673656148	NA	327108.093784733	326518.831866223	339057.974388836	NA
2009-03-01	530271.336493878	529582.264772768	556662.237840996	559060.349579345	539029.769916766	540497.316998724	565235.217022505	570752.595824094	141971.418265414	145937.777557552	142909.680984616	NA	324580.499675537	323790.897660837	335718.825754441	NA
2009-06-01	524504.817697973	535281.011564338	552471.149230172	561814.691046102	534904.0331706	546376.397390187	563780.150639475	573525.554456617	146778.323905568	147818.870171039	147727.435052527	NA	322481.881746825	326150.14897538	335074.018314259	NA
2009-09-01	540306.941660742	539022.819040538	565430.281507405	563639.737418344	552548.767460763	550241.564024099	577422.146227729	575377.904900112	147882.817619706	148399.629627563	148978.731840064	NA	328447.990970148	326276.091923905	339913.322438309	NA
2009-12-01	552051.583175061	542827.486988867	578414.017170219	568329.124520609	565060.880245468	554203.592406163	593468.964938362	580216.628881231	155143.834353158	149693.027921235	155096.089677074	NA	327604.498998583	326630.910574095	342327.817097768	NA
2010-03-01	544207.301125396	543445.613031356	566149.160476284	568413.238414278	553691.206304511	555010.346207955	575211.127878385	580492.899133679	146051.983554707	149746.395353563	147021.856828888	NA	325265.222976994	324782.163160369	336621.063707338	NA
2010-06-01	536671.51620719	548849.905876033	561585.683006007	571909.978850868	547830.142681799	560551.312683778	573678.076810346	584111.327681809	150846.854857017	152137.422483647	152771.088782168	NA	322826.217677109	326587.021553682	336229.562575506	NA
2010-09-01	558427.970347805	556445.555426332	580931.365660974	578488.934685155	571273.644187993	568266.636642146	593523.50834784	590845.740555678	155817.734733868	156334.130978431	157804.696445528	NA	329356.548608203	327119.156939886	343010.71337599	NA
2010-12-01	557879.72251683	548388.662604862	579987.189816312	569990.021531612	571408.816886984	560441.074870891	595536.630940835	582535.170052658	154160.61390993	148895.004482054	157469.470452748	NA	327957.741934255	326718.453462945	342874.003423603	NA
2011-03-01	537946.517083525	537926.204833032	558701.74389098	561281.05597409	548236.234438817	550332.107131468	568489.319316906	574208.486896465	144338.070759776	147624.944447655	149823.505803988	NA	322319.478258471	322118.113544454	333866.156037828	NA
2011-06-01	531193.708460558	542807.025092287	552930.448895596	562782.70706386	543664.614840695	555582.161875311	566295.159628261	576051.139017132	145224.00179748	146634.755496161	150536.229461576	NA	321198.526321215	324866.290542536	334210.195944839	NA
2011-09-01	553421.635125523	551349.34664734	573390.791070784	571019.872006461	567500.920603552	564447.711119472	587070.231353268	584610.86938066	148933.443534693	149561.326809094	154865.966616976	NA	331154.08367525	328909.772382164	343038.396530436	NA
2011-12-01	563625.238006474	554211.875311991	585977.176848811	576004.136043579	578424.873093266	567605.979221544	602789.594936023	589895.069980092	153694.355095008	148450.845713605	159938.085041464	NA	332597.137732269	331236.97781329	346860.99214421	NA
2012-03-01	557686.929951287	556759.510059019	576147.8141904	577417.293800139	569105.542802076	570405.104600481	587097.101177485	591463.916323305	148607.885218194	151687.741024984	156119.827615502	NA	331271.254986711	331246.797711071	340476.09449438	NA
2012-06-01	546049.791390405	557786.026365509	564922.835192355	575122.895041585	559528.403606997	571751.274895137	579191.279382951	589411.211717126	148406.45791052	149978.532017518	155249.530244119	NA	327870.726531572	331408.920963646	338621.465612004	NA
2012-09-01	558723.817733115	556998.829585358	575479.005199966	573579.277240654	573757.535963633	571308.710827444	589918.488655664	588241.405792883	148659.196559274	149435.32371976	154640.998632729	NA	333943.448010498	331811.105713408	344703.587270157	NA
2012-12-01	569111.120556099	559861.959767794	588516.678303974	578553.769920984	585024.262015329	574336.734754258	606423.475308237	593371.152047999	159016.204200529	153653.630710112	166009.108770609	NA	334814.722135616	333446.892637403	347275.485273068	NA
2013-03-01	567964.374136372	567373.027970102	584910.149487354	586690.55375394	580569.828112224	581827.198233742	596877.41134221	601507.485068459	150642.936797373	153396.802768898	159007.178979353	NA	335360.113876157	335434.791665135	344053.051581646	NA
2013-06-01	560432.674384887	572133.942679785	577712.054448183	587995.51998524	574076.245768516	586652.981789154	592112.857540581	602802.45570615	152627.455111005	154362.508617181	159699.333682507	NA	334064.366857721	337360.16461852	343587.389010935	NA
2013-09-01	575594.831099809	574662.567459964	589978.567166831	588920.047959615	590770.741544185	589327.919887399	604440.403471836	603773.560686433	152817.487486168	153816.831741378	161211.016350284	NA	341315.585797404	339327.292820945	347482.029153768	NA
2013-12-01	583782.515136811	574355.756257905	598906.802005892	588400.744163227	599894.573502066	588945.217651627	616749.2941443	603124.833290465	158018.096112097	152659.575069242	166924.096207345	NA	340601.018312855	339270.315650363	346902.572738741	NA
2014-03-01	588325.935766978	586747.852482832	601931.458913433	602831.760296695	601273.284741532	601028.917367308	614084.216371019	617311.019177798	152663.462861873	155279.07702164	162175.284351169	NA	341357.472030231	341563.564996444	344472.294531953	NA
2014-06-01	547400.870991148	558519.812512997	560044.502380877	569828.259608435	560179.92748178	572249.38545116	573286.121648535	583493.35082145	143700.180008691	145344.390860091	153370.474394873	NA	332004.144432351	334759.680029264	333650.218608072	NA
2014-09-01	563766.873453075	563257.765026026	573086.754164635	572780.157984098	577874.990774865	576571.186091705	586277.063596183	586045.448043664	146810.214344508	147876.160113642	157080.097442944	NA	339723.810799611	338078.832760824	338863.760121257	NA
2014-12-01	573755.385121405	564747.795749905	585871.61844507	575405.081501669	589106.247664302	578135.198721443	602708.671344971	588809.220572227	153336.505886842	148131.265121861	162919.146129625	NA	339940.025377808	338678.404852671	341868.666538016	NA
2015-03-01	568586.630291093	567243.486267991	577058.035122837	578276.547384932	580552.679559826	581186.712720278	588101.036903277	592261.507168656	147587.825597293	150102.339005482	156391.202820813	NA	338831.566176653	339166.86083621	337811.946356626	NA
2015-06-01	556200.000003932	566977.256234418	566446.365831702	575730.50433693	570391.69231999	581537.364788636	581143.032972795	590230.904817472	147788.778123955	149439.967016327	157034.504064233	NA	339853.560246543	342134.044965143	339589.556117749	NA
2015-09-01	568842.940373553	568681.295254208	577249.494550559	577618.06341542	584423.012776769	583673.585100586	591823.468940635	592575.325874225	148577.428991083	149604.721087746	157478.210857654	NA	343611.114665862	342325.033059396	342059.382438031	NA
2015-12-01	573553.218112991	564685.620951519	584669.861936897	574105.321907458	590428.817493595	579938.415235028	603223.62629629	589356.905026881	154605.133359369	149432.024117126	162970.573992585	NA	344534.307850415	343283.666055587	345736.132655714	NA
2016-03-01	567448.936014277	565482.453220822	573750.889301914	574266.511937636	580761.359455741	580825.308515964	585997.81590485	589640.561414457	147759.714720543	150425.111550655	154695.483205404	NA	343210.867658661	343941.067543243	341385.64729219	NA
2016-06-01	552903.093565253	562871.698659323	561304.004431565	569693.531978719	567465.295501825	578338.527002962	576328.93034792	585107.060732274	147180.905602443	148726.801120526	154476.028999491	NA	340120.633466649	342071.012724184	339854.354372695	NA
2016-09-01	565979.77401153	565863.804717008	572497.489570985	573445.611667325	582144.594181749	581534.820149262	587571.070776874	589075.506129909	148588.759652856	149336.55486609	156541.060370496	NA	344033.839696804	343460.096871274	342579.954793518	NA
2016-12-01	574540.355898002	565884.395875322	581936.393866798	571387.047110859	592161.494747787	581641.555893855	601268.975569525	587022.261762835	154046.89972421	149396.20951475	162750.129059856	NA	345055.88517361	344061.067223837	343927.201878943	NA
2017-03-01	572105.242663393	571212.048658656	577233.371409477	578709.514203816	586211.91488645	586941.169466536	590170.725520415	594416.11535277	146591.79610942	148418.971932479	155906.241362512	NA	345953.170868864	346387.255667548	341979.12937619	NA
2017-06-01	566204.764218775	575916.599444481	572872.082904935	580934.586107562	580835.79597398	591610.559294864	587972.7178341	596567.650493504	149346.917028708	149862.413499199	158383.710712687	NA	348045.080862215	349769.77631932	345397.149778945	NA
2017-09-01	572002.757227363	572207.470200427	576157.711273181	577811.359292008	588270.930370093	587928.755988333	591310.71138292	593498.796419009	149334.76113335	148743.894016489	158550.434969477	NA	348907.426943669	348681.41435491	344213.618811732	NA
2017-12-01	583769.335378274	574841.793468528	589653.695233878	578674.127732568	601493.01285233	590515.453031071	609066.809561372	594243.767684513	154731.169056355	149509.641240157	165303.618856555	NA	350793.382581643	349538.313867963	346595.934677867	NA
2018-03-01	573881.398599709	573479.670723697	575855.341543951	577394.821784739	587727.685196008	589029.0071413	588498.118199552	592813.032407135	146997.263769253	148827.050345544	158679.604504698	NA	348992.751743366	350595.715061899	340218.891023786	NA
2018-06-01	566252.99393374	575560.936567929	571199.712748072	578973.906294577	580361.65917682	590865.733470659	585763.410404765	594213.893039489	147942.683172178	148360.81572229	158321.31068102	NA	349963.316127288	352343.136201118	345078.072747203	NA
2018-09-01	574466.132086518	574727.378451028	576572.141900462	578614.267270933	590416.783794426	589822.35938864	591353.685127743	593588.684388384	149446.358285951	148843.238842315	161134.25108857	NA	349828.248300639	350859.005514927	342071.000856412	NA
2018-12-01	585328.524638498	576378.852540722	589485.063737706	578490.679100059	602644.602895941	591561.166051028	608400.635462268	593519.58266162	150893.863947427	146498.609098569	163138.646161199	NA	354341.768373747	354331.289358588	347490.087958949	NA
