# Supplementary material for: Impact of consumer confidence on the expected returns of the Tokyo Stock Exchange: A comparative analysis of consumption and production-based asset pricing models
Source: PLoS One. 2020 Nov 3;15(11):e0241318. doi: 10.1371/journal.pone.0241318 (PMC7608913; doi:10.1371/journal.pone.0241318)
Supplement: S7 File — (TXT) [file pone.0241318.s009.txt]

Date	INDICATORS_BCI_M	INDICATORS_CCI_M
1980-01-01	101.6588	NA
1980-02-01	101.6209	NA
1980-03-01	101.5946	NA
1980-04-01	101.5854	NA
1980-05-01	101.5694	NA
1980-06-01	101.5064	NA
1980-07-01	101.3602	NA
1980-08-01	101.1654	NA
1980-09-01	100.9607	NA
1980-10-01	100.771	NA
1980-11-01	100.5984	NA
1980-12-01	100.4441	NA
1981-01-01	100.3107	NA
1981-02-01	100.1887	NA
1981-03-01	100.071	NA
1981-04-01	99.95689	NA
1981-05-01	99.85085	NA
1981-06-01	99.76598	NA
1981-07-01	99.71864	NA
1981-08-01	99.70203	NA
1981-09-01	99.71587	NA
1981-10-01	99.76519	NA
1981-11-01	99.82868	NA
1981-12-01	99.88091	NA
1982-01-01	99.90019	NA
1982-02-01	99.88786	NA
1982-03-01	99.83813	NA
1982-04-01	99.73958	100.3671
1982-05-01	99.61403	100.1833
1982-06-01	99.48234	100.0129
1982-07-01	99.3571	99.88342
1982-08-01	99.24156	99.82497
1982-09-01	99.13935	99.8167
1982-10-01	99.05456	99.84547
1982-11-01	98.97847	99.91399
1982-12-01	98.90349	100.0121
1983-01-01	98.82834	100.1395
1983-02-01	98.76221	100.299
1983-03-01	98.72509	100.4606
1983-04-01	98.73904	100.5842
1983-05-01	98.79057	100.6406
1983-06-01	98.8717	100.6708
1983-07-01	98.98341	100.7293
1983-08-01	99.10964	100.8541
1983-09-01	99.23705	101.008
1983-10-01	99.36037	101.1367
1983-11-01	99.48649	101.1972
1983-12-01	99.62906	101.2116
1984-01-01	99.80013	101.207
1984-02-01	99.98547	101.2007
1984-03-01	100.1664	101.2053
1984-04-01	100.3271	101.2344
1984-05-01	100.4671	101.2985
1984-06-01	100.5807	101.3754
1984-07-01	100.6581	101.4381
1984-08-01	100.7123	101.4685
1984-09-01	100.7527	101.4862
1984-10-01	100.7804	101.5185
1984-11-01	100.7989	101.5819
1984-12-01	100.8065	101.6508
1985-01-01	100.7983	101.6845
1985-02-01	100.7784	101.6499
1985-03-01	100.7486	101.5792
1985-04-01	100.7072	101.5132
1985-05-01	100.6589	101.4806
1985-06-01	100.6059	101.4725
1985-07-01	100.5464	101.4756
1985-08-01	100.4777	101.4798
1985-09-01	100.3909	101.4752
1985-10-01	100.2761	101.4481
1985-11-01	100.145	101.3855
1985-12-01	100.0083	101.3021
1986-01-01	99.8715	101.2118
1986-02-01	99.73395	101.1195
1986-03-01	99.59263	101.0204
1986-04-01	99.44581	100.9006
1986-05-01	99.30071	100.7456
1986-06-01	99.17008	100.5681
1986-07-01	99.06704	100.3809
1986-08-01	98.9855	100.1914
1986-09-01	98.9235	100.0068
1986-10-01	98.88513	99.84052
1986-11-01	98.86281	99.71424
1986-12-01	98.85401	99.64185
1987-01-01	98.86197	99.66426
1987-02-01	98.88283	99.83051
1987-03-01	98.91856	100.0842
1987-04-01	98.97701	100.3708
1987-05-01	99.05695	100.6583
1987-06-01	99.16744	100.9243
1987-07-01	99.32543	101.1421
1987-08-01	99.52306	101.289
1987-09-01	99.76304	101.4023
1987-10-01	100.0545	101.5233
1987-11-01	100.3665	101.6758
1987-12-01	100.6629	101.8361
1988-01-01	100.9172	101.9631
1988-02-01	101.1421	102.0207
1988-03-01	101.3508	102.0333
1988-04-01	101.5461	102.0282
1988-05-01	101.7267	102.0231
1988-06-01	101.8805	102.0311
1988-07-01	101.9919	102.0659
1988-08-01	102.0765	102.1338
1988-09-01	102.1482	102.1984
1988-10-01	102.212	102.205
1988-11-01	102.2705	102.1061
1988-12-01	102.3229	101.9473
1989-01-01	102.3685	101.7824
1989-02-01	102.4165	101.6508
1989-03-01	102.4802	101.5589
1989-04-01	102.5688	101.5207
1989-05-01	102.6627	101.5589
1989-06-01	102.7327	101.6508
1989-07-01	102.7534	101.7824
1989-08-01	102.7403	101.9471
1989-09-01	102.7088	102.1059
1989-10-01	102.6667	102.205
1989-11-01	102.625	102.1993
1989-12-01	102.5945	102.1365
1990-01-01	102.5814	102.0712
1990-02-01	102.5725	102.0362
1990-03-01	102.5494	102.0169
1990-04-01	102.4991	101.9859
1990-05-01	102.4387	101.9225
1990-06-01	102.3926	101.8439
1990-07-01	102.3795	101.7771
1990-08-01	102.3853	101.7462
1990-09-01	102.3923	101.7478
1990-10-01	102.3885	101.7822
1990-11-01	102.3768	101.8515
1990-12-01	102.3618	101.9254
1991-01-01	102.3442	101.9634
1991-02-01	102.3199	101.9315
1991-03-01	102.2776	101.8562
1991-04-01	102.2046	101.7647
1991-05-01	102.1102	101.6691
1991-06-01	101.9999	101.5664
1991-07-01	101.8724	101.443
1991-08-01	101.7312	101.2864
1991-09-01	101.5732	101.1165
1991-10-01	101.3899	100.9604
1991-11-01	101.1862	100.8391
1991-12-01	100.9608	100.7416
1992-01-01	100.7077	100.6541
1992-02-01	100.4389	100.5673
1992-03-01	100.166	100.4715
1992-04-01	99.89802	100.3531
1992-05-01	99.64265	100.1983
1992-06-01	99.41438	100.0206
1992-07-01	99.2296	99.83296
1992-08-01	99.07495	99.64302
1992-09-01	98.94066	99.45798
1992-10-01	98.82386	99.29203
1992-11-01	98.71153	99.16883
1992-12-01	98.59196	99.10486
1993-01-01	98.46168	99.14129
1993-02-01	98.33979	99.3167
1993-03-01	98.25871	99.53938
1993-04-01	98.2466	99.6857
1993-05-01	98.26904	99.65141
1993-06-01	98.28345	99.47916
1993-07-01	98.25903	99.21017
1993-08-01	98.20467	98.87395
1993-09-01	98.13165	98.57468
1993-10-01	98.04608	98.46229
1993-11-01	97.96018	98.66649
1993-12-01	97.88948	99.04406
1994-01-01	97.85038	99.43108
1994-02-01	97.84259	99.72183
1994-03-01	97.87643	99.93823
1994-04-01	97.9689	100.1217
1994-05-01	98.09807	100.2992
1994-06-01	98.24646	100.4826
1994-07-01	98.40777	100.6738
1994-08-01	98.57428	100.8634
1994-09-01	98.74078	101.0228
1994-10-01	98.90311	101.0965
1994-11-01	99.05683	101.0258
1994-12-01	99.19169	100.8574
1995-01-01	99.2945	100.6317
1995-02-01	99.37115	100.3684
1995-03-01	99.41998	100.1097
1995-04-01	99.43151	99.91006
1995-05-01	99.41595	99.82044
1995-06-01	99.37722	99.81443
1995-07-01	99.31423	99.87775
1995-08-01	99.24524	100.0143
1995-09-01	99.19344	100.1829
1995-10-01	99.17855	100.3431
1995-11-01	99.19115	100.4692
1995-12-01	99.22453	100.5732
1996-01-01	99.27888	100.669
1996-02-01	99.34487	100.7606
1996-03-01	99.41611	100.8371
1996-04-01	99.48997	100.8725
1996-05-01	99.56319	100.8408
1996-06-01	99.63229	100.7714
1996-07-01	99.69447	100.6896
1996-08-01	99.75282	100.595
1996-09-01	99.8118	100.4518
1996-10-01	99.87681	100.1922
1996-11-01	99.95287	99.76815
1996-12-01	100.0489	99.3199
1997-01-01	100.1711	99.05207
1997-02-01	100.2958	99.13425
1997-03-01	100.3877	99.42104
1997-04-01	100.4152	99.73505
1997-05-01	100.3981	99.94527
1997-06-01	100.3529	100.0182
1997-07-01	100.2829	99.89911
1997-08-01	100.1959	99.53001
1997-09-01	100.0887	99.06039
1997-10-01	99.94765	98.66844
1997-11-01	99.77006	98.48292
1997-12-01	99.53885	98.42733
1998-01-01	99.23335	98.40549
1998-02-01	98.89399	98.3571
1998-03-01	98.56854	98.27956
1998-04-01	98.29248	98.18507
1998-05-01	98.05519	98.0869
1998-06-01	97.84776	98.00261
1998-07-01	97.67184	97.96087
1998-08-01	97.51886	97.99448
1998-09-01	97.39181	98.09083
1998-10-01	97.30421	98.2496
1998-11-01	97.25315	98.47765
1998-12-01	97.24987	98.7216
1999-01-01	97.31384	98.91359
1999-02-01	97.41904	99.0013
1999-03-01	97.54431	99.02975
1999-04-01	97.68249	99.05363
1999-05-01	97.82935	99.10886
1999-06-01	97.98731	99.18865
1999-07-01	98.16038	99.27966
1999-08-01	98.33795	99.37337
1999-09-01	98.50624	99.46655
1999-10-01	98.65514	99.55862
1999-11-01	98.79435	99.64996
1999-12-01	98.93624	99.741
2000-01-01	99.08831	99.83223
2000-02-01	99.24298	99.92446
2000-03-01	99.38744	100.0189
2000-04-01	99.51073	100.116
2000-05-01	99.62122	100.2129
2000-06-01	99.72774	100.2968
2000-07-01	99.83358	100.3399
2000-08-01	99.93443	100.3067
2000-09-01	100.0165	100.2021
2000-10-01	100.0594	100.0133
2000-11-01	100.0585	99.72306
2000-12-01	99.99123	99.40759
2001-01-01	99.82796	99.16118
2001-02-01	99.60918	99.04671
2001-03-01	99.37305	98.97683
2001-04-01	99.13869	98.82849
2001-05-01	98.90673	98.51273
2001-06-01	98.67123	98.12307
2001-07-01	98.42932	97.79482
2001-08-01	98.19436	97.63828
2001-09-01	97.99185	97.61044
2001-10-01	97.84851	97.67165
2001-11-01	97.74889	97.81335
2001-12-01	97.68716	97.99693
2002-01-01	97.67528	98.19461
2002-02-01	97.71313	98.38838
2002-03-01	97.82213	98.55499
2002-04-01	98.02888	98.65469
2002-05-01	98.27789	98.64728
2002-06-01	98.50256	98.57493
2002-07-01	98.65388	98.47835
2002-08-01	98.75359	98.37778
2002-09-01	98.82672	98.27837
2002-10-01	98.88578	98.17935
2002-11-01	98.94147	98.08226
2002-12-01	98.9997	97.9986
2003-01-01	99.06194	97.95563
2003-02-01	99.12296	97.98877
2003-03-01	99.17479	98.09327
2003-04-01	99.21169	98.28235
2003-05-01	99.24454	98.57401
2003-06-01	99.29047	98.89321
2003-07-01	99.36663	99.14542
2003-08-01	99.4709	99.26257
2003-09-01	99.60789	99.31601
2003-10-01	99.78688	99.39933
2003-11-01	99.98699	99.57498
2003-12-01	100.1862	99.79092
2004-01-01	100.369	99.97881
2004-02-01	100.5354	100.112
2004-03-01	100.6833	100.2916
2004-04-01	100.8068	100.613
2004-05-01	100.9143	100.9044
2004-06-01	101.0088	101.0626
2004-07-01	101.0855	101.3641
2004-08-01	101.1419	101.4855
2004-09-01	101.1645	101.4066
2004-10-01	101.1358	101.3991
2004-11-01	101.0748	101.3107
2004-12-01	100.9997	101.1482
2005-01-01	100.9216	101.1658
2005-02-01	100.8535	101.1236
2005-03-01	100.8134	101.0099
2005-04-01	100.817	101.0828
2005-05-01	100.8435	101.1625
2005-06-01	100.8702	101.2162
2005-07-01	100.8846	101.3322
2005-08-01	100.8961	101.3385
2005-09-01	100.9221	101.2614
2005-10-01	100.976	101.3742
2005-11-01	101.0417	101.5073
2005-12-01	101.0963	101.6204
2006-01-01	101.1221	101.8058
2006-02-01	101.1285	101.847
2006-03-01	101.127	101.7454
2006-04-01	101.1241	101.7065
2006-05-01	101.1231	101.584
2006-06-01	101.1274	101.412
2006-07-01	101.1404	101.3627
2006-08-01	101.1625	101.2889
2006-09-01	101.1963	101.2661
2006-10-01	101.2445	101.4196
2006-11-01	101.2951	101.537
2006-12-01	101.3308	101.5442
2007-01-01	101.337	101.6072
2007-02-01	101.3232	101.5498
2007-03-01	101.2978	101.3381
2007-04-01	101.2629	101.1385
2007-05-01	101.2201	100.8987
2007-06-01	101.1666	100.6301
2007-07-01	101.1001	100.456
2007-08-01	101.0331	100.3316
2007-09-01	100.9828	100.164
2007-10-01	100.9603	99.88197
2007-11-01	100.9441	99.49336
2007-12-01	100.9029	99.14854
2008-01-01	100.811	98.87144
2008-02-01	100.6903	98.60325
2008-03-01	100.5668	98.2877
2008-04-01	100.4561	97.86546
2008-05-01	100.3524	97.42528
2008-06-01	100.242	97.05115
2008-07-01	100.1115	96.76947
2008-08-01	99.96094	96.59454
2008-09-01	99.78047	96.50897
2008-10-01	99.54642	96.33734
2008-11-01	99.24752	96.13302
2008-12-01	98.84884	95.939
2009-01-01	98.32072	95.88267
2009-02-01	97.76736	96.04116
2009-03-01	97.33775	96.47032
2009-04-01	97.16172	97.10099
2009-05-01	97.16235	97.77541
2009-06-01	97.27059	98.35603
2009-07-01	97.46317	98.81797
2009-08-01	97.69296	99.10658
2009-09-01	97.92788	99.25068
2009-10-01	98.15253	99.29298
2009-11-01	98.36478	99.25561
2009-12-01	98.56326	99.2073
2010-01-01	98.74731	99.30081
2010-02-01	98.93065	99.46516
2010-03-01	99.13098	99.64082
2010-04-01	99.36019	99.7796
2010-05-01	99.59762	99.86082
2010-06-01	99.81164	99.88938
2010-07-01	99.97295	99.84193
2010-08-01	100.0913	99.72055
2010-09-01	100.1701	99.60009
2010-10-01	100.2033	99.58532
2010-11-01	100.213	99.65745
2010-12-01	100.2158	99.71632
2011-01-01	100.2132	99.64523
2011-02-01	100.189	99.30679
2011-03-01	100.1114	98.66882
2011-04-01	99.9578	98.00587
2011-05-01	99.79199	97.79768
2011-06-01	99.7057	97.94057
2011-07-01	99.77223	98.22959
2011-08-01	99.92058	98.48938
2011-09-01	100.0617	98.72344
2011-10-01	100.1333	98.88174
2011-11-01	100.1512	98.98261
2011-12-01	100.1381	99.09151
2012-01-01	100.1053	99.19263
2012-02-01	100.0665	99.24447
2012-03-01	100.031	99.27027
2012-04-01	100.005	99.27892
2012-05-01	99.98769	99.29385
2012-06-01	99.97858	99.28967
2012-07-01	99.9751	99.28675
2012-08-01	99.96252	99.30062
2012-09-01	99.9175	99.29012
2012-10-01	99.82061	99.28049
2012-11-01	99.7014	99.34646
2012-12-01	99.60018	99.5671
2013-01-01	99.55231	99.98727
2013-02-01	99.55433	100.3422
2013-03-01	99.61182	100.5409
2013-04-01	99.73746	100.5858
2013-05-01	99.89343	100.5373
2013-06-01	100.0395	100.3877
2013-07-01	100.1505	100.2737
2013-08-01	100.244	100.242
2013-09-01	100.3464	100.2822
2013-10-01	100.4768	100.111
2013-11-01	100.6214	99.95443
2013-12-01	100.7573	99.67763
2014-01-01	100.863	99.32533
2014-02-01	100.9356	98.96028
2014-03-01	100.9635	98.71423
2014-04-01	100.93	98.7149
2014-05-01	100.8633	98.97589
2014-06-01	100.7922	99.28648
2014-07-01	100.7361	99.47103
2014-08-01	100.6985	99.43446
2014-09-01	100.685	99.27888
2014-10-01	100.7022	99.09378
2014-11-01	100.7323	98.97458
2014-12-01	100.7549	99.01604
2015-01-01	100.7555	99.18498
2015-02-01	100.7408	99.44315
2015-03-01	100.7198	99.63306
2015-04-01	100.6983	99.71275
2015-05-01	100.6812	99.70292
2015-06-01	100.6745	99.66191
2015-07-01	100.6829	99.61342
2015-08-01	100.6977	99.6149
2015-09-01	100.7071	99.64172
2015-10-01	100.7012	99.75
2015-11-01	100.682	99.85809
2015-12-01	100.6493	99.85738
2016-01-01	100.6011	99.7507
2016-02-01	100.5472	99.5983
2016-03-01	100.499	99.56968
2016-04-01	100.4657	99.57565
2016-05-01	100.4451	99.62563
2016-06-01	100.4369	99.71207
2016-07-01	100.4446	99.78793
2016-08-01	100.4643	99.87189
2016-09-01	100.4959	99.91781
2016-10-01	100.5429	99.86757
2016-11-01	100.6005	99.82439
2016-12-01	100.6658	99.93864
2017-01-01	100.7384	100.0677
2017-02-01	100.8132	100.1818
2017-03-01	100.8844	100.263
2017-04-01	100.9483	100.2723
2017-05-01	101.0091	100.2611
2017-06-01	101.0727	100.2516
2017-07-01	101.144	100.2758
2017-08-01	101.2212	100.3029
2017-09-01	101.3015	100.3788
2017-10-01	101.381	100.4631
2017-11-01	101.4518	100.5165
2017-12-01	101.4996	100.5268
2018-01-01	101.5099	100.5098
2018-02-01	101.4973	100.4718
2018-03-01	101.4761	100.4265
2018-04-01	101.4536	100.3785
2018-05-01	101.432	100.3409
2018-06-01	101.4117	100.3013
2018-07-01	101.3932	100.2594
2018-08-01	101.3786	100.2119
2018-09-01	101.3705	100.1666
2018-10-01	101.3672	100.1085
2018-11-01	101.3521	100.0442
2018-12-01	101.2964	99.95122
2019-01-01	101.1748	99.81437
2019-02-01	101.0202	99.66425
2019-03-01	100.873	99.49489
2019-04-01	100.761	99.33175
2019-05-01	100.6737	99.12716
2019-06-01	100.5965	98.89611
2019-07-01	100.5218	98.64693
2019-08-01	100.4479	98.42068
2019-09-01	100.3774	98.29372
2019-10-01	100.3138	98.41241
2019-11-01	100.2544	98.70912
2019-12-01	100.1965	98.94791
2020-01-01	NA	99.11253
