# Supplementary material for: Impact of consumer confidence on the expected returns of the Tokyo Stock Exchange: A comparative analysis of consumption and production-based asset pricing models
Source: PLoS One. 2020 Nov 3;15(11):e0241318. doi: 10.1371/journal.pone.0241318 (PMC7608913; doi:10.1371/journal.pone.0241318)
Supplement: S8 File — (TXT) [file pone.0241318.s010.txt]

Date	Japan
1980-01-01	5.93870006807076
1980-02-01	5.93870006807076
1980-03-01	5.93870006807076
1980-04-01	7.10127445780965
1980-05-01	7.10127445780965
1980-06-01	7.10127445780965
1980-07-01	7.10127445780965
1980-08-01	7.10127445780965
1980-09-01	6.7134120960762
1980-10-01	6.7134120960762
1980-11-01	6.19693741073924
1980-12-01	6.19693741073924
1981-01-01	6.19693741073924
1981-02-01	6.19693741073924
1981-03-01	6.19693741073924
1981-04-01	5.93870006807076
1981-05-01	5.93870006807076
1981-06-01	5.93870006807076
1981-07-01	5.93870006807076
1981-08-01	5.93870006807076
1981-09-01	5.93870006807076
1981-10-01	5.93870006807076
1981-11-01	5.93870006807076
1981-12-01	5.68147542086373
1982-01-01	5.68147542086373
1982-02-01	5.68147542086373
1982-03-01	5.68147542086373
1982-04-01	5.68147542086373
1982-05-01	5.68147542086373
1982-06-01	5.68147542086373
1982-07-01	5.68147542086373
1982-08-01	5.68147542086373
1982-09-01	5.68147542086373
1982-10-01	5.68147542086373
1982-11-01	5.68147542086373
1982-12-01	5.68147542086373
1983-01-01	5.68147542086373
1983-02-01	5.68147542086373
1983-03-01	5.68147542086373
1983-04-01	5.68147542086373
1983-05-01	5.68147542086373
1983-06-01	5.68147542086373
1983-07-01	5.68147542086373
1983-08-01	5.68147542086373
1983-09-01	5.68147542086373
1983-10-01	5.16601343098821
1983-11-01	5.16601343098821
1983-12-01	5.16601343098821
1984-01-01	5.16601343098821
1984-02-01	5.16601343098821
1984-03-01	5.16601343098821
1984-04-01	5.16601343098821
1984-05-01	5.16601343098821
1984-06-01	5.16601343098821
1984-07-01	5.16601343098821
1984-08-01	5.16601343098821
1984-09-01	5.16601343098821
1984-10-01	5.16601343098821
1984-11-01	5.16601343098821
1984-12-01	5.16601343098821
1985-01-01	5.16601343098821
1985-02-01	4.65156413657414
1985-03-01	4.13812753762152
1985-04-01	3.62570363413034
1985-05-01	3.62570363413034
1985-06-01	3.62570363413034
1985-07-01	3.62570363413034
1985-08-01	3.62570363413034
1985-09-01	3.62570363413034
1985-10-01	3.62570363413034
1985-11-01	3.1142924261006
1985-12-01	3.1142924261006
1986-01-01	5.16601343098821
1986-02-01	4.65156413657414
1986-03-01	4.13812753762152
1986-04-01	3.62570363413034
1986-05-01	3.62570363413034
1986-06-01	3.62570363413034
1986-07-01	3.62570363413034
1986-08-01	3.62570363413034
1986-09-01	3.62570363413034
1986-10-01	3.62570363413034
1986-11-01	3.1142924261006
1986-12-01	3.1142924261006
1987-01-01	3.1142924261006
1987-02-01	3.1142924261006
1987-03-01	2.60389391353231
1987-04-01	2.60389391353231
1987-05-01	2.60389391353231
1987-06-01	2.60389391353231
1987-07-01	2.60389391353231
1987-08-01	2.60389391353231
1987-09-01	2.60389391353231
1987-10-01	2.60389391353231
1987-11-01	2.60389391353231
1987-12-01	2.60389391353231
1988-01-01	2.60389391353231
1988-02-01	2.60389391353231
1988-03-01	2.60389391353231
1988-04-01	2.60389391353231
1988-05-01	2.60389391353231
1988-06-01	2.60389391353231
1988-07-01	2.60389391353231
1988-08-01	2.60389391353231
1988-09-01	2.60389391353231
1988-10-01	2.60389391353231
1988-11-01	2.60389391353231
1988-12-01	2.60389391353231
1989-01-01	2.60389391353231
1989-02-01	2.60389391353231
1989-03-01	2.60389391353231
1989-04-01	2.60389391353231
1989-05-01	2.60389391353231
1989-06-01	3.37050437784619
1989-07-01	3.37050437784619
1989-08-01	3.37050437784619
1989-09-01	3.37050437784619
1989-10-01	3.88191558587593
1989-11-01	3.88191558587593
1989-12-01	3.88191558587593
1990-01-01	4.39535218482855
1990-02-01	4.39535218482855
1990-03-01	4.39535218482855
1990-04-01	5.42323807819525
1990-05-01	5.42323807819525
1990-06-01	5.42323807819525
1990-07-01	5.42323807819525
1990-08-01	5.42323807819525
1990-09-01	5.81008774446725
1990-10-01	5.81008774446725
1990-11-01	5.81008774446725
1990-12-01	5.81008774446725
1991-01-01	5.81008774446725
1991-02-01	5.81008774446725
1991-03-01	5.81008774446725
1991-04-01	5.81008774446725
1991-05-01	5.81008774446725
1991-06-01	5.81008774446725
1991-07-01	5.68147542086373
1991-08-01	5.68147542086373
1991-09-01	5.68147542086373
1991-10-01	5.68147542086373
1991-11-01	5.16601343098821
1991-12-01	5.16601343098821
1992-01-01	4.65156413657414
1992-02-01	4.65156413657414
1992-03-01	4.65156413657414
1992-04-01	3.88191558587593
1992-05-01	3.88191558587593
1992-06-01	3.88191558587593
1992-07-01	3.88191558587593
1992-08-01	3.37050437784619
1992-09-01	3.37050437784619
1992-10-01	3.37050437784619
1992-11-01	3.37050437784619
1992-12-01	3.37050437784619
1993-01-01	3.37050437784619
1993-02-01	2.60389391353231
1993-03-01	2.60389391353231
1993-04-01	2.60389391353231
1993-05-01	2.60389391353231
1993-06-01	2.60389391353231
1993-07-01	2.60389391353231
1993-08-01	2.60389391353231
1993-09-01	1.83930884014132
1993-10-01	1.83930884014132
1993-11-01	1.83930884014132
1993-12-01	1.83930884014132
1994-01-01	1.83930884014132
1994-02-01	1.83930884014132
1994-03-01	1.83930884014132
1994-04-01	1.83930884014132
1994-05-01	1.83930884014132
1994-06-01	1.83930884014132
1994-07-01	1.83930884014132
1994-08-01	1.83930884014132
1994-09-01	1.83930884014132
1994-10-01	1.83930884014132
1994-11-01	1.83930884014132
1994-12-01	1.83930884014132
1995-01-01	1.83930884014132
1995-02-01	1.83930884014132
1995-03-01	1.83930884014132
1995-04-01	1.07674915767323
1995-05-01	1.07674915767323
1995-06-01	1.07674915767323
1995-07-01	0.950162224992598
1995-08-01	0.950162224992598
1995-09-01	0.568376036027825
1995-10-01	0.568376036027825
1995-11-01	0.568376036027825
1995-12-01	0.568376036027825
1996-01-01	0.568376036027825
1996-02-01	0.568376036027825
1996-03-01	0.568376036027825
1996-04-01	0.568376036027825
1996-05-01	0.568376036027825
1996-06-01	0.568376036027825
1996-07-01	0.568376036027825
1996-08-01	0.568376036027825
1996-09-01	0.568376036027825
1996-10-01	0.568376036027825
1996-11-01	0.568376036027825
1996-12-01	0.568376036027825
1997-01-01	0.568376036027825
1997-02-01	0.568376036027825
1997-03-01	0.568376036027825
1997-04-01	0.568376036027825
1997-05-01	0.568376036027825
1997-06-01	0.568376036027825
1997-07-01	0.568376036027825
1997-08-01	0.568376036027825
1997-09-01	0.568376036027825
1997-10-01	0.568376036027825
1997-11-01	0.568376036027825
1997-12-01	0.568376036027825
1998-01-01	0.568376036027825
1998-02-01	0.568376036027825
1998-03-01	0.568376036027825
1998-04-01	0.568376036027825
1998-05-01	0.568376036027825
1998-06-01	0.568376036027825
1998-07-01	0.568376036027825
1998-08-01	0.568376036027825
1998-09-01	0.366849639200266
1998-10-01	0.366849639200266
1998-11-01	0.366849639200266
1998-12-01	0.366849639200266
1999-01-01	0.366849639200266
1999-02-01	0.264567397594319
1999-03-01	0.264567397594319
1999-04-01	0.264567397594319
1999-05-01	0.223046883675074
1999-06-01	0.232161142828079
1999-07-01	0.237224620135304
1999-08-01	0.221021492752184
1999-09-01	0.210894538137733
1999-10-01	0.248364270211199
1999-11-01	0.264567397594319
1999-12-01	0.604833072639846
2000-01-01	0.258491224825649
2000-02-01	0.240262706519639
2000-03-01	0.306087911513565
2000-04-01	0.249376965672644
2000-05-01	0.227097665520854
2000-06-01	0.28279591590033
2000-07-01	0.363811552815931
2000-08-01	0.519766653878464
2000-09-01	0.540020563107365
2000-10-01	0.558249081413375
2000-11-01	0.578502990642275
2000-12-01	0.946111443146817
2001-01-01	0.537995172184475
2001-02-01	0.404319371273732
2001-03-01	0.250389661134089
2001-04-01	0.221021492752184
2001-05-01	0.196716801677503
2001-06-01	0.209881842676288
2001-07-01	0.224059579136519
2001-08-01	0.202792974446173
2001-09-01	0.197729497138948
2001-10-01	0.203805669907618
2001-11-01	0.207856451753398
2001-12-01	0.223046883675074
2002-01-01	0.193678715293168
2002-02-01	0.191653324370278
2002-03-01	0.191653324370278
2002-04-01	0.1
2002-05-01	0.08
2002-06-01	0.09
2002-07-01	0.09
2002-08-01	0.07
2002-09-01	0.08
2002-10-01	0.08
2002-11-01	0.08
2002-12-01	0.1
2003-01-01	0.1
2003-02-01	0.09
2003-03-01	0.08
2003-04-01	0.08
2003-05-01	0.08
2003-06-01	0.09
2003-07-01	0.09
2003-08-01	0.09
2003-09-01	0.09
2003-10-01	0.09
2003-11-01	0.08
2003-12-01	0.1
2004-01-01	0.09
2004-02-01	0.09
2004-03-01	0.08
2004-04-01	0.08
2004-05-01	0.08
2004-06-01	0.09
2004-07-01	0.09
2004-08-01	0.09
2004-09-01	0.09
2004-10-01	0.09
2004-11-01	0.09
2004-12-01	0.1
2005-01-01	0.1
2005-02-01	0.1
2005-03-01	0.08
2005-04-01	0.08
2005-05-01	0.08
2005-06-01	0.09
2005-07-01	0.09
2005-08-01	0.09
2005-09-01	0.09
2005-10-01	0.09
2005-11-01	0.09
2005-12-01	0.1
2006-01-01	0.1036
2006-02-01	0.11
2006-03-01	0.1255
2006-04-01	0.14
2006-05-01	0.27
2006-06-01	0.35
2006-07-01	0.44
2006-08-01	0.432
2006-09-01	0.436
2006-10-01	0.447
2006-11-01	0.502
2006-12-01	0.54
2007-01-01	0.54
2007-02-01	0.66
2007-03-01	0.66
2007-04-01	0.65
2007-05-01	0.67
2007-06-01	0.73
2007-07-01	0.77
2007-08-01	0.84
2007-09-01	0.85
2007-10-01	0.85
2007-11-01	0.87
2007-12-01	0.86
2008-01-01	0.85
2008-02-01	0.85
2008-03-01	0.84
2008-04-01	0.84
2008-05-01	0.84
2008-06-01	0.86
2008-07-01	0.85
2008-08-01	0.85
2008-09-01	0.87
2008-10-01	0.89
2008-11-01	0.88
2008-12-01	0.74
2009-01-01	0.72
2009-02-01	0.71
2009-03-01	0.65
2009-04-01	0.6
2009-05-01	0.57
2009-06-01	0.56
2009-07-01	0.55
2009-08-01	0.54
2009-09-01	0.54
2009-10-01	0.53
2009-11-01	0.51
2009-12-01	0.46
2010-01-01	0.45
2010-02-01	0.44
2010-03-01	0.43
2010-04-01	0.4
2010-05-01	0.39
2010-06-01	0.38
2010-07-01	0.37
2010-08-01	0.36
2010-09-01	0.36
2010-10-01	0.34
2010-11-01	0.34
2010-12-01	0.34
2011-01-01	0.34
2011-02-01	0.34
2011-03-01	0.33615
2011-04-01	0.33286
2011-05-01	0.33214
2011-06-01	0.33214
2011-07-01	0.33214
2011-08-01	0.32857
2011-09-01	0.32929
2011-10-01	0.32929
2011-11-01	0.32929
2011-12-01	0.32929
2012-01-01	0.33077
2012-02-01	0.33167
2012-03-01	0.33167
2012-04-01	0.33167
2012-05-01	0.33167
2012-06-01	0.33455
2012-07-01	0.32727
2012-08-01	0.32727
2012-09-01	0.32727
2012-10-01	0.32636
2012-11-01	0.31818
2012-12-01	0.30818
2013-01-01	0.29182
2013-02-01	0.26909
2013-03-01	0.25
2013-04-01	0.22818
2013-05-01	0.22818
2013-06-01	0.22818
2013-07-01	0.228
2013-08-01	0.228
2013-09-01	0.228
2013-10-01	0.221
2013-11-01	0.22
2013-12-01	0.22
2014-01-01	0.22
2014-02-01	0.212
2014-03-01	0.212
2014-04-01	0.212
2014-05-01	0.21
2014-06-01	0.21
2014-07-01	0.21
2014-08-01	0.21
2014-09-01	0.21
2014-10-01	0.192
2014-11-01	0.182
2014-12-01	0.179
2015-01-01	0.173
2015-02-01	0.171
2015-03-01	0.17
2015-04-01	0.17
2015-05-01	0.169
2015-06-01	0.169
2015-07-01	0.169
2015-08-01	0.169
2015-09-01	0.169
2015-10-01	0.169
2015-11-01	0.169
2015-12-01	0.169
2016-01-01	0.169
2016-02-01	0.098
2016-03-01	0.098
2016-04-01	0.06
2016-05-01	0.06
2016-06-01	0.059
2016-07-01	0.058
2016-08-01	0.058
2016-09-01	0.056
2016-10-01	0.056
2016-11-01	0.056
2016-12-01	0.056
2017-01-01	0.056
2017-02-01	0.056
2017-03-01	0.056
2017-04-01	0.056
2017-05-01	0.056
2017-06-01	0.056
2017-07-01	0.075
2017-08-01	0.056
2017-09-01	0.056
2017-10-01	0.063
2017-11-01	0.063
2017-12-01	0.063
2018-01-01	0.068
2018-02-01	0.068
2018-03-01	0.097
2018-04-01	0.097
2018-05-01	0.078
2018-06-01	0.078
2018-07-01	0.091
2018-08-01	0.091
2018-09-01	0.05
2018-10-01	0.05
2018-11-01	0.05
2018-12-01	0.05
2019-01-01	0.03
2019-02-01	0.03
2019-03-01	0.05
2019-04-01	0.05
2019-05-01	0.049
2019-06-01	0.049
2019-07-01	0.049
2019-08-01	0.009
2019-09-01	0.009
2019-10-01	0.009
2019-11-01	0.018
2019-12-01	0.021
2020-01-01	NA
