# Supplementary material for: Impact of consumer confidence on the expected returns of the Tokyo Stock Exchange: A comparative analysis of consumption and production-based asset pricing models
Source: PLoS One. 2020 Nov 3;15(11):e0241318. doi: 10.1371/journal.pone.0241318 (PMC7608913; doi:10.1371/journal.pone.0241318)
Supplement: S9 File — (TXT) [file pone.0241318.s011.txt]

Date	GDP_CURRENT_NONSEA_Q
1983-03-01	100184627.530448
1983-06-01	100631210.39579
1983-09-01	100436242.989498
1983-12-01	107514202.432077
1984-03-01	102480343.55622
1984-06-01	103041320.832494
1984-09-01	103060769.010519
1984-12-01	110237878.884119
1985-03-01	105376203.986998
1985-06-01	106033052.275053
1985-09-01	106221498.764866
1985-12-01	113552648.035031
1986-03-01	107739898.681712
1986-06-01	108198176.953304
1986-09-01	107942367.665501
1986-12-01	115567340.899267
1987-03-01	110254665.851031
1987-06-01	110884376.308312
1987-09-01	110960375.725845
1987-12-01	118666031.50916
1988-03-01	114117104.114356
1988-06-01	115012280.040823
1988-09-01	115604277.70227
1988-12-01	123430448.53363
1989-03-01	117814744.173692
1989-06-01	118503213.749046
1989-09-01	118617217.741221
1989-12-01	126841754.378173
1990-03-01	121087195.603659
1990-06-01	121799147.649662
1990-09-01	121925495.332032
1990-12-01	130375821.652927
1991-03-01	123745983.682495
1991-06-01	124284032.787545
1991-09-01	124014748.382209
1991-12-01	132765468.466711
1992-03-01	124746047.347229
1992-06-01	124955656.965542
1992-09-01	123987595.780036
1992-12-01	133007341.944063
1993-03-01	124297938.772798
1993-06-01	124330510.372206
1993-09-01	122998428.640068
1993-12-01	132089107.960742
1994-03-01	124181735.346621
1994-06-01	125433108.999447
1994-09-01	126476490.383448
1994-12-01	137032619.775739
1995-03-01	125255786.632874
1995-06-01	128214723.92638
1995-09-01	129557358.060903
1995-12-01	142087179.487179
1996-03-01	129449335.942727
1996-06-01	131984994.281314
1996-09-01	131851376.343288
1996-12-01	144619182.067976
1997-03-01	131803169.734151
1997-06-01	131637862.963238
1997-09-01	131260060.06006
1997-12-01	142322847.812696
1998-03-01	128454122.002869
1998-06-01	129609232.177782
1998-09-01	129163189.568706
1998-12-01	140011916.583913
1999-03-01	126703854.62902
1999-06-01	128489300
1999-09-01	127744734.202608
1999-12-01	137933299.899699
2000-03-01	129764531.299982
2000-06-01	130979154.07855
2000-09-01	130067963.322074
2000-12-01	140737504.74183
2001-03-01	132099463.741111
2001-06-01	131978385.797146
2001-09-01	129266022.380468
2001-12-01	138416206.208857
2002-03-01	130077104.219304
2002-06-01	130963319.519681
2002-09-01	129507487.179487
2002-12-01	138943121.149897
2003-03-01	129223195.876289
2003-06-01	131448755.779978
2003-09-01	129867199.11353
2003-12-01	139713491.246138
2004-03-01	131794868.141952
2004-06-01	132688027.889088
2004-09-01	131549545.903914
2004-12-01	139952459.016393
2005-03-01	132144788.441692
2005-06-01	133634700.571443
2005-09-01	132859733.900216
2005-12-01	142172328.211551
2006-03-01	133887112.163723
2006-06-01	133775617.283951
2006-09-01	131458682.234655
2006-12-01	143172119.341564
2007-03-01	136253802.500262
2007-06-01	135726840.62206
2007-09-01	132931429.251272
2007-12-01	141971628.307354
2008-03-01	134120796.658272
2008-06-01	131731478.275847
2008-09-01	127152313.8833
2008-12-01	135382955.279641
2009-03-01	122782461.538462
2009-06-01	124464410.25641
2009-09-01	122955144.032922
2009-12-01	133322543.950362
2010-03-01	126381525.957347
2010-06-01	127532858.162836
2010-09-01	128970804.605847
2010-12-01	135495683.909287
2011-03-01	126076854.494063
2011-06-01	124220228.215768
2011-09-01	126100445.309566
2011-12-01	134081904.787861
2012-03-01	128415130.324287
2012-06-01	126519203.263785
2012-09-01	125646643.77747
2012-12-01	133855265.901981
2013-03-01	128650843.224289
2013-06-01	128769697.757282
2013-09-01	128181818.181818
2013-12-01	135501336.073998
2014-03-01	130904522.096608
2014-06-01	126954449.430296
2014-09-01	125423742.363843
2014-12-01	134696888.249352
2015-03-01	132302506.451205
2015-06-01	131084198.442753
2015-09-01	130013572.854291
2015-12-01	137929171.792959
2016-03-01	133730321.285141
2016-06-01	132383059.785959
2016-09-01	131094884.653962
2016-12-01	138928614.157527
2017-03-01	134643643.643644
2017-06-01	134058923.230309
2017-09-01	133633200.398804
2017-12-01	141618632.309217
2018-03-01	134545059.288538
2018-06-01	134721841.057411
2018-09-01	131312892.314457
2018-12-01	139061107.415294
