# Supplementary material for: Impact of consumer confidence on the expected returns of the Tokyo Stock Exchange: A comparative analysis of consumption and production-based asset pricing models
Source: PLoS One. 2020 Nov 3;15(11):e0241318. doi: 10.1371/journal.pone.0241318 (PMC7608913; doi:10.1371/journal.pone.0241318)
Supplement: S10 File — (TXT) [file pone.0241318.s012.txt]

Date	CPI
1983-06-01	0.011938987
1983-09-01	-0.002847803
1983-12-01	0.011015912
1984-03-01	0.003631961
1984-06-01	0.008443908
1984-09-01	-0.000398684
1984-12-01	0.01156753
1985-03-01	0.001577248
1985-06-01	0.008267835
1985-09-01	0.001561851
1985-12-01	0.004288538
1986-03-01	0.00077632
1986-06-01	0.002327386
1986-09-01	-0.005030921
1986-12-01	-0.000389032
1987-03-01	-0.005447393
1987-06-01	0.012519601
1987-09-01	-0.001932032
1987-12-01	0.00232288
1988-03-01	-0.005021205
1988-06-01	0.006987577
1988-09-01	0.001541981
1988-12-01	0.007698268
1989-03-01	-0.005729564
1989-06-01	0.023434459
1989-09-01	0.001876914
1989-12-01	0.006369352
1990-03-01	0.003723083
1990-06-01	0.013353115
1990-09-01	0.002562189
1990-12-01	0.015699124
1991-03-01	0.005032387
1991-06-01	0.010371888
1991-09-01	0
1991-12-01	0.01203547
1992-03-01	-0.003147954
1992-06-01	0.014035158
1992-09-01	-0.004844325
1992-12-01	0.004172462
1993-03-01	-0.00034633
1993-06-01	0.009352269
1993-09-01	0.00446129
1993-12-01	-0.002733208
1994-03-01	0.001370298
1994-06-01	0.004105474
1994-09-01	-0.002725758
1994-12-01	0.005466313
1995-03-01	-0.005436595
1995-06-01	0.002391493
1995-09-01	-0.002385787
1995-12-01	-0.000683328
1996-03-01	-0.002735077
1996-06-01	0.007199177
1996-09-01	-0.00170177
1996-12-01	0.002727514
1997-03-01	-0.002380109
1997-06-01	0.02181319
1997-09-01	-0.000333522
1997-12-01	0.00266967
1998-03-01	-0.003993643
1998-06-01	0.005011994
1998-09-01	-0.005651926
1998-12-01	0.01003009
1999-03-01	-0.010261569
1999-06-01	0.003344549
1999-09-01	-0.003
1999-12-01	0
2000-03-01	-0.006352357
2000-06-01	0.002355283
2000-09-01	-0.002349748
2000-12-01	-0.001345962
2001-03-01	-0.003032345
2001-06-01	-0.000675836
2001-09-01	-0.002705478
2001-12-01	-0.003730112
2002-03-01	-0.00714772
2002-06-01	0.004456599
2002-09-01	-0.001706416
2002-12-01	-0.001025641
2003-03-01	-0.004106776
2003-06-01	0.00446732
2003-09-01	-0.001710503
2003-12-01	-0.001713537
2004-03-01	-0.002402987
2004-06-01	0.002752856
2004-09-01	0.000343137
2004-12-01	0.00445976
2005-03-01	-0.007172131
2005-06-01	0.001375955
2005-09-01	-0.001717554
2005-12-01	0
2006-03-01	-0.001032347
2006-06-01	0.004478091
2006-09-01	0.002743519
2006-12-01	-0.002736012
2007-03-01	-0.005487037
2007-06-01	0.004827621
2007-09-01	0.002059128
2007-12-01	0.004109486
2008-03-01	-0.001023192
2008-06-01	0.008535405
2008-09-01	0.009478639
2008-12-01	-0.006706942
2009-03-01	-0.012491526
2009-06-01	0
2009-09-01	-0.003076923
2009-12-01	-0.005144033
2010-03-01	-0.000344778
2010-06-01	0.001034586
2010-09-01	-0.005511608
2010-12-01	0.002078282
2011-03-01	-0.00276533
2011-06-01	0.002426413
2011-09-01	-0.000345747
2011-12-01	-0.002421377
2012-03-01	0.003467476
2012-06-01	0.000691016
2012-09-01	-0.005870097
2012-12-01	-0.00069472
2013-03-01	-0.000695099
2013-06-01	0.004521704
2013-09-01	0.005540131
2013-12-01	0.005165289
2014-03-01	0
2014-06-01	0.02500853
2014-09-01	0.003342614
2014-12-01	-0.0029983
2015-03-01	-0.002004678
2015-06-01	0.007030766
2015-09-01	-0.000665226
2015-12-01	-0.002328643
2016-03-01	-0.003667923
2016-06-01	0.003346687
2016-09-01	-0.002334857
2016-12-01	0.006018054
2017-03-01	-0.003988036
2017-06-01	0.004004004
2017-09-01	0
2017-12-01	0.005982054
2018-03-01	0.002973241
2018-06-01	-0.002635375
2018-09-01	0.004953766
2018-12-01	0.003286889
